# Supplementary material for: Oncogenic Roles of Polycomb Repressive Complex 2 in Bladder Cancer and Upper Tract Urothelial Carcinoma
Source: Biomedicines. 2022 Nov 14;10(11):2925. doi: 10.3390/biomedicines10112925 (PMC9687567; doi:10.3390/biomedicines10112925)
Supplement: Supplementary file 1 [file biomedicines-10-02925-s001.zip]

Archive with 5 entries (5 files):
- Supplementary_TableS1_MIBC_GeneRank.xlsx
- Supplementary_TableS2_MIBC_GSEA.xlsx
- Supplementary_TableS3_Recurrence_GeneRank.xlsx
- Supplementary_TableS4_Recurrence_GSEA.xlsx
- Supplementary_TableS5_UTUC_H3K27me3_RNAseq.xlsx
