# Supplementary material for: Oncogenic Roles of Polycomb Repressive Complex 2 in Bladder Cancer and Upper Tract Urothelial Carcinoma
Source: Biomedicines. 2022 Nov 14;10(11):2925. doi: 10.3390/biomedicines10112925 (PMC9687567; doi:10.3390/biomedicines10112925)
Supplement: Supplementary file 1 [file biomedicines-10-02925-s001.zip › Supplementary_TableS1_MIBC_GeneRank.xlsx]

## Sheet: WithGeneSymbol
Gene stable ID	Gene name	T Test P	T Test -log10 P	T Test t	Average (MIBC)	Average (Non_MIBC)	Difference		T Test -log10 P
ENSG00000120963	ZNF706	4.24019e-11	10.3726	6.74261	5.67022	4.94044	0.729786		10.3726
ENSG00000109685	NSD2	2.4753e-10	9.60637	6.45861	7.16862	6.20758	0.961034		9.60637
ENSG00000122966	CIT	1.58508e-09	8.79995	6.14841	5.40496	4.12581	1.27914		8.79995
ENSG00000168843	FSTL5	1.62977e-09	8.78787	6.14367	-0.682053	-2.52989	1.84784		8.78787
ENSG00000148773	MKI67	2.05831e-09	8.68649	6.10374	8.13299	6.58353	1.54946		8.68649
ENSG00000169174	PCSK9	2.37461e-09	8.62441	6.07919	-1.64543	-2.92939	1.28395		8.62441
ENSG00000163913	IFT122	2.46226e-09	8.60867	6.07295	4.44649	3.9106	0.535888		8.60867
ENSG00000270073	TSPY6P	3.24396e-09	8.48892	6.02532	-3.38925	-3.73424	0.344995		8.48892
ENSG00000156509	FBXO43	5.24766e-09	8.28003	5.94149	-0.109997	-1.4318	1.32181		8.28003
ENSG00000180818	HOXC10	5.99599e-09	8.22214	5.91808	-1.22295	-2.86661	1.64366		8.22214
ENSG00000255622	PCDHB17P	7.84403e-09	8.10546	5.87067	-0.821457	-2.31166	1.4902		8.10546
ENSG00000070182	SPTB	8.43324e-09	8.07401	5.85784	1.96544	0.679952	1.28549		8.07401
ENSG00000237424	FOXD2-AS1	1.07733e-08	7.96765	5.81427	-0.089913	-1.55139	1.46148		7.96765
ENSG00000168779	SHOX2	1.54864e-08	7.81005	5.74922	-1.11025	-2.52511	1.41486		7.81005
ENSG00000113205	PCDHB3	1.58797e-08	7.79916	5.7447	1.54713	-0.12189	1.66902		7.79916
ENSG00000127947	PTPN12	1.60169e-08	7.79542	5.74315	4.92926	4.004	0.925257		7.79542
ENSG00000111206	FOXM1	1.91126e-08	7.71868	5.71122	4.36123	2.87406	1.48717		7.71868
ENSG00000266028	SRGAP2	2.42352e-08	7.61555	5.66808	5.99215	5.35151	0.640649		7.61555
ENSG00000236440	COPRSP1	2.82012e-08	7.54973	5.64041	-2.70397	-3.43843	0.734459		7.54973
ENSG00000105388	CEACAM5	2.8958e-08	7.53823	5.63556	0.814015	-1.33938	2.15339		7.53823
ENSG00000144395	CCDC150	2.91344e-08	7.53559	5.63445	2.79022	1.36396	1.42627		7.53559
ENSG00000245532	NEAT1	3.13868e-08	7.50325	5.6208	11.8563	10.8033	1.053		7.50325
ENSG00000168137	SETD5	3.20185e-08	7.4946	5.61714	7.598	7.05691	0.541088		7.4946
ENSG00000261761	LINC02616	3.42188e-08	7.46574	5.60492	-1.57733	-3.02748	1.45014		7.46574
ENSG00000130816	DNMT1	3.98918e-08	7.39912	5.57665	6.66116	6.06519	0.595971		7.39912
ENSG00000258992	TSPY1	5.22175e-08	7.28218	5.52673	-3.50055	-3.7388	0.238253		7.28218
ENSG00000163440	PDCL2	5.30577e-08	7.27525	5.52376	-3.15212	-3.64522	0.493108		7.27525
ENSG00000151849	CENPJ	5.54078e-08	7.25643	5.51569	5.37046	4.73192	0.638542		7.25643
ENSG00000106462	EZH2	5.7862e-08	7.23761	5.5076	4.8687	4.07939	0.789305		7.23761
ENSG00000135097	MSI1	6.17524e-08	7.20935	5.49545	-0.527335	-2.00901	1.48168		7.20935
ENSG00000081479	LRP2	6.72922e-08	7.17204	5.47937	0.835392	-0.837889	1.67328		7.17204
ENSG00000172771	EFCAB12	7.37067e-08	7.13249	5.46228	-0.95396	-2.18301	1.22905		7.13249
ENSG00000159450	TCHH	7.79339e-08	7.10827	5.45179	-0.548339	-2.00949	1.46115		7.10827
ENSG00000234414	RBMY1A1	8.37471e-08	7.07703	5.43824	-2.94253	-3.60286	0.660327		7.07703
ENSG00000182446	NPLOC4	9.56988e-08	7.01909	5.41303	5.07773	4.48946	0.588279		7.01909
ENSG00000251629	LINC02241	1.03552e-07	6.98484	5.39808	-2.42667	-3.35368	0.927016		6.98484
ENSG00000136231	IGF2BP3	1.13339e-07	6.94562	5.38092	1.48154	-0.331179	1.81272		6.94562
ENSG00000187741	FANCA	1.28285e-07	6.89182	5.3573	4.07834	3.05967	1.01867		6.89182
ENSG00000117724	CENPF	1.32613e-07	6.87741	5.35096	7.50478	6.31058	1.1942		6.87741
ENSG00000175505	CLCF1	1.61164e-07	6.79273	5.31358	0.249686	-1.0888	1.33848		6.79273
ENSG00000261863	LINC01996	1.62741e-07	6.7885	5.31171	-3.05701	-3.59742	0.540413		6.7885
ENSG00000261330	PPIAP50	1.62935e-07	6.78799	5.31148	-3.26571	-3.67597	0.410261		6.78799
ENSG00000234421	SLC25A5P4	1.64118e-07	6.78484	5.31009	-3.05876	-3.60706	0.548295		6.78484
ENSG00000168126	OR2W6P	1.662e-07	6.77937	5.30766	-2.2532	-3.17089	0.917692		6.77937
ENSG00000182963	GJC1	1.69765e-07	6.77015	5.30358	4.77807	3.82786	0.950204		6.77015
ENSG00000232235	CDY3P	1.71518e-07	6.76569	5.3016	-3.10396	-3.62765	0.523686		6.76569
ENSG00000013810	TACC3	1.78989e-07	6.74717	5.29338	4.70839	3.54525	1.16315		6.74717
ENSG00000171793	CTPS1	1.88813e-07	6.72397	5.28306	5.19961	4.51327	0.686332		6.72397
ENSG00000188338	SLC38A3	1.90187e-07	6.72082	5.28166	-2.56334	-3.35229	0.788948		6.72082
ENSG00000163959	SLC51A	1.94018e-07	6.71216	5.27781	-0.159237	-1.76101	1.60177		6.71216
ENSG00000196844	PATE2	1.96896e-07	6.70576	5.27496	-1.69381	-2.93353	1.23972		6.70576
ENSG00000204970	PCDHA1	2.08453e-07	6.68099	5.26392	-2.44512	-3.3514	0.906279		6.68099
ENSG00000121152	NCAPH	2.12273e-07	6.6731	5.26039	4.31166	3.14691	1.16475		6.6731
ENSG00000104885	DOT1L	2.17776e-07	6.66199	5.25543	5.12479	4.33284	0.791951		6.66199
ENSG00000135747	ZNF670-ZNF695	2.17905e-07	6.66173	5.25532	-0.268861	-1.57071	1.30185		6.66173
ENSG00000183856	IQGAP3	2.23155e-07	6.65139	5.25069	4.63352	3.33327	1.30026		6.65139
ENSG00000106976	DNM1	2.25518e-07	6.64682	5.24865	2.13105	0.827818	1.30324		6.64682
ENSG00000078018	MAP2	2.2995e-07	6.63837	5.24487	2.87694	1.93072	0.946216		6.63837
ENSG00000203650	LINC01285	2.3513e-07	6.62869	5.24053	-0.152246	-1.70083	1.54858		6.62869
ENSG00000166889	PATL1	2.40103e-07	6.6196	5.23646	6.15564	5.68097	0.474672		6.6196
ENSG00000076382	SPAG5	2.46997e-07	6.60731	5.23095	5.4583	4.47931	0.978998		6.60731
ENSG00000261087	ZNNT1	2.47956e-07	6.60563	5.23019	2.07566	1.00807	1.06759		6.60563
ENSG00000141560	FN3KRP	2.6212e-07	6.5815	5.21936	1.73792	0.64314	1.09478		6.5815
ENSG00000259129	LINC00648	2.81406e-07	6.55067	5.20549	-0.887659	-2.55599	1.66833		6.55067
ENSG00000135454	B4GALNT1	2.83845e-07	6.54692	5.2038	-0.287619	-1.51151	1.22389		6.54692
ENSG00000090889	KIF4A	3.10765e-07	6.50757	5.18605	4.71443	3.51015	1.20427		6.50757
ENSG00000113209	PCDHB5	3.60734e-07	6.44281	5.15672	1.51579	0.00598054	1.50981		6.44281
ENSG00000248817	PMPCAP1	4.01548e-07	6.39626	5.13555	-3.0471	-3.60183	0.554731		6.39626
ENSG00000160145	KALRN	4.12816e-07	6.38424	5.13007	4.70358	3.52187	1.18171		6.38424
ENSG00000156269	NAA11	4.21144e-07	6.37557	5.12612	-1.8407	-3.1568	1.3161		6.37557
ENSG00000215515	IFIT1P1	4.23638e-07	6.373	5.12495	-1.27574	-2.39611	1.12037		6.373
ENSG00000253898	LINC01419	5.12654e-07	6.29018	5.08703	-1.61093	-2.8607	1.24977		6.29018
ENSG00000214429	CYCSP6	5.79256e-07	6.23713	5.06263	-1.63761	-2.94595	1.30834		6.23713
ENSG00000236699	ARHGEF38	5.89997e-07	6.22915	5.05895	-0.239973	-1.90069	1.66071		6.22915
ENSG00000138180	CEP55	5.90325e-07	6.22891	5.05884	4.50691	3.46361	1.0433		6.22891
ENSG00000091129	NRCAM	6.01931e-07	6.22045	5.05493	2.23631	1.02526	1.21105		6.22045
ENSG00000244578	LINC01391	6.32017e-07	6.19927	5.04515	-2.76755	-3.42242	0.654866		6.19927
ENSG00000181458	TMEM45A	6.37948e-07	6.19521	5.04327	7.33863	6.37571	0.962918		6.19521
ENSG00000271013	LRRC37A9P	6.84944e-07	6.16434	5.02898	-0.558156	-1.7588	1.20064		6.16434
ENSG00000072110	ACTN1	6.93159e-07	6.15917	5.02658	4.76946	3.84594	0.923511		6.15917
ENSG00000127527	EPS15L1	7.09418e-07	6.1491	5.0219	4.86475	4.27815	0.586594		6.1491
ENSG00000116830	TTF2	7.23607e-07	6.1405	5.01791	5.82769	5.49255	0.335142		6.1405
ENSG00000133131	MORC4	7.26756e-07	6.13861	5.01703	6.71491	6.08169	0.633217		6.13861
ENSG00000278630	LINC02335	7.63438e-07	6.11723	5.00709	-2.51057	-3.41629	0.90572		6.11723
ENSG00000152580	IGSF10	7.86304e-07	6.10441	5.00113	0.791696	-0.939282	1.73098		6.10441
ENSG00000127603	MACF1	8.2244e-07	6.0849	4.99203	9.56679	9.12676	0.440026		6.0849
ENSG00000248685	LINC02484	8.42867e-07	6.07424	4.98706	-2.16853	-3.307	1.13847		6.07424
ENSG00000269821	KCNQ1OT1	8.57695e-07	6.06667	4.98352	7.99173	7.07196	0.919771		6.06667
ENSG00000169856	ONECUT1	9.303e-07	6.03138	4.96701	-1.29962	-2.61695	1.31733		6.03138
ENSG00000228383	FAM197Y7	9.65087e-07	6.01543	4.95954	-2.8432	-3.47961	0.636404		6.01543
ENSG00000153317	ASAP1	9.69013e-07	6.01367	4.95871	5.93078	5.33987	0.590911		6.01367
ENSG00000165185	KIAA1958	9.74351e-07	6.01128	4.95759	3.35447	2.43181	0.922658		6.01128
ENSG00000232164	LINC01873	9.92467e-07	6.00328	4.95384	6.72786	5.86318	0.864682		6.00328
ENSG00000231605	LINC01363	9.92619e-07	6.00322	4.95381	-3.09557	-3.60564	0.510069		6.00322
ENSG00000282486	LRRC37A9P	9.93485e-07	6.00284	4.95363	-0.558156	-1.74229	1.18413		6.00284
ENSG00000232554	RSU1P2	1.0191e-06	5.99178	4.94844	-2.25552	-3.17426	0.918738		5.99178
ENSG00000141522	ARHGDIA	1.01998e-06	5.99141	4.94826	4.70712	4.08545	0.621673		5.99141
ENSG00000181433	SAGE1	1.02657e-06	5.98861	4.94694	-2.1278	-3.26469	1.1369		5.98861
ENSG00000241973	PI4KA	1.06246e-06	5.97369	4.93992	4.50539	3.8575	0.647891		5.97369
ENSG00000205334	LINC01460	1.12784e-06	5.94775	4.92771	-2.12686	-3.04649	0.919636		5.94775
ENSG00000250133	HOXC-AS2	1.16055e-06	5.93534	4.92185	-2.70644	-3.38287	0.676427		5.93534
ENSG00000134013	LOXL2	1.16768e-06	5.93268	4.92059	3.91916	3.06292	0.856238		5.93268
ENSG00000213997	PGAM1P7	1.16825e-06	5.93246	4.92049	-1.4514	-2.52185	1.07044		5.93246
ENSG00000233061	TTLL7-IT1	1.2032e-06	5.91966	4.91445	-0.6953	-1.89841	1.20311		5.91966
ENSG00000268009	SSX4	1.2097e-06	5.91732	4.91334	-2.73725	-3.46963	0.732381		5.91732
ENSG00000269791	SSX4B	1.2097e-06	5.91732	4.91334	-2.73725	-3.46963	0.732381		5.91732
ENSG00000277585	MUC4	1.24373e-06	5.90527	4.90764	0.874971	-1.23308	2.10805		5.90527
ENSG00000271024	HSPE1P19	1.244e-06	5.90518	4.90759	-3.06073	-3.55188	0.491158		5.90518
ENSG00000176208	ATAD5	1.24699e-06	5.90414	4.9071	4.99704	4.19347	0.803568		5.90414
ENSG00000092853	CLSPN	1.26357e-06	5.8984	4.90439	4.5802	3.56444	1.01575		5.8984
ENSG00000004399	PLXND1	1.27981e-06	5.89285	4.90176	5.48843	4.79161	0.696819		5.89285
ENSG00000136213	CHST12	1.31906e-06	5.87974	4.89554	3.84306	3.1315	0.71156		5.87974
ENSG00000186185	KIF18B	1.38468e-06	5.85865	4.88554	2.45475	0.990521	1.46423		5.85865
ENSG00000229549	TSPY8	1.4151e-06	5.84921	4.88105	-3.1297	-3.59683	0.467131		5.84921
ENSG00000226485	RBM22P3	1.43341e-06	5.84363	4.8784	-3.00138	-3.6149	0.613519		5.84363
ENSG00000133138	TBC1D8B	1.49028e-06	5.82673	4.87035	7.27739	6.48256	0.794834		5.82673
ENSG00000233746	LINC00656	1.49156e-06	5.82636	4.87018	-2.98522	-3.55497	0.569749		5.82636
ENSG00000187172	BAGE2	1.51274e-06	5.82023	4.86726	1.22196	-0.56466	1.78662		5.82023
ENSG00000142871	CCN1	1.56503e-06	5.80548	4.86022	3.69092	2.63648	1.05443		5.80548
ENSG00000223637	RBMY2EP	1.64878e-06	5.78284	4.84941	-3.21437	-3.65067	0.436303		5.78284
ENSG00000182010	RTKN2	1.67689e-06	5.7755	4.8459	4.1106	3.0073	1.1033		5.7755
ENSG00000283802	ADAMTS2	1.74296e-06	5.75871	4.83787	2.03136	1.18163	0.849729		5.75871
ENSG00000133422	MORC2	1.75126e-06	5.75665	4.83688	5.826	5.45254	0.373465		5.75665
ENSG00000274391	TPTE	1.75428e-06	5.7559	4.83652	-1.68722	-3.00832	1.3211		5.7559
ENSG00000163909	HEYL	1.7859e-06	5.74814	4.8328	2.00334	1.03208	0.971257		5.74814
ENSG00000258392	RPA2P1	1.86132e-06	5.73018	4.82419	-3.26861	-3.65795	0.389349		5.73018
ENSG00000156876	SASS6	1.92245e-06	5.71615	4.81745	4.46907	3.92215	0.546919		5.71615
ENSG00000198804	MT-CO1	2.00731e-06	5.69738	4.80842	13.682	12.6743	1.00769		5.69738
ENSG00000147509	RGS20	2.02904e-06	5.69271	4.80617	-1.3632	-2.46231	1.09911		5.69271
ENSG00000105486	LIG1	2.03291e-06	5.69188	4.80577	5.39414	4.89513	0.499008		5.69188
ENSG00000101057	MYBL2	2.03517e-06	5.6914	4.80554	3.77847	2.34628	1.43219		5.6914
ENSG00000241369	LINC01192	2.05386e-06	5.68743	4.80363	-2.62049	-3.39442	0.773937		5.68743
ENSG00000231350	MUC21	2.09555e-06	5.6787	4.79942	-3.06613	-3.56165	0.495522		5.6787
ENSG00000237962	MUC21	2.09555e-06	5.6787	4.79942	-3.06613	-3.56165	0.495522		5.6787
ENSG00000138778	CENPE	2.11718e-06	5.67424	4.79727	6.05188	5.13865	0.913229		5.67424
ENSG00000250337	PURPL	2.13087e-06	5.67144	4.79592	-0.373511	-1.52024	1.14673		5.67144
ENSG00000256037	MRPL40P1	2.15896e-06	5.66576	4.79317	-2.18016	-3.00003	0.819878		5.66576
ENSG00000150477	KIAA1328	2.17235e-06	5.66307	4.79188	7.10698	6.3235	0.783481		5.66307
ENSG00000255510	OR8A2P	2.17994e-06	5.66156	4.79115	-2.93038	-3.51452	0.584142		5.66156
ENSG00000104897	SF3A2	2.36842e-06	5.62554	4.77373	4.42761	3.72765	0.699967		5.62554
ENSG00000224514	LINC00620	2.37568e-06	5.62421	4.77309	-3.41555	-3.70739	0.291838		5.62421
ENSG00000180152	XIAPP3	2.38605e-06	5.62232	4.77217	-1.61381	-2.65934	1.04553		5.62232
ENSG00000120322	PCDHB8	2.59223e-06	5.58633	4.7547	1.37589	-0.317826	1.69371		5.58633
ENSG00000104327	CALB1	2.66071e-06	5.575	4.7492	-0.19971	-1.84537	1.64566		5.575
ENSG00000173120	KDM2A	2.73852e-06	5.56248	4.74311	7.61507	7.32957	0.285501		5.56248
ENSG00000166377	ATP9B	2.78045e-06	5.55589	4.73989	7.08498	6.37122	0.713751		5.55589
ENSG00000165238	WNK2	2.86338e-06	5.54312	4.73367	3.03659	1.60432	1.43227		5.54312
ENSG00000044574	HSPA5	2.88864e-06	5.53931	4.73181	8.25344	7.73094	0.522502		5.53931
ENSG00000250148	KRT8P31	2.91274e-06	5.5357	4.73005	-2.00397	-2.85923	0.855265		5.5357
ENSG00000143951	WDPCP	2.95899e-06	5.52886	4.72671	5.84121	5.0509	0.790311		5.52886
ENSG00000144645	OSBPL10	3.00241e-06	5.52253	4.72362	4.48427	3.76647	0.717792		5.52253
ENSG00000075218	GTSE1	3.05048e-06	5.51563	4.72024	2.95234	1.72185	1.2305		5.51563
ENSG00000119737	GPR75	3.14141e-06	5.50287	4.714	2.47857	1.63445	0.844127		5.50287
ENSG00000159259	CHAF1B	3.1438e-06	5.50254	4.71384	3.09542	2.26032	0.835103		5.50254
ENSG00000132549	VPS13B	3.20447e-06	5.49424	4.70978	7.7326	7.27711	0.455491		5.49424
ENSG00000137558	PI15	3.30175e-06	5.48126	4.70341	1.25725	-0.605731	1.86298		5.48126
ENSG00000228836	CT45A5	3.30279e-06	5.48112	4.70334	-2.6547	-3.46072	0.806021		5.48112
ENSG00000111602	TIMELESS	3.32245e-06	5.47854	4.70208	5.56415	4.9825	0.581644		5.47854
ENSG00000047936	ROS1	3.39831e-06	5.46874	4.69727	-1.41882	-2.64511	1.22629		5.46874
ENSG00000176225	RTTN	3.43892e-06	5.46358	4.69473	4.71635	4.14661	0.569739		5.46358
ENSG00000138758	SEPTIN11	3.45689e-06	5.46131	4.69362	5.817	5.33664	0.480358		5.46131
ENSG00000007372	PAX6	3.45881e-06	5.46107	4.6935	-0.0899973	-1.64706	1.55706		5.46107
ENSG00000221867	MAGEA3	3.49158e-06	5.45698	4.69149	-0.0672612	-2.13556	2.0683		5.45698
ENSG00000187492	CDHR4	3.52829e-06	5.45244	4.68926	-2.13559	-2.93267	0.797075		5.45244
ENSG00000250290	NCAPGP1	3.67659e-06	5.43456	4.68046	-1.22328	-2.3073	1.08402		5.43456
ENSG00000090861	AARS1	3.68592e-06	5.43345	4.67992	2.55244	1.62481	0.927621		5.43345
ENSG00000187621	TCL6	3.69493e-06	5.43239	4.67939	0.584376	-0.648165	1.23254		5.43239
ENSG00000145194	ECE2	3.70417e-06	5.43131	4.67886	-3.03284	-3.54097	0.508122		5.43131
ENSG00000175048	ZDHHC14	3.7088e-06	5.43077	4.67859	2.71736	1.81767	0.899695		5.43077
ENSG00000137962	ARHGAP29	3.76128e-06	5.42466	4.67559	3.89775	2.88322	1.01452		5.42466
ENSG00000147202	DIAPH2	3.79263e-06	5.42106	4.67381	5.05663	4.56639	0.490242		5.42106
ENSG00000234721	LINC02092	3.79778e-06	5.42047	4.67352	-2.90135	-3.53166	0.630308		5.42047
ENSG00000177084	POLE	3.86793e-06	5.41252	4.6696	5.85361	5.31716	0.536453		5.41252
ENSG00000051341	POLQ	4.05656e-06	5.39184	4.65938	4.84861	3.70949	1.13912		5.39184
ENSG00000256937	KRT17P8	4.47826e-06	5.34889	4.63811	-2.06189	-2.97335	0.911461		5.34889
ENSG00000012048	BRCA1	4.55789e-06	5.34124	4.63431	5.63008	4.92536	0.70472		5.34124
ENSG00000069431	ABCC9	4.64572e-06	5.33295	4.63019	6.07691	5.33396	0.742949		5.33295
ENSG00000116039	ATP6V1B1	4.6609e-06	5.33153	4.62949	-1.25339	-2.37026	1.11687		5.33153
ENSG00000124657	OR2B6	4.68429e-06	5.32936	4.62841	-2.55707	-3.25617	0.699094		5.32936
ENSG00000219926	OR7E104P	4.72169e-06	5.3259	4.62669	-1.95314	-2.95549	1.00235		5.3259
ENSG00000244131	RPSAP51	4.77283e-06	5.32122	4.62436	-2.38919	-3.11886	0.729669		5.32122
ENSG00000112984	KIF20A	4.83925e-06	5.31522	4.62138	4.85045	3.8103	1.04015		5.31522
ENSG00000197123	ZNF679	4.92979e-06	5.30717	4.61737	-2.9373	-3.51982	0.582522		5.30717
ENSG00000137812	KNL1	4.93907e-06	5.30635	4.61696	5.79182	4.90797	0.883851		5.30635
ENSG00000169710	FASN	5.00123e-06	5.30092	4.61426	7.50902	6.73758	0.77144		5.30092
ENSG00000186094	AGBL4	5.06593e-06	5.29534	4.61147	-0.721606	-1.93166	1.21005		5.29534
ENSG00000126883	NUP214	5.15368e-06	5.28788	4.60775	5.89246	5.37423	0.518228		5.28788
ENSG00000157014	TATDN2	5.17933e-06	5.28573	4.60668	5.41382	4.90724	0.506579		5.28573
ENSG00000282899	E2F2	5.26025e-06	5.27899	4.60332	1.2463	0.204985	1.04131		5.27899
ENSG00000254349	MIR2052HG	5.36425e-06	5.27049	4.59907	-0.848345	-2.22917	1.38083		5.27049
ENSG00000009694	TENM1	5.36841e-06	5.27015	4.5989	0.856729	-0.968241	1.82497		5.27015
ENSG00000171320	ESCO2	5.40313e-06	5.26735	4.5975	2.11606	1.04836	1.0677		5.26735
ENSG00000085840	ORC1	5.62873e-06	5.24959	4.58861	2.81539	1.81539	0.999992		5.24959
ENSG00000057019	DCBLD2	5.7607e-06	5.23952	4.58357	2.79602	1.68741	1.10861		5.23952
ENSG00000227964	LINC01429	5.76895e-06	5.2389	4.58326	-2.785	-3.42246	0.637459		5.2389
ENSG00000265992	ESRG	5.81717e-06	5.23529	4.58145	1.59778	0.100773	1.497		5.23529
ENSG00000182481	KPNA2	5.83593e-06	5.23389	4.58074	6.30902	5.6303	0.678722		5.23389
ENSG00000141576	RNF157	5.99023e-06	5.22256	4.57506	-0.582817	-1.69266	1.10985		5.22256
ENSG00000187105	HEATR4	6.01147e-06	5.22102	4.57429	-0.961436	-2.06954	1.10811		5.22102
ENSG00000226674	TEX41	6.2476e-06	5.20429	4.56588	0.739585	-0.666103	1.40569		5.20429
ENSG00000255425	OR8G3P	6.39211e-06	5.19436	4.56088	-2.78753	-3.466	0.678473		5.19436
ENSG00000007968	E2F2	6.49283e-06	5.18757	4.55746	1.2463	0.21271	1.03359		5.18757
ENSG00000154143	PANX3	6.56991e-06	5.18244	4.55488	-2.68152	-3.38028	0.698764		5.18244
ENSG00000254880	PKNOX2-AS1	6.62766e-06	5.17864	4.55297	-3.42227	-3.72141	0.299138		5.17864
ENSG00000138771	SHROOM3	6.66805e-06	5.176	4.55164	4.4953	3.44209	1.05321		5.176
ENSG00000147647	DPYS	6.82119e-06	5.16614	4.54666	-2.33898	-3.14468	0.805692		5.16614
ENSG00000228888	LINC01428	7.06014e-06	5.15119	4.53911	-3.34006	-3.69406	0.354		5.15119
ENSG00000241045	RPL7P43	7.15999e-06	5.14509	4.53603	-2.99165	-3.48367	0.492023		5.14509
ENSG00000119522	DENND1A	7.50554e-06	5.12462	4.52567	3.59695	2.94772	0.649231		5.12462
ENSG00000196367	TRRAP	7.60174e-06	5.11909	4.52287	7.22436	6.73401	0.490344		5.11909
ENSG00000163739	CXCL1	7.61192e-06	5.11851	4.52257	2.00958	0.0825318	1.92705		5.11851
ENSG00000137135	ARHGEF39	7.67377e-06	5.11499	4.52079	1.94624	0.937717	1.00852		5.11499
ENSG00000093009	CDC45	7.82699e-06	5.10641	4.51643	3.21235	2.19982	1.01253		5.10641
ENSG00000196550	FAM72A	7.85625e-06	5.10478	4.51561	2.40903	1.38815	1.02089		5.10478
ENSG00000269959	SPACA6P-AS	7.92098e-06	5.10122	4.5138	-0.662962	-1.6922	1.02924		5.10122
ENSG00000184388	PABPC1L2B	7.9962e-06	5.09712	4.51172	-3.22639	-3.62204	0.395658		5.09712
ENSG00000126001	CEP250	7.99835e-06	5.097	4.51166	6.73096	6.26473	0.466232		5.097
ENSG00000276286	ADAM2	8.0725e-06	5.09299	4.50962	-2.66403	-3.39244	0.728415		5.09299
ENSG00000104755	ADAM2	8.0725e-06	5.09299	4.50962	-2.66403	-3.39244	0.728415		5.09299
ENSG00000115414	FN1	8.13378e-06	5.08971	4.50795	8.07082	7.11855	0.952272		5.08971
ENSG00000185221	GAPDHP24	8.26208e-06	5.08291	4.5045	-3.02225	-3.56318	0.540924		5.08291
ENSG00000187191	DAZ3	8.27856e-06	5.08205	4.50406	-3.4881	-3.70144	0.213331		5.08205
ENSG00000161381	PLXDC1	8.45838e-06	5.07271	4.49931	3.42456	2.63003	0.794537		5.07271
ENSG00000125844	RRBP1	8.59596e-06	5.06571	4.49574	7.84083	7.46559	0.37524		5.06571
ENSG00000186567	CEACAM19	8.61645e-06	5.06467	4.49521	-0.392114	-1.50973	1.11762		5.06467
ENSG00000258548	LINC00645	8.63301e-06	5.06384	4.49479	-2.35838	-3.22044	0.862065		5.06384
ENSG00000264423	RN7SL718P	8.64372e-06	5.0633	4.49451	-3.45965	-3.73922	0.27957		5.0633
ENSG00000137860	SLC28A2	8.66768e-06	5.0621	4.4939	0.162368	-1.08972	1.25209		5.0621
ENSG00000086015	MAST2	8.74265e-06	5.05836	4.49199	4.35202	3.63524	0.716772		5.05836
ENSG00000197563	PIGN	8.77849e-06	5.05658	4.49109	9.27658	8.60646	0.670118		5.05658
ENSG00000272168	CASC15	8.82786e-06	5.05414	4.48985	3.24301	2.14445	1.09856		5.05414
ENSG00000142945	KIF2C	9.01906e-06	5.04484	4.4851	4.4848	3.41873	1.06607		5.04484
ENSG00000010292	NCAPD2	9.17562e-06	5.03736	4.48128	6.52621	6.10341	0.422805		5.03736
ENSG00000115507	OTX1	9.23791e-06	5.03443	4.47978	0.303332	-0.995208	1.29854		5.03443
ENSG00000237222	LINC01968	9.2697e-06	5.03293	4.47902	-2.69342	-3.38877	0.695349		5.03293
ENSG00000228927	TSPY3	9.31525e-06	5.03081	4.47793	-2.88319	-3.51122	0.628034		5.03081
ENSG00000228284	HLA-DQA1	9.32463e-06	5.03037	4.47771	6.66092	5.77566	0.885258		5.03037
ENSG00000145555	MYO10	9.41341e-06	5.02625	4.4756	6.09891	5.57017	0.528737		5.02625
ENSG00000180263	FGD6	9.67213e-06	5.01448	4.46958	5.83337	5.29637	0.537003		5.01448
ENSG00000253504	MTCYBP19	9.67292e-06	5.01444	4.46956	-2.9422	-3.51688	0.574678		5.01444
ENSG00000225595	LINC01623	9.69038e-06	5.01366	4.46916	-2.81612	-3.40709	0.590974		5.01366
ENSG00000203721	LINC00862	9.82804e-06	5.00753	4.46602	-1.72842	-2.61961	0.891189		5.00753
ENSG00000141298	SSH2	1.00575e-05	4.99751	4.46088	6.05115	5.67199	0.379154		4.99751
ENSG00000280543	ASAP1-IT2	1.0112e-05	4.99516	4.45968	0.394714	-0.631774	1.02649		4.99516
ENSG00000278548	ADAM18	1.02085e-05	4.99104	4.45756	-3.1151	-3.57149	0.456392		4.99104
ENSG00000205754	SLCO1B7	1.03012e-05	4.98711	4.45555	-2.70459	-3.42083	0.716237		4.98711
ENSG00000145016	RUBCN	1.03047e-05	4.98696	4.45547	5.04032	4.6591	0.381211		4.98696
ENSG00000273913	Metazoa_SRP	1.0369e-05	4.98426	4.45408	-2.88981	-3.43496	0.545145		4.98426
ENSG00000104375	STK3	1.04661e-05	4.98021	4.45201	5.47479	4.9923	0.482495		4.98021
ENSG00000198938	MT-CO3	1.04835e-05	4.97949	4.45164	11.6899	10.8228	0.867092		4.97949
ENSG00000133111	RFXAP	1.05049e-05	4.97861	4.45118	2.30518	1.64537	0.659814		4.97861
ENSG00000198822	GRM3	1.054e-05	4.97716	4.45044	-1.74848	-2.75314	1.00466		4.97716
ENSG00000163915	IGF2BP2-AS1	1.05799e-05	4.97552	4.44959	-2.55189	-3.30654	0.754642		4.97552
ENSG00000171848	RRM2	1.07344e-05	4.96922	4.44636	5.42502	4.38982	1.0352		4.96922
ENSG00000223773	CD99P1	1.08237e-05	4.96563	4.44451	3.18051	2.45991	0.7206		4.96563
ENSG00000123485	HJURP	1.09208e-05	4.96175	4.44251	4.08633	3.22373	0.862606		4.96175
ENSG00000187537	POTEG	1.10893e-05	4.9551	4.43909	0.0730055	-1.83936	1.91236		4.9551
ENSG00000127616	SMARCA4	1.11221e-05	4.95381	4.43843	7.70337	7.34814	0.355231		4.95381
ENSG00000125816	NKX2-4	1.13385e-05	4.94544	4.43411	-3.19228	-3.62486	0.432578		4.94544
ENSG00000129484	PARP2	1.15694e-05	4.93669	4.4296	4.54663	4.14674	0.399884		4.93669
ENSG00000214145	LINC00887	1.15812e-05	4.93624	4.42937	0.0302512	-0.999078	1.02933		4.93624
ENSG00000084774	CAD	1.16355e-05	4.93421	4.42832	5.50544	5.06978	0.435666		4.93421
ENSG00000260338	LINC01570	1.16375e-05	4.93414	4.42829	-3.20161	-3.63476	0.433154		4.93414
ENSG00000234788	HSPA8P3	1.18109e-05	4.92772	4.42497	-1.2164	-2.12547	0.90907		4.92772
ENSG00000082805	ERC1	1.18883e-05	4.92488	4.42351	5.70739	5.25774	0.449653		4.92488
ENSG00000111676	ATN1	1.19654e-05	4.92207	4.42206	6.00232	5.18958	0.812742		4.92207
ENSG00000271687	MTND5P10	1.20466e-05	4.91914	4.42054	-2.52512	-3.30117	0.776049		4.91914
ENSG00000105290	APLP1	1.2054e-05	4.91887	4.4204	-1.66583	-2.60613	0.940301		4.91887
ENSG00000278415	FCAR	1.23201e-05	4.90939	4.4155	-3.22427	-3.60023	0.375959		4.90939
ENSG00000144028	SNRNP200	1.24584e-05	4.90454	4.41299	8.07002	7.76382	0.306194		4.90454
ENSG00000232170	LINC00708	1.26272e-05	4.89869	4.40996	-3.41585	-3.70275	0.286901		4.89869
ENSG00000104419	NDRG1	1.26329e-05	4.8985	4.40986	7.07474	6.21767	0.857076		4.8985
ENSG00000243806	RPL7P18	1.29956e-05	4.8862	4.40349	-1.80157	-2.68367	0.882105		4.8862
ENSG00000178999	AURKB	1.31522e-05	4.881	4.40079	2.98124	1.87279	1.10845		4.881
ENSG00000198646	NCOA6	1.31832e-05	4.87998	4.40026	6.36956	5.82587	0.543691		4.87998
ENSG00000257037	RARS1P1	1.3242e-05	4.87805	4.39926	-2.35825	-3.10499	0.746738		4.87805
ENSG00000085999	RAD54L	1.33847e-05	4.87339	4.39685	2.3704	1.18398	1.18641		4.87339
ENSG00000178734	LMO7DN	1.34725e-05	4.87055	4.39537	-3.14975	-3.54953	0.399774		4.87055
ENSG00000196584	XRCC2	1.35862e-05	4.8669	4.39348	4.22646	3.36587	0.860581		4.8669
ENSG00000198888	MT-ND1	1.37691e-05	4.8611	4.39046	10.0926	8.66903	1.42354		4.8611
ENSG00000249103	OR12D1	1.3778e-05	4.86081	4.39031	-3.33201	-3.68131	0.3493		4.86081
ENSG00000126003	PLAGL2	1.3867e-05	4.85802	4.38886	4.45911	3.89702	0.562084		4.85802
ENSG00000075702	WDR62	1.38778e-05	4.85768	4.38868	1.28317	-0.15738	1.44055		4.85768
ENSG00000139515	PDX1	1.42415e-05	4.84644	4.38284	-2.2806	-3.14885	0.868255		4.84644
ENSG00000247627	MTND4P12	1.4427e-05	4.84082	4.37991	-0.220495	-1.63199	1.41149		4.84082
ENSG00000213468	FIRRE	1.44963e-05	4.83874	4.37883	3.44021	1.63839	1.80182		4.83874
ENSG00000106459	NRF1	1.49936e-05	4.82409	4.37119	4.09717	3.72192	0.375248		4.82409
ENSG00000106483	SFRP4	1.5547e-05	4.80835	4.36298	-0.972982	-2.28639	1.31341		4.80835
ENSG00000116183	PAPPA2	1.56236e-05	4.80622	4.36186	0.559438	-1.01421	1.57365		4.80622
ENSG00000051825	MPHOSPH9	1.58248e-05	4.80066	4.35896	5.40403	4.89631	0.507717		4.80066
ENSG00000085872	CHERP	1.58574e-05	4.79977	4.35849	4.57348	3.95422	0.619259		4.79977
ENSG00000248360	LINC00504	1.58964e-05	4.7987	4.35793	7.0422	6.16679	0.875415		4.7987
ENSG00000221933	OR2A25	1.59202e-05	4.79805	4.35759	-3.22042	-3.62749	0.407072		4.79805
ENSG00000073792	IGF2BP2	1.59835e-05	4.79633	4.35669	2.84517	1.54063	1.30455		4.79633
ENSG00000156140	ADAMTS3	1.60936e-05	4.79335	4.35513	0.0513993	-1.01936	1.07076		4.79335
ENSG00000116032	GRIN3B	1.62579e-05	4.78893	4.35282	-2.7751	-3.35035	0.575245		4.78893
ENSG00000272391	POM121C	1.64938e-05	4.78268	4.34954	5.71354	5.11533	0.598217		4.78268
ENSG00000266648	SETP3	1.66598e-05	4.77833	4.34726	-2.06878	-2.88824	0.81946		4.77833
ENSG00000223281	RN7SKP85	1.67385e-05	4.77628	4.34619	-3.29091	-3.62581	0.334901		4.77628
ENSG00000104517	UBR5	1.67478e-05	4.77604	4.34607	8.56142	8.26909	0.292326		4.77604
ENSG00000249226	SUCLG2P4	1.67633e-05	4.77564	4.34586	-2.46903	-3.34157	0.872537		4.77564
ENSG00000064218	DMRT3	1.69121e-05	4.7718	4.34384	-2.97144	-3.50671	0.535276		4.7718
ENSG00000269713	NBPF9	1.70399e-05	4.76853	4.34213	6.55847	6.13542	0.423053		4.76853
ENSG00000242440	LINC02046	1.70452e-05	4.7684	4.34206	-3.01145	-3.53493	0.523477		4.7684
ENSG00000166923	GREM1	1.73813e-05	4.75992	4.33761	-0.41335	-1.71496	1.30161		4.75992
ENSG00000282046	GREM1	1.73813e-05	4.75992	4.33761	-0.41335	-1.71496	1.30161		4.75992
ENSG00000214695	NPAP1P2	1.7607e-05	4.75431	4.33466	-3.01247	-3.51893	0.506466		4.75431
ENSG00000110906	KCTD10	1.78607e-05	4.7481	4.3314	3.78909	3.20417	0.584916		4.7481
ENSG00000141867	BRD4	1.79191e-05	4.74668	4.33065	6.36581	5.68216	0.683653		4.74668
ENSG00000170260	ZNF212	1.79537e-05	4.74585	4.33021	3.90541	3.56307	0.342342		4.74585
ENSG00000280610	KIF15	1.81275e-05	4.74166	4.32801	3.61561	2.62835	0.987264		4.74166
ENSG00000163808	KIF15	1.81299e-05	4.74161	4.32798	3.61558	2.62836	0.987229		4.74161
ENSG00000135636	DYSF	1.82222e-05	4.7394	4.32682	3.73582	2.98464	0.751174		4.7394
ENSG00000264424	MYH4	1.8413e-05	4.73487	4.32444	-2.71278	-3.4109	0.698114		4.73487
ENSG00000224017	LINC01449	1.86876e-05	4.72845	4.32105	-3.00334	-3.49962	0.496284		4.72845
ENSG00000183770	FOXL2	1.8689e-05	4.72841	4.32104	-1.86204	-2.81479	0.95275		4.72841
ENSG00000182111	ZNF716	1.89265e-05	4.72293	4.31815	-1.71622	-2.90914	1.19292		4.72293
ENSG00000174749	FAM241A	1.90683e-05	4.71969	4.31644	7.33952	6.61498	0.724544		4.71969
ENSG00000229344	MTCO2P12	1.92058e-05	4.71657	4.31479	-1.02347	-2.20625	1.18278		4.71657
ENSG00000100167	SEPTIN3	1.95437e-05	4.70899	4.3108	0.892611	-0.448084	1.3407		4.70899
ENSG00000116299	ELAPOR1	1.99678e-05	4.69967	4.30587	0.568665	-0.691079	1.25974		4.69967
ENSG00000173157	ADAMTS20	2.01619e-05	4.69547	4.30365	0.213984	-1.55454	1.76853		4.69547
ENSG00000241785	RN7SL390P	2.01782e-05	4.69512	4.30347	-2.75626	-3.29515	0.53889		4.69512
ENSG00000215846	MPTX1	2.06223e-05	4.68566	4.29847	-3.31277	-3.66845	0.355685		4.68566
ENSG00000225560	FAM197Y8	2.07159e-05	4.6837	4.29743	-2.98102	-3.51778	0.536759		4.6837
ENSG00000141458	NPC1	2.10493e-05	4.67676	4.29376	5.16719	4.7455	0.421691		4.67676
ENSG00000100629	CEP128	2.1061e-05	4.67652	4.29363	4.10538	3.4472	0.658178		4.67652
ENSG00000231064	THBS3-AS1	2.12394e-05	4.67286	4.29169	-1.37656	-2.30051	0.923947		4.67286
ENSG00000117013	KCNQ4	2.15007e-05	4.66755	4.28887	-0.98818	-1.95852	0.970341		4.66755
ENSG00000237415	NRBF2P3	2.15894e-05	4.66576	4.28793	-2.89191	-3.42675	0.534837		4.66576
ENSG00000280243	MTCO1P1	2.17968e-05	4.66161	4.28572	-1.161	-2.3	1.13901		4.66161
ENSG00000228221	LINC00578	2.18904e-05	4.65975	4.28474	-2.22243	-3.00505	0.782615		4.65975
ENSG00000278685	IQCA1L	2.25856e-05	4.64617	4.27753	-3.08015	-3.56316	0.483014		4.64617
ENSG00000011426	ANLN	2.29684e-05	4.63887	4.27365	5.90717	4.88376	1.02341		4.63887
ENSG00000105464	GRIN2D	2.34721e-05	4.62945	4.26864	1.06208	-0.593842	1.65592		4.62945
ENSG00000233215	LINC01687	2.39295e-05	4.62107	4.26417	-2.61864	-3.3738	0.755156		4.62107
ENSG00000281344	HELLPAR	2.4199e-05	4.6162	4.26158	8.57789	7.72444	0.853456		4.6162
ENSG00000139880	CDH24	2.42895e-05	4.61458	4.26072	2.51682	1.71765	0.799171		4.61458
ENSG00000228253	MT-ATP8	2.43371e-05	4.61373	4.26027	8.80632	7.5476	1.25872		4.61373
ENSG00000160716	CHRNB2	2.44783e-05	4.61122	4.25893	-1.64469	-2.49719	0.852503		4.61122
ENSG00000149679	CABLES2	2.45066e-05	4.61072	4.25866	2.79491	2.14457	0.650347		4.61072
ENSG00000184702	SEPTIN5	2.45535e-05	4.60989	4.25822	2.19337	1.01498	1.17839		4.60989
ENSG00000231566	LINC02595	2.46233e-05	4.60865	4.25756	-2.37701	-3.12534	0.748328		4.60865
ENSG00000134324	LPIN1	2.47132e-05	4.60707	4.25671	4.85407	4.17841	0.675656		4.60707
ENSG00000087303	NID2	2.48207e-05	4.60519	4.25571	4.08309	3.26998	0.813105		4.60519
ENSG00000198899	MT-ATP6	2.4899e-05	4.60382	4.25498	10.5466	9.25998	1.2866		4.60382
ENSG00000174945	AMZ1	2.52677e-05	4.59743	4.25157	-1.1046	-2.06442	0.959817		4.59743
ENSG00000143382	ADAMTSL4	2.55802e-05	4.5921	4.24872	1.32027	0.209646	1.11062		4.5921
ENSG00000238247	RDXP3	2.57081e-05	4.58993	4.24756	-2.76808	-3.41389	0.64581		4.58993
ENSG00000282891	STATH	2.58656e-05	4.58728	4.24614	-3.1992	-3.59323	0.39403		4.58728
ENSG00000126549	STATH	2.58656e-05	4.58728	4.24614	-3.1992	-3.59323	0.39403		4.58728
ENSG00000116133	DHCR24	2.65652e-05	4.57569	4.23994	6.33342	5.08638	1.24704		4.57569
ENSG00000173898	SPTBN2	2.68082e-05	4.57173	4.23783	5.90261	5.29292	0.60969		4.57173
ENSG00000014138	POLA2	2.7033e-05	4.56811	4.23589	3.78319	3.25814	0.525047		4.56811
ENSG00000249808	LINC01377	2.71495e-05	4.56624	4.23488	-3.32936	-3.66778	0.338415		4.56624
ENSG00000144554	FANCD2	2.73823e-05	4.56253	4.2329	5.55989	5.06845	0.491439		4.56253
ENSG00000198712	MT-CO2	2.74526e-05	4.56142	4.2323	11.253	10.2537	0.999343		4.56142
ENSG00000182347	PDSS1P1	2.75886e-05	4.55927	4.23115	-2.54796	-3.29485	0.746884		4.55927
ENSG00000197408	CYP2B6	2.76908e-05	4.55767	4.23029	-2.4156	-3.23865	0.823051		4.55767
ENSG00000148396	SEC16A	2.76935e-05	4.55762	4.23027	5.04349	4.18495	0.858541		4.55762
ENSG00000235670	RPL21P40	2.78817e-05	4.55468	4.22869	-2.93685	-3.43492	0.498067		4.55468
ENSG00000075975	MKRN2	2.82313e-05	4.54927	4.22578	1.8686	-0.0087943	1.8774		4.54927
ENSG00000233896	PDYN-AS1	2.84287e-05	4.54624	4.22416	-3.27638	-3.63418	0.357801		4.54624
ENSG00000105245	NUMBL	2.8472e-05	4.54558	4.22381	3.36967	2.66404	0.705623		4.54558
ENSG00000275064	PDE4DIPP5	2.92922e-05	4.53325	4.21718	-3.25925	-3.61477	0.355519		4.53325
ENSG00000134824	FADS2	2.96189e-05	4.52843	4.21459	3.20684	1.98921	1.21763		4.52843
ENSG00000166833	NAV2	2.98175e-05	4.52553	4.21303	4.63795	3.74124	0.896709		4.52553
ENSG00000168468	ATF6B	3.01168e-05	4.52119	4.21069	2.38337	1.61726	0.766115		4.52119
ENSG00000122641	INHBA	3.01222e-05	4.52111	4.21065	3.12055	2.09801	1.02253		4.52111
ENSG00000225914	TSBP1-AS1	3.02093e-05	4.51986	4.20997	5.29274	4.44914	0.843604		4.51986
ENSG00000259471	LINC01169	3.02342e-05	4.5195	4.20978	-3.02478	-3.50603	0.481252		4.5195
ENSG00000196428	TSC22D2	3.0393e-05	4.51723	4.20856	6.20995	5.75715	0.452808		4.51723
ENSG00000149639	SOGA1	3.04555e-05	4.51633	4.20807	5.67752	4.95515	0.722364		4.51633
ENSG00000276458	LENG8	3.0753e-05	4.51211	4.2058	2.67368	0.631889	2.04179		4.51211
ENSG00000174792	ODAPH	3.08119e-05	4.51128	4.20535	-1.81879	-2.72858	0.909787		4.51128
ENSG00000267432	DNAH17-AS1	3.08289e-05	4.51104	4.20522	-2.60382	-3.26268	0.658853		4.51104
ENSG00000179532	DNHD1	3.09355e-05	4.50954	4.20442	3.59755	2.80865	0.788903		4.50954
ENSG00000162745	OLFML2B	3.0981e-05	4.5089	4.20407	2.85977	2.11006	0.749709		4.5089
ENSG00000112499	SLC22A2	3.11706e-05	4.50625	4.20264	-2.34537	-3.18419	0.838823		4.50625
ENSG00000226582	UBE2V1P5	3.14764e-05	4.50202	4.20036	-3.36718	-3.69551	0.328328		4.50202
ENSG00000183146	PRORY	3.17022e-05	4.49891	4.19868	-3.28218	-3.65401	0.371827		4.49891
ENSG00000249348	UGDH-AS1	3.18437e-05	4.49698	4.19764	7.47665	6.64909	0.827561		4.49698
ENSG00000154997	SEPTIN14	3.19021e-05	4.49618	4.19721	-1.10155	-1.95342	0.851872		4.49618
ENSG00000230316	FEZF1-AS1	3.20605e-05	4.49403	4.19605	-0.135511	-1.52288	1.38737		4.49403
ENSG00000233924	RPSAP13	3.21249e-05	4.49316	4.19558	-1.86443	-2.65945	0.79502		4.49316
ENSG00000187984	ANKRD19P	3.22171e-05	4.49191	4.1949	-0.296589	-1.80953	1.51294		4.49191
ENSG00000129810	SGO1	3.23452e-05	4.49019	4.19397	3.44471	2.42342	1.02128		4.49019
ENSG00000263606	CHORDC1P4	3.30965e-05	4.48022	4.18858	0.667273	-0.295735	0.963008		4.48022
ENSG00000233562	RPS3AP8	3.31807e-05	4.47911	4.18799	-3.22016	-3.61211	0.391949		4.47911
ENSG00000137807	KIF23	3.34987e-05	4.47497	4.18574	5.19284	4.32108	0.871755		4.47497
ENSG00000113262	GRM6	3.35899e-05	4.47379	4.18511	-2.3169	-3.17676	0.859854		4.47379
ENSG00000233828	MIR4280HG	3.37982e-05	4.47111	4.18365	-1.35181	-2.29609	0.944279		4.47111
ENSG00000219257	NPM1P38	3.38146e-05	4.4709	4.18354	-2.57711	-3.27646	0.699355		4.4709
ENSG00000228358	LINC02263	3.40247e-05	4.46821	4.18208	-3.17319	-3.6027	0.429506		4.46821
ENSG00000116690	PRG4	3.42713e-05	4.46507	4.18038	-1.575	-2.58141	1.00642		4.46507
ENSG00000198786	MT-ND5	3.44643e-05	4.46263	4.17906	10.8109	9.54553	1.26538		4.46263
ENSG00000257495	KRT73-AS1	3.47064e-05	4.45959	4.17742	-2.82115	-3.3986	0.577451		4.45959
ENSG00000171456	ASXL1	3.49029e-05	4.45714	4.17609	6.15879	5.80061	0.358173		4.45714
ENSG00000138796	HADH	3.49066e-05	4.45709	4.17606	5.8687	5.46602	0.402677		4.45709
ENSG00000069869	NEDD4	3.53113e-05	4.45209	4.17335	8.52365	7.86695	0.656704		4.45209
ENSG00000182379	NXPH4	3.53594e-05	4.4515	4.17303	-0.757624	-1.98714	1.22952		4.4515
ENSG00000179134	SAMD4B	3.53915e-05	4.4511	4.17281	5.12658	4.51913	0.607445		4.4511
ENSG00000231531	HINT1P1	3.67967e-05	4.43419	4.16363	-3.4764	-3.70843	0.23203		4.43419
ENSG00000089094	KDM2B	3.68378e-05	4.43371	4.16337	5.4056	5.07884	0.326763		4.43371
ENSG00000253556	MTCO1P4	3.68875e-05	4.43312	4.16305	-2.92592	-3.48088	0.554962		4.43312
ENSG00000166851	PLK1	3.71333e-05	4.43024	4.16148	3.21188	2.30598	0.905902		4.43024
ENSG00000281578	MAPT-AS1	3.71813e-05	4.42968	4.16117	-3.4939	-3.73021	0.236311		4.42968
ENSG00000124253	PCK1	3.73528e-05	4.42768	4.16009	-1.66966	-2.70685	1.03719		4.42768
ENSG00000235500	SNX19P2	3.73858e-05	4.42729	4.15988	-2.67668	-3.30586	0.629181		4.42729
ENSG00000196350	ZNF729	3.79315e-05	4.421	4.15646	-1.9144	-2.94809	1.03369		4.421
ENSG00000249614	LINC02503	3.80263e-05	4.41992	4.15586	6.15257	5.29744	0.855129		4.41992
ENSG00000118193	KIF14	3.80782e-05	4.41932	4.15554	4.97056	3.9897	0.98086		4.41932
ENSG00000070371	CLTCL1	3.81006e-05	4.41907	4.1554	2.04394	0.984208	1.05974		4.41907
ENSG00000123473	STIL	3.81201e-05	4.41885	4.15528	4.38015	3.71472	0.665435		4.41885
ENSG00000166268	MYRFL	3.82746e-05	4.41709	4.15433	-0.591979	-1.7788	1.18682		4.41709
ENSG00000114867	EIF4G1	3.85782e-05	4.41366	4.15246	8.99094	8.73085	0.260088		4.41366
ENSG00000063127	SLC6A16	3.92896e-05	4.40572	4.14813	-1.08618	-2.03258	0.946399		4.40572
ENSG00000104356	POP1	3.93975e-05	4.40453	4.14748	4.39208	4.07764	0.314437		4.40453
ENSG00000204832	ST8SIA6-AS1	3.95141e-05	4.40325	4.14678	-2.59002	-3.34045	0.750434		4.40325
ENSG00000131747	TOP2A	3.95218e-05	4.40316	4.14674	7.68155	6.73815	0.943404		4.40316
ENSG00000151388	ADAMTS12	3.95612e-05	4.40273	4.1465	2.17339	1.24439	0.928997		4.40273
ENSG00000140718	FTO	3.95646e-05	4.40269	4.14648	7.22339	6.73096	0.492429		4.40269
ENSG00000003393	ALS2	3.96685e-05	4.40155	4.14586	4.10332	3.69992	0.403398		4.40155
ENSG00000171241	SHCBP1	3.97187e-05	4.40101	4.14556	3.58071	2.61951	0.961202		4.40101
ENSG00000074219	TEAD2	3.99904e-05	4.39804	4.14394	2.18993	1.07745	1.11248		4.39804
ENSG00000253686	LINC01484	4.06426e-05	4.39102	4.14011	-1.75918	-2.69664	0.937458		4.39102
ENSG00000077235	GTF3C1	4.09504e-05	4.38774	4.13832	6.92728	6.69281	0.234467		4.38774
ENSG00000171360	KRT38	4.09911e-05	4.38731	4.13808	-3.17031	-3.60713	0.436818		4.38731
ENSG00000260727	SLC7A5P1	4.14348e-05	4.38263	4.13553	-2.47281	-3.14793	0.675116		4.38263
ENSG00000228411	CDY4P	4.15571e-05	4.38135	4.13483	-3.25163	-3.59666	0.345031		4.38135
ENSG00000231031	LINC01804	4.2334e-05	4.37331	4.13043	-2.71864	-3.44755	0.728903		4.37331
ENSG00000113211	PCDHB6	4.29315e-05	4.36722	4.1271	0.375522	-0.932983	1.30851		4.36722
ENSG00000196074	SYCP2	4.29357e-05	4.36718	4.12707	3.71193	2.72594	0.985993		4.36718
ENSG00000068489	PRR11	4.36323e-05	4.36019	4.12325	3.46535	2.5211	0.94425		4.36019
ENSG00000255441	SIGLEC10-AS1	4.36551e-05	4.35996	4.12312	-2.92925	-3.42729	0.498039		4.35996
ENSG00000158417	EIF5B	4.37809e-05	4.35872	4.12244	6.55481	6.20725	0.347551		4.35872
ENSG00000216364	MRPL42P2	4.38711e-05	4.35782	4.12195	-3.06444	-3.49358	0.429137		4.35782
ENSG00000135451	TROAP	4.41837e-05	4.35474	4.12026	2.34506	1.17515	1.16991		4.35474
ENSG00000156170	NDUFAF6	4.42637e-05	4.35395	4.11983	3.7281	3.33623	0.391867		4.35395
ENSG00000256166	LINC02571	4.44315e-05	4.35231	4.11892	-3.25788	-3.6128	0.354929		4.35231
ENSG00000248371	LINC02056	4.48283e-05	4.34845	4.11681	-2.74474	-3.32859	0.583848		4.34845
ENSG00000141577	CEP131	4.55124e-05	4.34187	4.1132	4.48997	3.96077	0.529202		4.34187
ENSG00000230046	BIRC6-AS1	4.55718e-05	4.3413	4.11288	-2.31033	-3.05494	0.744605		4.3413
ENSG00000177303	CASKIN2	4.56313e-05	4.34074	4.11257	4.03447	3.52795	0.506523		4.34074
ENSG00000123136	DDX39A	4.57089e-05	4.34	4.11217	4.76798	4.34783	0.42015		4.34
ENSG00000197915	HRNR	4.58133e-05	4.33901	4.11162	-1.72021	-2.74056	1.02034		4.33901
ENSG00000205634	LINC00898	4.69171e-05	4.32867	4.10594	-2.73069	-3.34514	0.614452		4.32867
ENSG00000232872	CTAGE3P	4.69806e-05	4.32808	4.10562	-0.62865	-1.65923	1.03058		4.32808
ENSG00000073578	SDHA	4.73685e-05	4.32451	4.10365	5.30748	4.93045	0.37703		4.32451
ENSG00000250913	USP17L23	4.74357e-05	4.32389	4.10331	-3.30893	-3.67834	0.369408		4.32389
ENSG00000214761	HNRNPA1P15	4.74697e-05	4.32358	4.10314	-2.49378	-3.11253	0.618747		4.32358
ENSG00000047849	MAP4	4.78374e-05	4.32023	4.1013	7.33365	6.91161	0.422045		4.32023
ENSG00000137440	FGFBP1	4.85806e-05	4.31354	4.09761	-0.342694	-1.76785	1.42515		4.31354
ENSG00000157933	SKI	4.91479e-05	4.3085	4.09483	5.63638	5.13319	0.503188		4.3085
ENSG00000204138	PHACTR4	4.96722e-05	4.30389	4.09229	5.81762	5.32877	0.488859		4.30389
ENSG00000162873	KLHDC8A	4.99979e-05	4.30105	4.09073	-2.09583	-2.863	0.767172		4.30105
ENSG00000136943	CTSV	5.00143e-05	4.30091	4.09065	0.622466	-0.612004	1.23447		4.30091
ENSG00000217527	RPS16P5	5.07284e-05	4.29475	4.08725	-1.46838	-2.30958	0.841196		4.29475
ENSG00000184735	DDX53	5.0967e-05	4.29271	4.08613	-1.94567	-2.91724	0.971576		4.29271
ENSG00000133226	SRRM1	5.09952e-05	4.29247	4.08599	6.77075	6.20812	0.562633		4.29247
ENSG00000125755	SYMPK	5.11841e-05	4.29086	4.08511	5.49636	5.0656	0.430764		4.29086
ENSG00000198092	TMPRSS11F	5.12705e-05	4.29013	4.0847	-2.64894	-3.31637	0.667435		4.29013
ENSG00000188596	CFAP54	5.13336e-05	4.2896	4.08441	3.57296	2.72093	0.852028		4.2896
ENSG00000225630	MTND2P28	5.15705e-05	4.2876	4.0833	5.33022	3.99214	1.33808		4.2876
ENSG00000135218	CD36	5.16272e-05	4.28712	4.08304	4.19458	2.81687	1.37771		4.28712
ENSG00000157211	CDCP2	5.24959e-05	4.27987	4.07903	-3.05954	-3.50781	0.44827		4.27987
ENSG00000168875	SOX14	5.26878e-05	4.27829	4.07816	-3.1446	-3.58791	0.443311		4.27829
ENSG00000177646	ACAD9	5.27743e-05	4.27758	4.07776	4.42972	3.93387	0.495849		4.27758
ENSG00000166831	RBPMS2	5.29944e-05	4.27577	4.07676	-0.874896	-1.88012	1.00522		4.27577
ENSG00000248131	LINC01194	5.31534e-05	4.27447	4.07604	-2.30293	-3.22321	0.920282		4.27447
ENSG00000215893	RPL23AP17	5.37291e-05	4.26979	4.07345	-3.31882	-3.65414	0.335323		4.26979
ENSG00000171587	DSCAM	5.40847e-05	4.26693	4.07187	-2.37583	-3.12872	0.752896		4.26693
ENSG00000231270	COBLP1	5.45243e-05	4.26341	4.06992	-2.62342	-3.32028	0.696855		4.26341
ENSG00000188610	FAM72B	5.46135e-05	4.2627	4.06953	1.96689	0.850536	1.11635		4.2627
ENSG00000160838	LRRC71	5.48831e-05	4.26056	4.06834	-2.58807	-3.25369	0.66562		4.26056
ENSG00000003137	CYP26B1	5.4889e-05	4.26051	4.06832	-0.630406	-1.58662	0.95621		4.26051
ENSG00000163734	CXCL3	5.53632e-05	4.25678	4.06624	-0.908245	-2.06071	1.15247		4.25678
ENSG00000148735	PLEKHS1	5.56338e-05	4.25466	4.06507	1.58049	-0.0352428	1.61573		4.25466
ENSG00000009954	BAZ1B	5.56552e-05	4.25449	4.06498	8.06336	7.86092	0.202436		4.25449
ENSG00000162775	RBM15	5.62759e-05	4.24968	4.06231	5.45325	5.14904	0.304212		4.24968
ENSG00000117632	STMN1	5.65846e-05	4.2473	4.06099	7.03806	6.38461	0.653457		4.2473
ENSG00000137948	BRDT	5.67282e-05	4.2462	4.06038	-1.83441	-2.96838	1.13398		4.2462
ENSG00000130164	LDLR	5.6848e-05	4.24528	4.05987	5.19297	4.15846	1.03451		4.24528
ENSG00000236424	TSPY10	5.73146e-05	4.24174	4.0579	-3.21366	-3.6045	0.390846		4.24174
ENSG00000133026	MYH10	5.74931e-05	4.24038	4.05715	6.42205	6.02832	0.393729		4.24038
ENSG00000197386	HTT	5.76439e-05	4.23925	4.05651	7.1862	6.86304	0.323166		4.23925
ENSG00000277816	LILRB3	5.77846e-05	4.23819	4.05593	-3.08479	-3.51699	0.432198		4.23819
ENSG00000198763	MT-ND2	5.80565e-05	4.23615	4.05479	10.5228	9.32114	1.20167		4.23615
ENSG00000230697	SAP18P3	5.81339e-05	4.23557	4.05447	-3.34375	-3.6507	0.306951		4.23557
ENSG00000211445	GPX3	5.82643e-05	4.2346	4.05393	3.41543	2.35938	1.05605		4.2346
ENSG00000105894	PTN	5.88633e-05	4.23016	4.05146	3.08512	1.27647	1.80864		4.23016
ENSG00000261764	KRT18P18	5.89175e-05	4.22976	4.05124	-2.33517	-3.0177	0.682533		4.22976
ENSG00000112245	PTP4A1	5.95455e-05	4.22515	4.04868	6.24686	5.80614	0.440726		4.22515
ENSG00000254156	MTND6P20	5.95782e-05	4.22491	4.04854	-3.31662	-3.65111	0.33449		4.22491
ENSG00000182836	PLCXD3	5.95866e-05	4.22485	4.04851	0.337902	-1.17159	1.50949		4.22485
ENSG00000197632	SERPINB2	5.96845e-05	4.22414	4.04811	-0.295559	-1.66374	1.36818		4.22414
ENSG00000132297	HHLA1	5.97796e-05	4.22345	4.04773	0.103306	-1.19619	1.2995		4.22345
ENSG00000101981	F9	5.99665e-05	4.22209	4.04697	-3.00601	-3.53153	0.525514		4.22209
ENSG00000282972	GNG4	6.00527e-05	4.22147	4.04663	-2.10166	-2.91306	0.811402		4.22147
ENSG00000168883	USP39	6.00576e-05	4.22143	4.04661	4.49055	4.03488	0.455666		4.22143
ENSG00000114354	TFG	6.00819e-05	4.22126	4.04651	6.17273	5.90129	0.271437		4.22126
ENSG00000143028	SYPL2	6.03347e-05	4.21943	4.04549	-1.63063	-2.46209	0.831468		4.21943
ENSG00000187475	H1-6	6.03806e-05	4.2191	4.04531	-1.32838	-2.3232	0.994818		4.2191
ENSG00000201542	SNORA62	6.04499e-05	4.2186	4.04503	-2.44911	-3.07297	0.623853		4.2186
ENSG00000043355	ZIC2	6.04952e-05	4.21828	4.04485	-0.930469	-2.10911	1.17864		4.21828
ENSG00000101224	CDC25B	6.07059e-05	4.21677	4.04401	3.39907	2.25771	1.14136		4.21677
ENSG00000221986	MYBPHL	6.08414e-05	4.2158	4.04347	-3.00187	-3.45449	0.452618		4.2158
ENSG00000236564	YWHAQP5	6.17362e-05	4.20946	4.03994	-2.97558	-3.45785	0.482267		4.20946
ENSG00000248527	MTATP6P1	6.18535e-05	4.20864	4.03948	8.26207	7.02128	1.24079		4.20864
ENSG00000183674	LINC00518	6.20171e-05	4.20749	4.03884	-2.95275	-3.48026	0.527509		4.20749
ENSG00000103335	PIEZO1	6.2402e-05	4.2048	4.03734	4.57002	4.07674	0.493277		4.2048
ENSG00000169876	MUC17	6.26086e-05	4.20337	4.03654	-1.11807	-2.28178	1.16371		4.20337
ENSG00000230061	TRPM2-AS	6.32823e-05	4.19872	4.03394	0.63107	-0.932089	1.56316		4.19872
ENSG00000230426	LINC01036	6.37034e-05	4.19584	4.03234	-2.3361	-3.15452	0.818421		4.19584
ENSG00000225710	PDE4DIPP8	6.41154e-05	4.19304	4.03077	-2.69135	-3.29789	0.606536		4.19304
ENSG00000167258	CDK12	6.41347e-05	4.19291	4.0307	7.40759	7.1513	0.256285		4.19291
ENSG00000080845	DLGAP4	6.53612e-05	4.18468	4.0261	5.09742	4.52664	0.570775		4.18468
ENSG00000231001	CCNB1IP1P3	6.57654e-05	4.182	4.02461	-3.08498	-3.51242	0.427439		4.182
ENSG00000274577	LHX1	6.61001e-05	4.1798	4.02337	-2.77944	-3.40254	0.6231		4.1798
ENSG00000164588	HCN1	6.67009e-05	4.17587	4.02117	-2.06101	-2.96923	0.908227		4.17587
ENSG00000229529	HLA-V	6.67404e-05	4.17561	4.02103	-1.3207	-2.46029	1.13959		4.17561
ENSG00000274386	TMEM269	6.76207e-05	4.16992	4.01784	-1.54564	-2.36511	0.819473		4.16992
ENSG00000125386	FAM193A	6.80145e-05	4.1674	4.01643	5.8119	5.4185	0.393406		4.1674
ENSG00000150457	LATS2	6.82728e-05	4.16575	4.01551	4.06231	3.63731	0.424992		4.16575
ENSG00000198900	TOP1	6.8394e-05	4.16498	4.01508	7.15377	6.83823	0.315541		4.16498
ENSG00000049192	ADAMTS6	6.89019e-05	4.16177	4.01328	2.13552	1.16556	0.969964		4.16177
ENSG00000174562	KLK15	6.95742e-05	4.15755	4.01091	-2.79874	-3.4231	0.624357		4.15755
ENSG00000176951	OR51N1P	6.98487e-05	4.15584	4.00995	-3.15318	-3.59339	0.440201		4.15584
ENSG00000173597	SULT1B1	6.99976e-05	4.15492	4.00943	3.78111	3.00388	0.777232		4.15492
ENSG00000111664	GNB3	7.00948e-05	4.15431	4.0091	-0.741705	-1.66462	0.922914		4.15431
ENSG00000237973	MTCO1P12	7.02009e-05	4.15366	4.00873	3.4465	2.34568	1.10082		4.15366
ENSG00000112877	CEP72	7.04513e-05	4.15211	4.00786	2.76331	1.9877	0.775607		4.15211
ENSG00000260423	LINC02367	7.07884e-05	4.15004	4.00669	-0.958782	-1.93982	0.981042		4.15004
ENSG00000157766	ACAN	7.1023e-05	4.1486	4.00589	0.955512	-0.501779	1.45729		4.1486
ENSG00000133318	RTN3	7.15074e-05	4.14565	4.00423	6.5011	6.11151	0.389594		4.14565
ENSG00000265096	C1QTNF1-AS1	7.18436e-05	4.14361	4.00309	-3.28412	-3.61534	0.331216		4.14361
ENSG00000269416	LINC01224	7.20263e-05	4.14251	4.00247	0.203827	-0.920154	1.12398		4.14251
ENSG00000101413	RPRD1B	7.27638e-05	4.13808	3.99998	5.77728	5.49826	0.279015		4.13808
ENSG00000279078	SND1-IT1	7.28935e-05	4.13731	3.99955	2.34454	1.36182	0.982715		4.13731
ENSG00000231749	ABCA9-AS1	7.48075e-05	4.12606	3.99321	-1.82812	-2.75977	0.931647		4.12606
ENSG00000259022	DNAJC8P1	7.51677e-05	4.12397	3.99204	-3.03327	-3.52328	0.490009		4.12397
ENSG00000122574	WIPF3	7.53356e-05	4.123	3.99149	0.226026	-0.831736	1.05776		4.123
ENSG00000225053	PRPF38AP1	7.61679e-05	4.11823	3.9888	-2.8706	-3.40644	0.535842		4.11823
ENSG00000132821	VSTM2L	7.65362e-05	4.11613	3.98762	-2.49763	-3.2335	0.735872		4.11613
ENSG00000268949	MRPS17P1	7.6556e-05	4.11602	3.98756	-2.13428	-2.84298	0.708696		4.11602
ENSG00000100626	GALNT16	7.65614e-05	4.11599	3.98754	-0.497245	-1.50809	1.01085		4.11599
ENSG00000133401	PDZD2	7.66388e-05	4.11555	3.9873	3.05133	2.35922	0.692108		4.11555
ENSG00000161682	FAM171A2	7.69555e-05	4.11376	3.98629	-2.665	-3.23782	0.572817		4.11376
ENSG00000223584	TVP23CP1	7.69977e-05	4.11352	3.98615	-1.85155	-2.62868	0.777124		4.11352
ENSG00000197757	HOXC6	7.74655e-05	4.11089	3.98467	-0.188899	-1.57383	1.38493		4.11089
ENSG00000278183	ABCC1	7.86696e-05	4.10419	3.98089	5.08955	4.55062	0.538931		4.10419
ENSG00000269552	OR7A8P	7.92864e-05	4.1008	3.97897	-3.18028	-3.59139	0.411102		4.1008
ENSG00000197321	SVIL	7.9334e-05	4.10054	3.97883	7.09115	6.65821	0.432944		4.10054
ENSG00000271428	MPHOSPH6P1	8.0013e-05	4.09684	3.97674	-2.17253	-2.90121	0.728679		4.09684
ENSG00000080839	RBL1	8.10357e-05	4.09132	3.97362	5.21661	4.69359	0.523018		4.09132
ENSG00000124181	PLCG1	8.12398e-05	4.09023	3.973	6.3504	6.01526	0.335141		4.09023
ENSG00000259823	LYPD8	8.13449e-05	4.08967	3.97268	-2.16081	-3.04352	0.882716		4.08967
ENSG00000198074	AKR1B10	8.14783e-05	4.08896	3.97228	2.89481	0.98697	1.90784		4.08896
ENSG00000227560	RPS15AP30	8.16397e-05	4.0881	3.9718	0.398313	-0.582124	0.980437		4.0881
ENSG00000168243	GNG4	8.27741e-05	4.08211	3.96841	-2.10166	-2.90532	0.803659		4.08211
ENSG00000214826	DDX12P	8.35225e-05	4.0782	3.96619	2.19059	1.32429	0.866302		4.0782
ENSG00000226183	RANP7	8.41598e-05	4.0749	3.96432	-3.41455	-3.69158	0.277028		4.0749
ENSG00000164080	RAD54L2	8.45583e-05	4.07284	3.96316	5.87789	5.63606	0.241829		4.07284
ENSG00000174827	PDZK1	8.51331e-05	4.0699	3.96149	-0.737264	-1.72834	0.991076		4.0699
ENSG00000235748	SEPTIN14P12	8.52165e-05	4.06948	3.96125	-0.41875	-1.4051	0.986352		4.06948
ENSG00000198276	UCKL1	8.52857e-05	4.06912	3.96105	2.7763	1.90557	0.870729		4.06912
ENSG00000142657	PGD	8.55166e-05	4.06795	3.96039	3.42342	2.49626	0.927164		4.06795
ENSG00000054523	KIF1B	8.58656e-05	4.06618	3.95938	6.40171	6.14089	0.26082		4.06618
ENSG00000144711	IQSEC1	8.63283e-05	4.06385	3.95806	5.32511	4.88515	0.439969		4.06385
ENSG00000270806	C17orf50	8.63545e-05	4.06371	3.95799	-2.89115	-3.37382	0.48267		4.06371
ENSG00000229243	LINC01981	8.63817e-05	4.06358	3.95791	-2.22618	-3.02204	0.795863		4.06358
ENSG00000115504	EHBP1	8.6529e-05	4.06284	3.95749	5.93633	5.65178	0.28455		4.06284
ENSG00000282379	DTX2	8.69025e-05	4.06097	3.95643	0.219482	-0.688817	0.908299		4.06097
ENSG00000179002	TAS1R2	8.71648e-05	4.05966	3.95568	-3.32594	-3.65346	0.327517		4.05966
ENSG00000268916	CSAG3	8.71914e-05	4.05953	3.95561	-1.35511	-2.52561	1.1705		4.05953
ENSG00000281207	SLFNL1-AS1	8.74418e-05	4.05828	3.9549	1.33762	0.462275	0.875345		4.05828
ENSG00000119969	HELLS	8.78631e-05	4.05619	3.95372	6.17094	5.57175	0.599192		4.05619
ENSG00000186847	KRT14	8.79392e-05	4.05582	3.9535	1.25649	-0.193068	1.44956		4.05582
ENSG00000152977	ZIC1	8.87924e-05	4.05162	3.95112	-2.05409	-3.02159	0.967505		4.05162
ENSG00000090061	CCNK	8.92154e-05	4.04956	3.94995	5.42511	5.04166	0.383447		4.04956
ENSG00000169946	ZFPM2	8.97112e-05	4.04715	3.94858	0.181203	-0.919664	1.10087		4.04715
ENSG00000116962	NID1	8.98389e-05	4.04654	3.94823	5.50181	4.87664	0.625166		4.04654
ENSG00000214188	ST7-OT4	8.98875e-05	4.0463	3.9481	1.42217	0.607753	0.814421		4.0463
ENSG00000238109	RNF14P3	9.00198e-05	4.04566	3.94774	-2.2067	-2.91825	0.71155		4.04566
ENSG00000238042	LINC02257	9.02821e-05	4.0444	3.94702	-2.6244	-3.2829	0.658498		4.0444
ENSG00000267500	ZNF887P	9.05693e-05	4.04302	3.94623	0.413861	-0.598901	1.01276		4.04302
ENSG00000136052	SLC41A2	9.07238e-05	4.04228	3.94581	3.01802	1.81458	1.20344		4.04228
ENSG00000242950	ERVW-1	9.09114e-05	4.04138	3.9453	1.71042	0.889879	0.820545		4.04138
ENSG00000237802	FAM197Y6	9.13076e-05	4.03949	3.94423	-2.87882	-3.49503	0.616213		4.03949
ENSG00000132792	CTNNBL1	9.14091e-05	4.03901	3.94395	1.87063	1.00864	0.861986		4.03901
ENSG00000232517	CSPG4BP	9.1503e-05	4.03856	3.9437	-1.8831	-2.73457	0.851471		4.03856
ENSG00000227674	LINC00355	9.15532e-05	4.03833	3.94356	0.783662	-0.745888	1.52955		4.03833
ENSG00000244722	RPSAP29	9.16831e-05	4.03771	3.94321	-2.62309	-3.21852	0.595428		4.03771
ENSG00000266278	LINC01910	9.25964e-05	4.03341	3.94076	-2.64208	-3.29921	0.657135		4.03341
ENSG00000138347	MYPN	9.30858e-05	4.03112	3.93946	-2.07509	-2.94549	0.870395		4.03112
ENSG00000237928	NFIA-AS2	9.33234e-05	4.03001	3.93883	-3.15616	-3.56303	0.406872		4.03001
ENSG00000165912	PACSIN3	9.34907e-05	4.02923	3.93839	2.77033	1.72149	1.04884		4.02923
ENSG00000197889	MEIG1	9.37059e-05	4.02823	3.93782	-1.32935	-2.12103	0.791683		4.02823
ENSG00000181090	EHMT1	9.55052e-05	4.01997	3.93311	6.35529	5.96841	0.38688		4.01997
ENSG00000139734	DIAPH3	9.56623e-05	4.01926	3.9327	3.28348	2.28238	1.0011		4.01926
ENSG00000140750	ARHGAP17	9.57868e-05	4.01869	3.93238	4.677	4.17699	0.500011		4.01869
ENSG00000164106	SCRG1	9.57873e-05	4.01869	3.93238	-1.93867	-2.76778	0.829104		4.01869
ENSG00000125398	SOX9	9.5803e-05	4.01862	3.93234	2.46152	1.15343	1.30809		4.01862
ENSG00000165632	TAF3	9.81355e-05	4.00817	3.92638	4.26808	3.86998	0.398094		4.00817
ENSG00000206262	FOXL2NB	9.81439e-05	4.00814	3.92636	-2.1259	-2.97764	0.851735		4.00814
ENSG00000282345	FYTTD1P1	9.86486e-05	4.00591	3.92508	-2.84694	-3.33939	0.492453		4.00591
ENSG00000234502	FYTTD1P1	9.86486e-05	4.00591	3.92508	-2.84694	-3.33939	0.492453		4.00591
ENSG00000133065	SLC41A1	9.91547e-05	4.00369	3.92381	5.52549	5.03312	0.492374		4.00369
ENSG00000074771	NOX3	9.95614e-05	4.00191	3.9228	-3.41666	-3.68246	0.265808		4.00191
ENSG00000156304	SCAF4	9.97279e-05	4.00118	3.92238	4.99089	4.25045	0.740439		4.00118
ENSG00000185860	CCDC190	9.98759e-05	4.00054	3.92202	-1.80084	-2.78729	0.986451		4.00054
ENSG00000134690	CDCA8	0.000100441	3.99809	3.92062	3.18352	2.30384	0.879679		3.99809
ENSG00000273793	DUSP8	0.000101025	3.99557	3.91918	-1.56055	-2.28969	0.729133		3.99557
ENSG00000248543	NPM1P41	0.000101046	3.99548	3.91912	-3.15702	-3.57594	0.418924		3.99548
ENSG00000160949	TONSL	0.000101071	3.99538	3.91906	3.71088	3.00844	0.702443		3.99538
ENSG00000213559	HNRNPA1P64	0.000102013	3.99134	3.91676	-2.94118	-3.41295	0.47177		3.99134
ENSG00000135476	ESPL1	0.000102286	3.99018	3.91609	3.25066	2.2227	1.02797		3.99018
ENSG00000123977	DAW1	0.000102533	3.98914	3.91549	-3.00289	-3.5167	0.513804		3.98914
ENSG00000107165	TYRP1	0.000102644	3.98867	3.91523	-1.40686	-2.46833	1.06147		3.98867
ENSG00000177511	ST8SIA3	0.000102761	3.98817	3.91494	-1.69154	-2.72925	1.03771		3.98817
ENSG00000127589	TUBBP1	0.000102789	3.98805	3.91487	-2.56205	-3.13885	0.576805		3.98805
ENSG00000128610	FEZF1	0.000103181	3.9864	3.91393	-2.10529	-2.98918	0.883891		3.9864
ENSG00000100417	PMM1	0.000103187	3.98638	3.91391	3.12112	2.53753	0.583592		3.98638
ENSG00000078804	TP53INP2	0.000103589	3.98469	3.91295	3.71338	3.11528	0.598104		3.98469
ENSG00000250732	RPEP1	0.000103744	3.98404	3.91257	-2.98034	-3.41658	0.43624		3.98404
ENSG00000188511	C22orf34	0.000104524	3.98078	3.91071	0.218946	-0.80712	1.02607		3.98078
ENSG00000272674	PCDHB16	0.000105553	3.97653	3.90827	2.31508	1.23065	1.08443		3.97653
ENSG00000127329	PTPRB	0.000105938	3.97495	3.90737	4.67145	4.08782	0.583628		3.97495
ENSG00000234737	KRT18P15	0.000106616	3.97218	3.90578	0.0865541	-0.906311	0.992865		3.97218
ENSG00000151067	CACNA1C	0.000106673	3.97195	3.90565	3.29765	2.53	0.767649		3.97195
ENSG00000113360	DROSHA	0.000106967	3.97075	3.90496	6.57557	6.21834	0.357231		3.97075
ENSG00000160298	C21orf58	0.000107167	3.96994	3.90449	1.66336	0.712498	0.950867		3.96994
ENSG00000281794	MUC20-OT1	0.00010745	3.96879	3.90384	3.54493	3.14233	0.402605		3.96879
ENSG00000177839	PCDHB9	0.000107546	3.96841	3.90361	2.34255	1.14049	1.20207		3.96841
ENSG00000163872	YEATS2	0.000107921	3.96689	3.90275	6.70132	6.41371	0.287618		3.96689
ENSG00000073734	ABCB11	0.000108205	3.96575	3.90209	-1.55949	-2.62843	1.06894		3.96575
ENSG00000232775	BMS1P22	0.000108425	3.96487	3.90158	-1.60295	-2.5587	0.955746		3.96487
ENSG00000282989	PDCL3P2	0.000108433	3.96484	3.90157	-1.33627	-2.21083	0.874555		3.96484
ENSG00000198398	TMEM207	0.000108616	3.96411	3.90115	-3.0375	-3.52516	0.487654		3.96411
ENSG00000234384	LINC01049	0.000110005	3.95859	3.89798	-3.3221	-3.65248	0.330389		3.95859
ENSG00000138075	ABCG5	0.000110145	3.95804	3.89766	-2.6602	-3.29883	0.638632		3.95804
ENSG00000105738	SIPA1L3	0.000111038	3.95453	3.89564	3.37501	2.6899	0.685106		3.95453
ENSG00000249055	TBCAP3	0.000111273	3.95361	3.89512	-1.44175	-2.25031	0.808565		3.95361
ENSG00000251151	HOXC-AS3	0.000112343	3.94945	3.89273	-2.44532	-3.21453	0.769212		3.94945
ENSG00000272333	KMT2B	0.00011275	3.94788	3.89182	5.84796	5.29849	0.549474		3.94788
ENSG00000104164	BLOC1S6	0.000112845	3.94752	3.89161	8.39063	7.9245	0.466131		3.94752
ENSG00000151693	ASAP2	0.000113171	3.94627	3.89089	6.29913	5.83916	0.459968		3.94627
ENSG00000267134	LINC01924	0.000113278	3.94585	3.89065	-2.46662	-3.1311	0.664484		3.94585
ENSG00000259105	RPS3AP4	0.000113409	3.94535	3.89037	-3.26953	-3.59967	0.33014		3.94535
ENSG00000131941	RHPN2	0.000113514	3.94495	3.89014	4.29069	3.63174	0.658945		3.94495
ENSG00000179832	MROH1	0.000113918	3.94341	3.88925	5.70663	5.17537	0.531263		3.94341
ENSG00000225008	TWF1P2	0.000115499	3.93742	3.8858	-1.11935	-1.96203	0.842682		3.93742
ENSG00000197616	MYH6	0.000117853	3.92866	3.88075	-2.69353	-3.30685	0.613322		3.92866
ENSG00000278468	MUC4	0.000118291	3.92705	3.87982	0.0110633	-1.45847	1.46953		3.92705
ENSG00000141985	SH3GL1	0.000118453	3.92645	3.87948	4.97355	4.56729	0.406254		3.92645
ENSG00000265479	DTX2P1-UPK3BP1-PMS2P11	0.000118528	3.92618	3.87932	5.09811	4.50621	0.591903		3.92618
ENSG00000086717	PPEF1	0.00011938	3.92307	3.87752	-1.72868	-2.48739	0.758715		3.92307
ENSG00000101412	E2F1	0.000121003	3.9172	3.87414	2.01733	0.93586	1.08147		3.9172
ENSG00000237828	PA2G4P1	0.00012123	3.91639	3.87367	-3.14707	-3.5501	0.40303		3.91639
ENSG00000138182	KIF20B	0.000121466	3.91555	3.87318	5.74081	5.24976	0.49105		3.91555
ENSG00000070756	PABPC1	0.000121607	3.91504	3.87289	11.2432	10.7723	0.47086		3.91504
ENSG00000164663	USP49	0.00012179	3.91439	3.87251	3.97945	3.6383	0.341146		3.91439
ENSG00000256238	SUPT16HP1	0.000122002	3.91363	3.87208	-1.334	-2.25976	0.925758		3.91363
ENSG00000176895	OR51A7	0.000124651	3.9043	3.86668	-3.32995	-3.64369	0.313739		3.9043
ENSG00000100024	UPB1	0.000124849	3.90361	3.86628	-1.47464	-2.31037	0.835732		3.90361
ENSG00000231290	APCDD1L-DT	0.000125032	3.90298	3.86592	-2.02549	-2.76932	0.743831		3.90298
ENSG00000114757	PEX5L	0.000125701	3.90066	3.86458	-1.86244	-2.78629	0.923857		3.90066
ENSG00000281880	PAUPAR	0.000125815	3.90027	3.86435	-2.69779	-3.34923	0.651438		3.90027
ENSG00000261667	LY6L	0.000127077	3.89593	3.86184	-3.40605	-3.67457	0.268518		3.89593
ENSG00000108821	COL1A1	0.000127137	3.89573	3.86172	7.13753	6.31292	0.824608		3.89573
ENSG00000136378	ADAMTS7	0.000127703	3.8938	3.8606	2.84759	2.05766	0.789935		3.8938
ENSG00000274827	LINC01297	0.000128157	3.89226	3.85971	0.384437	-1.20473	1.58917		3.89226
ENSG00000198727	MT-CYB	0.000129327	3.88831	3.85742	10.4982	9.37731	1.12087		3.88831
ENSG00000196313	POM121	0.000129667	3.88717	3.85676	5.8816	5.34849	0.533114		3.88717
ENSG00000245322	H2AZ1-DT	0.000130283	3.88511	3.85557	-2.42394	-3.05003	0.62609		3.88511
ENSG00000280938	TRARG1	0.000130634	3.88394	3.85489	-3.09179	-3.53558	0.44379		3.88394
ENSG00000083642	PDS5B	0.000130886	3.88311	3.85441	5.98793	5.67052	0.317412		3.88311
ENSG00000204529	GUCY2EP	0.000131052	3.88256	3.85409	-3.27346	-3.61798	0.344513		3.88256
ENSG00000249550	LINC01234	0.000131244	3.88192	3.85372	-0.631008	-2.06887	1.43786		3.88192
ENSG00000091513	TF	0.000131373	3.88149	3.85347	-0.358455	-1.31886	0.960402		3.88149
ENSG00000223617	LINC00370	0.000131485	3.88113	3.85326	-3.30331	-3.65251	0.349208		3.88113
ENSG00000189167	ZAR1L	0.000132826	3.87672	3.8507	-2.98179	-3.47437	0.492586		3.87672
ENSG00000070950	RAD18	0.000132957	3.87629	3.85045	4.63381	4.22825	0.405557		3.87629
ENSG00000231281	HCG27	0.000133275	3.87525	3.84985	-2.63328	-3.29667	0.663396		3.87525
ENSG00000233673	ANAPC1P1	0.000133928	3.87313	3.84862	-1.8932	-2.63247	0.739264		3.87313
ENSG00000205396	LINC00661	0.00013402	3.87283	3.84844	-3.00397	-3.50465	0.500686		3.87283
ENSG00000094804	CDC6	0.000134039	3.87277	3.84841	4.95866	4.1454	0.813266		3.87277
ENSG00000258445	MAD2L1P1	0.000135081	3.86941	3.84645	0.0836265	-0.805718	0.889344		3.86941
ENSG00000172765	TMCC1	0.00013651	3.86484	3.8438	6.11469	5.91024	0.204449		3.86484
ENSG00000184445	KNTC1	0.000136926	3.86351	3.84303	4.45673	3.86451	0.592224		3.86351
ENSG00000164920	OSR2	0.000137218	3.86259	3.84249	0.593077	-0.609761	1.20284		3.86259
ENSG00000224354	MTND2P5	0.000137741	3.86094	3.84153	-2.84982	-3.40941	0.559594		3.86094
ENSG00000103355	PRSS33	0.000138232	3.85939	3.84063	-3.01398	-3.47908	0.465095		3.85939
ENSG00000103091	WDR59	0.00013836	3.85899	3.8404	4.41199	3.99722	0.414776		3.85899
ENSG00000232794	HNRNPDP1	0.000138454	3.8587	3.84023	-3.26241	-3.63251	0.370094		3.8587
ENSG00000198062	POTEH	0.000139008	3.85696	3.83922	-1.07378	-2.4198	1.34602		3.85696
ENSG00000011332	DPF1	0.000139462	3.85554	3.83839	-2.12636	-2.88977	0.763408		3.85554
ENSG00000205212	CCDC144NL	0.000139615	3.85507	3.83812	-1.20431	-2.20098	0.996672		3.85507
ENSG00000273247	RAB33B-AS1	0.00014057	3.85211	3.83639	4.37076	3.87185	0.498908		3.85211
ENSG00000271142	YWHAQP7	0.000141523	3.84917	3.83468	-2.85254	-3.3586	0.50606		3.84917
ENSG00000149485	FADS1	0.000142228	3.84702	3.83343	1.44007	0.502795	0.937271		3.84702
ENSG00000183495	EP400	0.000142672	3.84566	3.83264	6.81404	6.29223	0.521809		3.84566
ENSG00000159289	GOLGA6A	0.000142887	3.84501	3.83226	-1.47162	-2.38198	0.910363		3.84501
ENSG00000100350	FOXRED2	0.000143352	3.8436	3.83143	3.02656	2.23153	0.795026		3.8436
ENSG00000232373	MTCYBP3	0.000144919	3.83888	3.82868	-0.42185	-1.42454	1.00269		3.83888
ENSG00000231135	MDC1	0.00014511	3.8383	3.82835	-0.174743	-1.30265	1.12791		3.8383
ENSG00000226125	LINC01907	0.00014533	3.83764	3.82796	-2.78676	-3.33506	0.548298		3.83764
ENSG00000232508	MRPL45P1	0.000145975	3.83572	3.82684	-2.91769	-3.43316	0.515477		3.83572
ENSG00000202363	SNORA62	0.000146492	3.83419	3.82595	-2.2824	-3.0446	0.762204		3.83419
ENSG00000236670	KRT18P5	0.000146534	3.83406	3.82587	0.938768	-0.0179971	0.956765		3.83406
ENSG00000214281	HMGN2P39	0.000146957	3.83281	3.82514	-3.38476	-3.68545	0.300697		3.83281
ENSG00000268606	MAGEA2	0.00014907	3.82661	3.82152	-1.58151	-2.83975	1.25824		3.82661
ENSG00000076201	PTPN23	0.000150457	3.82259	3.81917	5.08203	4.56418	0.517852		3.82259
ENSG00000131096	PYY	0.000150473	3.82254	3.81914	-3.14087	-3.55169	0.410824		3.82254
ENSG00000176148	TCP11L1	0.000150865	3.82141	3.81848	3.7202	3.32344	0.396756		3.82141
ENSG00000213708	SLC16A14P1	0.00015093	3.82122	3.81837	-3.32938	-3.66702	0.337645		3.82122
ENSG00000222111	RN7SKP148	0.000151317	3.82011	3.81773	-3.46676	-3.70161	0.234859		3.82011
ENSG00000082556	OPRK1	0.000151967	3.81825	3.81664	-2.15493	-2.95618	0.801251		3.81825
ENSG00000204962	PCDHA8	0.00015278	3.81593	3.81528	-0.869702	-2.01581	1.14611		3.81593
ENSG00000163395	IGFN1	0.000153136	3.81492	3.81469	-1.37748	-2.42611	1.04862		3.81492
ENSG00000186174	BCL9L	0.000153408	3.81415	3.81424	5.25743	4.65815	0.599276		3.81415
ENSG00000241905	NDUFS6P1	0.000153451	3.81403	3.81417	-3.38607	-3.64966	0.263585		3.81403
ENSG00000223802	CERS1	0.00015477	3.81031	3.81199	-2.13181	-2.89721	0.7654		3.81031
ENSG00000115163	CENPA	0.000154968	3.80976	3.81167	1.6783	0.537537	1.14076		3.80976
ENSG00000154920	EME1	0.000155311	3.8088	3.8111	1.86381	0.973654	0.890152		3.8088
ENSG00000276119	OR13C2	0.000155789	3.80746	3.81032	-3.33527	-3.65578	0.320502		3.80746
ENSG00000091651	ORC6	0.000156653	3.80506	3.80892	5.31062	4.88173	0.428886		3.80506
ENSG00000259404	EFL1P1	0.000156886	3.80442	3.80854	-1.84016	-2.73488	0.89472		3.80442
ENSG00000143195	ILDR2	0.000157777	3.80196	3.8071	0.880484	-0.14252	1.023		3.80196
ENSG00000169564	PCBP1	0.000157843	3.80177	3.80699	6.40369	6.01414	0.389554		3.80177
ENSG00000126464	PRR12	0.000157895	3.80163	3.80691	4.99715	4.27927	0.717881		3.80163
ENSG00000197880	MDS2	0.000157942	3.8015	3.80683	-2.37936	-3.0041	0.624743		3.8015
ENSG00000179284	DAND5	0.000158671	3.7995	3.80566	-2.90505	-3.40054	0.495489		3.7995
ENSG00000009950	MLXIPL	0.000158812	3.79912	3.80543	-1.24864	-2.23981	0.991167		3.79912
ENSG00000205277	MUC12	0.000159176	3.79812	3.80485	0.650909	-0.643253	1.29416		3.79812
ENSG00000174353	STAG3L3	0.00016004	3.79577	3.80347	5.25682	4.86055	0.396271		3.79577
ENSG00000204961	PCDHA9	0.000160328	3.79499	3.80301	0.279601	-1.10478	1.38438		3.79499
ENSG00000240179	RPL26P3	0.000160385	3.79484	3.80292	-2.75938	-3.37375	0.614373		3.79484
ENSG00000197172	MAGEA6	0.000160963	3.79327	3.80201	-0.616726	-2.25975	1.64303		3.79327
ENSG00000164299	SPZ1	0.000161148	3.79278	3.80171	-2.34166	-3.10243	0.760767		3.79278
ENSG00000006432	MAP3K9	0.000161744	3.79117	3.80077	4.79275	4.44583	0.346913		3.79117
ENSG00000089685	BIRC5	0.000162165	3.79004	3.80011	3.90968	2.97175	0.937929		3.79004
ENSG00000233644	ARHGEF7-IT1	0.000162794	3.78836	3.79912	-2.8878	-3.38584	0.498047		3.78836
ENSG00000232486	DEPDC1P2	0.000163515	3.78644	3.798	-0.522485	-1.40089	0.878409		3.78644
ENSG00000196911	KPNA5	0.000163681	3.786	3.79774	7.70017	7.17022	0.52995		3.786
ENSG00000242265	PEG10	0.000166486	3.77862	3.7934	3.29445	1.67778	1.61667		3.77862
ENSG00000283643	GPR1-AS	0.000166554	3.77845	3.7933	-1.87527	-2.84082	0.965551		3.77845
ENSG00000224699	LAMTOR5-AS1	0.000166736	3.77797	3.79302	2.65186	2.149	0.502864		3.77797
ENSG00000240280	TCAM1P	0.000167677	3.77553	3.79158	-1.145	-2.26083	1.11583		3.77553
ENSG00000198077	CYP2A7	0.000168032	3.77461	3.79104	-3.0059	-3.50061	0.494702		3.77461
ENSG00000149503	INCENP	0.000168451	3.77353	3.79041	4.65691	4.16661	0.490306		3.77353
ENSG00000021461	CYP3A43	0.000169091	3.77188	3.78944	-2.37458	-3.06121	0.686638		3.77188
ENSG00000277909	SPC25	0.000169644	3.77046	3.7886	1.96366	1.01212	0.951544		3.77046
ENSG00000205628	LINC01446	0.000170403	3.76852	3.78746	-1.31987	-2.57668	1.2568		3.76852
ENSG00000182348	ZNF804B	0.000170947	3.76714	3.78665	-1.37938	-2.4222	1.04282		3.76714
ENSG00000142515	KLK3	0.000171367	3.76607	3.78602	-2.06343	-3.01861	0.955177		3.76607
ENSG00000178295	GEN1	0.000171853	3.76484	3.7853	5.45755	5.08958	0.367974		3.76484
ENSG00000171786	NHLH1	0.000172175	3.76403	3.78482	-2.28393	-2.97126	0.687336		3.76403
ENSG00000179240	GVQW3	0.000175818	3.75494	3.77946	1.77023	1.10341	0.666827		3.75494
ENSG00000091704	CPA1	0.000175975	3.75455	3.77923	-3.03374	-3.48875	0.455009		3.75455
ENSG00000117643	MAN1C1	0.000176652	3.75288	3.77825	4.93433	3.52248	1.41185		3.75288
ENSG00000176890	TYMS	0.000176824	3.75246	3.778	3.01327	2.16999	0.843281		3.75246
ENSG00000245729	LINC02226	0.000177124	3.75172	3.77756	-3.15448	-3.5766	0.422115		3.75172
ENSG00000235493	LINC01967	0.000177232	3.75146	3.77741	1.40908	0.56084	0.848238		3.75146
ENSG00000187775	DNAH17	0.000177442	3.75094	3.7771	-1.60232	-2.42838	0.826058		3.75094
ENSG00000179083	FAM133A	0.000178768	3.74771	3.7752	-2.22664	-3.0767	0.850056		3.74771
ENSG00000231857	MORF4L1P5	0.000179681	3.7455	3.77389	-3.22962	-3.61079	0.381172		3.7455
ENSG00000100014	SPECC1L	0.000181119	3.74204	3.77185	6.27534	5.99512	0.280219		3.74204
ENSG00000228742	LINC02577	0.000181503	3.74112	3.7713	-1.16494	-2.23745	1.07252		3.74112
ENSG00000183055	FAM133CP	0.000183626	3.73606	3.76832	-0.544254	-1.60809	1.06384		3.73606
ENSG00000240870	RPL19P14	0.000184374	3.7343	3.76728	-3.32257	-3.6129	0.290336		3.7343
ENSG00000127663	KDM4B	0.000184735	3.73345	3.76677	5.65009	5.24334	0.406754		3.73345
ENSG00000072071	ADGRL1	0.000185252	3.73224	3.76606	2.37564	1.4617	0.91394		3.73224
ENSG00000106603	COA1	0.000186921	3.72834	3.76375	5.33412	4.97499	0.359126		3.72834
ENSG00000149633	KIAA1755	0.000187316	3.72743	3.76321	-1.34475	-2.27706	0.932304		3.72743
ENSG00000279220	GPR1-AS	0.000187363	3.72732	3.76314	-1.87527	-2.8344	0.959126		3.72732
ENSG00000099331	MYO9B	0.00018758	3.72681	3.76285	6.71464	6.375	0.339645		3.72681
ENSG00000212907	MT-ND4L	0.00018766	3.72663	3.76274	7.10827	5.95548	1.1528		3.72663
ENSG00000229621	LINC01822	0.000188236	3.7253	3.76195	-2.97201	-3.47213	0.500122		3.7253
ENSG00000261971	MMP25-AS1	0.000188891	3.72379	3.76106	1.5574	0.76877	0.788631		3.72379
ENSG00000091664	SLC17A6	0.000191489	3.71786	3.75754	-2.88574	-3.44663	0.560897		3.71786
ENSG00000215221	UBA52P6	0.000191792	3.71717	3.75714	-2.86991	-3.37487	0.504956		3.71717
ENSG00000114554	PLXNA1	0.00019249	3.71559	3.7562	6.86047	6.44935	0.411122		3.71559
ENSG00000227666	CYCSP24	0.000192733	3.71504	3.75588	-1.62087	-2.33958	0.718708		3.71504
ENSG00000126216	TUBGCP3	0.000193249	3.71388	3.75519	4.98647	4.62106	0.365413		3.71388
ENSG00000198886	MT-ND4	0.00019399	3.71222	3.7542	11.4405	10.3001	1.14039		3.71222
ENSG00000184402	SS18L1	0.000194422	3.71125	3.75363	4.955	4.58381	0.371188		3.71125
ENSG00000113212	PCDHB7	0.000195231	3.70945	3.75256	0.970835	-0.121971	1.09281		3.70945
ENSG00000183305	MAGEA2B	0.000195414	3.70904	3.75232	-1.95875	-3.0723	1.11355		3.70904
ENSG00000187762	HSPE1P11	0.000195792	3.70821	3.75182	1.18503	0.263211	0.921815		3.70821
ENSG00000259151	CAP2P1	0.000196051	3.70763	3.75148	1.5271	0.658036	0.869062		3.70763
ENSG00000114346	ECT2	0.000196128	3.70746	3.75138	6.13948	5.60893	0.530545		3.70746
ENSG00000255277	ABCC6P2	0.000196818	3.70594	3.75047	-2.87662	-3.36699	0.490368		3.70594
ENSG00000226444	ACTR3BP7	0.000198282	3.70272	3.74856	-3.26706	-3.62812	0.361065		3.70272
ENSG00000185775	SPATA31A6	0.000198285	3.70271	3.74856	-2.95954	-3.46659	0.507057		3.70271
ENSG00000143603	KCNN3	0.000199064	3.70101	3.74755	2.55729	1.75935	0.797937		3.70101
ENSG00000187902	SHISA7	0.000199318	3.70045	3.74722	-3.02082	-3.49963	0.47881		3.70045
ENSG00000233980	FDPSP2	0.000199611	3.69982	3.74684	-2.70762	-3.25322	0.545601		3.69982
ENSG00000246876	LINC02466	0.000199696	3.69963	3.74673	0.279925	-1.23566	1.51559		3.69963
ENSG00000176887	SOX11	0.000199727	3.69956	3.74669	-0.996264	-2.02047	1.02421		3.69956
ENSG00000238222	MKRN4P	0.000200296	3.69833	3.74596	-3.02362	-3.5203	0.496678		3.69833
ENSG00000169994	MYO7B	0.000201599	3.69551	3.74428	-1.38753	-2.2104	0.822872		3.69551
ENSG00000058056	USP13	0.000201851	3.69497	3.74396	3.81867	3.28287	0.535798		3.69497
ENSG00000140534	TICRR	0.000204513	3.68928	3.74058	1.31691	0.116157	1.20075		3.68928
ENSG00000128165	ADM2	0.000205221	3.68778	3.73969	-0.941018	-1.88628	0.945263		3.68778
ENSG00000166111	SVOP	0.000205313	3.68758	3.73957	-2.17206	-2.90638	0.734318		3.68758
ENSG00000163374	YY1AP1	0.000205378	3.68745	3.73949	6.06205	5.8239	0.238149		3.68745
ENSG00000068650	ATP11A	0.000206911	3.68422	3.73757	5.55755	5.04928	0.508274		3.68422
ENSG00000165181	SHOC1	0.000207138	3.68374	3.73728	-0.247738	-1.28471	1.03697		3.68374
ENSG00000130827	PLXNA3	0.0002072	3.68361	3.73721	5.32403	4.77387	0.550157		3.68361
ENSG00000111700	SLCO1B3	0.000207334	3.68333	3.73704	-1.68503	-2.7647	1.07967		3.68333
ENSG00000090372	STRN4	0.000208023	3.68189	3.73618	5.13746	4.77267	0.364787		3.68189
ENSG00000197555	SIPA1L1	0.000208392	3.68112	3.73572	6.38745	6.1115	0.275947		3.68112
ENSG00000260019	LINC01992	0.000208397	3.68111	3.73572	-2.75061	-3.36651	0.615896		3.68111
ENSG00000244161	FLNB-AS1	0.000208951	3.67996	3.73503	-1.50658	-2.35491	0.84833		3.67996
ENSG00000169402	RSPH10B2	0.000209169	3.6795	3.73476	-1.34661	-2.09048	0.743873		3.6795
ENSG00000127124	HIVEP3	0.000209437	3.67895	3.73443	3.16102	2.28796	0.873061		3.67895
ENSG00000171724	VAT1L	0.000210348	3.67706	3.73331	-0.742716	-1.73554	0.992827		3.67706
ENSG00000230294	LINC02370	0.000210744	3.67624	3.73282	-3.41612	-3.6831	0.266975		3.67624
ENSG00000253781	ZNF317P1	0.000211207	3.67529	3.73225	-3.24742	-3.62237	0.37495		3.67529
ENSG00000205409	OR52E6	0.000212053	3.67356	3.73122	-2.88631	-3.41094	0.524624		3.67356
ENSG00000169635	HIC2	0.000212346	3.67296	3.73086	4.06817	3.41036	0.657814		3.67296
ENSG00000253401	VTA1P2	0.000212921	3.67178	3.73016	-3.1207	-3.55179	0.431084		3.67178
ENSG00000170579	DLGAP1	0.000213899	3.66979	3.72897	0.274791	-0.97516	1.24995		3.66979
ENSG00000164778	EN2	0.000214844	3.66788	3.72783	-2.37483	-3.04828	0.673455		3.66788
ENSG00000137478	FCHSD2	0.000215231	3.6671	3.72737	4.8579	4.33986	0.518038		3.6671
ENSG00000198840	MT-ND3	0.000215755	3.66604	3.72674	10.2168	9.37489	0.841905		3.66604
ENSG00000127325	BEST3	0.000217065	3.66341	3.72517	-2.27101	-3.09624	0.825233		3.66341
ENSG00000236719	OVAAL	0.000218987	3.65958	3.72288	-2.70906	-3.2982	0.589145		3.65958
ENSG00000242512	LINC01206	0.000219759	3.65805	3.72197	-1.74902	-2.67458	0.925559		3.65805
ENSG00000250425	OR7E35P	0.000220943	3.65572	3.72057	-3.40536	-3.66087	0.255507		3.65572
ENSG00000225650	EIF2S2P5	0.000222311	3.65304	3.71897	-2.80336	-3.33321	0.529854		3.65304
ENSG00000171316	CHD7	0.000223395	3.65093	3.71771	7.33178	6.99523	0.336554		3.65093
ENSG00000119772	DNMT3A	0.000223686	3.65036	3.71737	5.95137	5.66996	0.281409		3.65036
ENSG00000138083	SIX3	0.000223701	3.65033	3.71736	-1.21031	-2.38783	1.17752		3.65033
ENSG00000143702	CEP170	0.000223826	3.65009	3.71721	5.55274	5.19729	0.355455		3.65009
ENSG00000224397	PELATON	0.000224008	3.64974	3.717	-1.86439	-2.64437	0.779976		3.64974
ENSG00000166947	EPB42	0.000225468	3.64691	3.71531	-3.18079	-3.56067	0.379877		3.64691
ENSG00000127511	SIN3B	0.000229037	3.64009	3.71123	5.38861	4.99901	0.389597		3.64009
ENSG00000087087	SRRT	0.000229924	3.63842	3.71023	6.54696	6.28062	0.266338		3.63842
ENSG00000156970	BUB1B	0.000230265	3.63777	3.70984	2.80367	1.94729	0.856385		3.63777
ENSG00000080618	CPB2	0.000230571	3.6372	3.70949	-2.39604	-3.10216	0.706124		3.6372
ENSG00000197454	OR2L5	0.000231276	3.63587	3.7087	-3.0599	-3.49646	0.436553		3.63587
ENSG00000259010	NUP50P1	0.000231418	3.6356	3.70854	-2.84429	-3.36067	0.516379		3.6356
ENSG00000237849	NFYAP1	0.000232664	3.63327	3.70714	-0.704464	-2.05953	1.35506		3.63327
ENSG00000255116	SLC5A4P1	0.000232674	3.63325	3.70713	-3.34418	-3.6363	0.292112		3.63325
ENSG00000284068	KPNA7	0.000234918	3.62908	3.70463	-2.31133	-2.87907	0.567741		3.62908
ENSG00000185467	KPNA7	0.000234918	3.62908	3.70463	-2.31133	-2.87907	0.567741		3.62908
ENSG00000224081	SLC44A3-AS1	0.000235539	3.62794	3.70395	3.78673	3.2855	0.501224		3.62794
ENSG00000153993	SEMA3D	0.000237126	3.62502	3.7022	0.556066	-0.724625	1.28069		3.62502
ENSG00000138207	RBP4	0.000237653	3.62406	3.70162	-2.14271	-2.95662	0.813906		3.62406
ENSG00000276043	UHRF1	0.000237856	3.62369	3.7014	4.60475	3.78596	0.818791		3.62369
ENSG00000205488	CALML3-AS1	0.000238026	3.62338	3.70121	0.737759	-0.591838	1.3296		3.62338
ENSG00000004846	ABCB5	0.000238558	3.62241	3.70063	-2.26903	-3.01743	0.748404		3.62241
ENSG00000249699	LINC02261	0.000240314	3.61922	3.69872	-2.06798	-2.82599	0.75801		3.61922
ENSG00000124003	MOGAT1	0.00024058	3.61874	3.69843	-2.65701	-3.24817	0.591163		3.61874
ENSG00000146918	NCAPG2	0.000241197	3.61763	3.69776	5.07203	4.52623	0.545803		3.61763
ENSG00000257803	PIGAP1	0.000241967	3.61624	3.69693	0.0261669	-0.848318	0.874485		3.61624
ENSG00000125820	NKX2-2	0.000242433	3.61541	3.69643	-3.30868	-3.63591	0.327229		3.61541
ENSG00000139718	SETD1B	0.000242914	3.61455	3.69591	5.20643	4.6378	0.568633		3.61455
ENSG00000099917	MED15	0.000244352	3.61198	3.69437	4.74511	4.21098	0.534124		3.61198
ENSG00000069399	BCL3	0.000244985	3.61086	3.69369	2.64868	1.94571	0.702967		3.61086
ENSG00000251493	FOXD1	0.000245786	3.60944	3.69284	-1.71208	-2.6394	0.92732		3.60944
ENSG00000132510	KDM6B	0.000245864	3.6093	3.69276	4.67441	4.02616	0.648245		3.6093
ENSG00000146267	FAXC	0.000246068	3.60894	3.69254	1.52302	0.378974	1.14405		3.60894
ENSG00000109805	NCAPG	0.000246346	3.60845	3.69225	4.75385	3.91829	0.835567		3.60845
ENSG00000236279	CLEC2L	0.000247681	3.60611	3.69084	-2.49924	-3.21445	0.715206		3.60611
ENSG00000118655	DCLRE1B	0.00024821	3.60518	3.69028	3.35057	2.91673	0.433843		3.60518
ENSG00000237205	RPL7P34	0.000248722	3.60429	3.68974	-3.37392	-3.64848	0.27456		3.60429
ENSG00000251563	IARS2P1	0.000251025	3.60028	3.68733	-2.82294	-3.39213	0.569186		3.60028
ENSG00000225415	ACKR4P1	0.000251637	3.59923	3.68669	-2.75477	-3.30817	0.553402		3.59923
ENSG00000228623	ZNF883	0.000251705	3.59911	3.68662	2.99004	1.58862	1.40142		3.59911
ENSG00000080986	NDC80	0.000252249	3.59817	3.68606	4.06476	3.20501	0.859741		3.59817
ENSG00000281915	MUC20-OT1	0.000253313	3.59634	3.68496	3.64532	3.2487	0.39662		3.59634
ENSG00000137941	TTLL7	0.000253688	3.5957	3.68457	2.85846	2.01991	0.838548		3.5957
ENSG00000240294	RN7SKP241	0.00025414	3.59493	3.68411	-2.77177	-3.28277	0.511004		3.59493
ENSG00000163075	CFAP221	0.000254229	3.59477	3.68401	-1.08578	-2.02908	0.943304		3.59477
ENSG00000281060	MUC20-OT1	0.000254831	3.59375	3.6834	3.60807	3.21948	0.38859		3.59375
ENSG00000181817	LSM10	0.000255939	3.59186	3.68226	1.50945	0.83182	0.677634		3.59186
ENSG00000131379	C3orf20	0.000257104	3.58989	3.68107	-1.25024	-2.1027	0.852467		3.58989
ENSG00000235148	HMGB3P23	0.000257426	3.58935	3.68074	-3.37411	-3.65353	0.27943		3.58935
ENSG00000171365	CLCN5	0.000257474	3.58927	3.68069	4.19747	3.71408	0.483391		3.58927
ENSG00000249493	ANKRD20A18P	0.000257688	3.58891	3.68048	-2.14761	-2.81488	0.667271		3.58891
ENSG00000101407	TTI1	0.000258055	3.58829	3.68011	5.36191	5.08828	0.273634		3.58829
ENSG00000249193	HSPD1P5	0.000258066	3.58827	3.68009	-2.97854	-3.44685	0.468312		3.58827
ENSG00000170959	DCDC1	0.000258249	3.58796	3.67991	1.07374	0.0828983	0.990846		3.58796
ENSG00000159224	GIP	0.000260336	3.58447	3.6778	-3.37351	-3.67058	0.297068		3.58447
ENSG00000101489	CELF4	0.000262111	3.58151	3.67602	-2.0902	-2.86171	0.771507		3.58151
ENSG00000164362	TERT	0.00026371	3.57887	3.67443	-1.42513	-2.29793	0.872798		3.57887
ENSG00000213401	MAGEA12	0.00026413	3.57818	3.67401	-1.82743	-2.95671	1.12929		3.57818
ENSG00000141556	TBCD	0.000264334	3.57785	3.67381	5.56803	5.24593	0.322095		3.57785
ENSG00000228159	LINC01674	0.000265088	3.57661	3.67306	-3.4689	-3.71128	0.242381		3.57661
ENSG00000096433	ITPR3	0.000265248	3.57635	3.6729	6.88341	6.50037	0.383038		3.57635
ENSG00000233560	KRT8P39	0.000265431	3.57605	3.67272	1.11885	0.339089	0.779764		3.57605
ENSG00000058404	CAMK2B	0.000265657	3.57568	3.6725	-2.46315	-3.09735	0.634195		3.57568
ENSG00000232400	RAD17P1	0.000265897	3.57529	3.67226	-2.19685	-2.99629	0.799444		3.57529
ENSG00000127483	HP1BP3	0.00026643	3.57442	3.67173	8.13029	7.94463	0.18566		3.57442
ENSG00000185686	PRAME	0.000268031	3.57181	3.67016	-1.51221	-2.61947	1.10727		3.57181
ENSG00000072080	SPP2	0.000268354	3.57129	3.66985	2.67542	1.74425	0.931172		3.57129
ENSG00000238141	BRWD1-AS1	0.000271776	3.56579	3.66652	-2.20676	-2.8338	0.627035		3.56579
ENSG00000226705	SDCBPP1	0.000273301	3.56336	3.66505	-3.17664	-3.5535	0.37686		3.56336
ENSG00000258128	MKRN9P	0.000277343	3.55698	3.66119	-2.2447	-3.05406	0.809361		3.55698
ENSG00000131626	PPFIA1	0.000277833	3.55622	3.66073	6.29286	5.89145	0.401406		3.55622
ENSG00000164104	HMGB2	0.000277876	3.55615	3.66069	6.32732	5.7437	0.583616		3.55615
ENSG00000267083	KRT18P61	0.000279396	3.55378	3.65925	-0.801816	-1.61265	0.810837		3.55378
ENSG00000280512	MUC20-OT1	0.000279603	3.55346	3.65906	3.59059	3.20441	0.386179		3.55346
ENSG00000279720	SOWAHCP2	0.000280027	3.5528	3.65866	0.489368	-0.505387	0.994755		3.5528
ENSG00000170629	DPY19L2P2	0.000281344	3.55076	3.65742	1.02315	0.335082	0.688069		3.55076
ENSG00000253485	PCDHGA5	0.000281641	3.5503	3.65714	1.77415	0.771755	1.0024		3.5503
ENSG00000060971	ACAA1	0.000282251	3.54936	3.65657	5.66544	5.29538	0.370057		3.54936
ENSG00000251432	LINC02615	0.000283534	3.54739	3.65538	2.18026	1.51483	0.665424		3.54739
ENSG00000234224	TMEM229A	0.000283683	3.54717	3.65524	-3.07609	-3.52855	0.452453		3.54717
ENSG00000054654	SYNE2	0.000284416	3.54605	3.65456	9.1511	8.69334	0.457761		3.54605
ENSG00000250263	LINC02509	0.000284741	3.54555	3.65426	-3.33969	-3.64967	0.309983		3.54555
ENSG00000235054	LINC01777	0.000284961	3.54521	3.65406	-3.18628	-3.58433	0.398049		3.54521
ENSG00000011422	PLAUR	0.000286088	3.5435	3.65302	2.80739	2.16612	0.641275		3.5435
ENSG00000163623	NKX6-1	0.000287424	3.54148	3.65179	-2.09448	-2.9482	0.853719		3.54148
ENSG00000280529	TAF4	0.000287672	3.5411	3.65156	3.69196	3.19432	0.497642		3.5411
ENSG00000270652	DPRXP5	0.000290165	3.53736	3.64929	-3.40447	-3.67704	0.272573		3.53736
ENSG00000157456	CCNB2	0.000293162	3.53289	3.64658	4.05771	3.23689	0.820823		3.53289
ENSG00000072518	MARK2	0.000293765	3.532	3.64604	5.82226	5.49443	0.327833		3.532
ENSG00000172301	COPRS	0.000294133	3.53146	3.64571	0.399312	-0.702206	1.10152		3.53146
ENSG00000105219	CCNP	0.000294409	3.53105	3.64546	-2.29861	-2.9248	0.626191		3.53105
ENSG00000258630	LINC02292	0.000296649	3.52776	3.64346	-3.14856	-3.56429	0.415726		3.52776
ENSG00000116128	BCL9	0.000298019	3.52576	3.64224	4.49849	4.05495	0.443542		3.52576
ENSG00000229023	RAB1AP1	0.000298384	3.52522	3.64192	0.199893	-0.714236	0.91413		3.52522
ENSG00000161800	RACGAP1	0.000299471	3.52365	3.64096	4.89267	4.31146	0.58121		3.52365
ENSG00000271466	CICP24	0.000300394	3.52231	3.64014	-3.29083	-3.62074	0.329912		3.52231
ENSG00000256340	ABCC6P1	0.000301197	3.52115	3.63944	-2.24869	-2.96086	0.712163		3.52115
ENSG00000138160	KIF11	0.000301245	3.52108	3.6394	5.5959	4.9407	0.655204		3.52108
ENSG00000262576	PCDHGA4	0.000303356	3.51805	3.63755	1.51833	0.452847	1.06548		3.51805
ENSG00000204909	SPINK9	0.000305109	3.51555	3.63603	2.18765	1.31457	0.873077		3.51555
ENSG00000282953	MUC20-OT1	0.000305404	3.51512	3.63577	3.59541	3.20882	0.386588		3.51512
ENSG00000275564	FCAR	0.000305453	3.51506	3.63573	-3.23327	-3.56344	0.330178		3.51506
ENSG00000237273	RSL24D1P8	0.000308247	3.5111	3.63332	-1.08653	-1.89558	0.809046		3.5111
ENSG00000236138	DUX4L26	0.000309101	3.5099	3.63259	-3.06735	-3.5213	0.45395		3.5099
ENSG00000151838	CCDC175	0.000309993	3.50865	3.63182	-2.86727	-3.37275	0.505476		3.50865
ENSG00000125319	HROB	0.000310331	3.50818	3.63154	0.857808	-0.0648955	0.922703		3.50818
ENSG00000259205	PRKXP1	0.000310507	3.50793	3.63139	-0.637429	-1.52832	0.890889		3.50793
ENSG00000124380	SNRNP27	0.000310925	3.50734	3.63103	5.43367	5.03994	0.393729		3.50734
ENSG00000171804	WDR87	0.000312603	3.50501	3.6296	-1.63831	-2.59928	0.960966		3.50501
ENSG00000267065	LINC02080	0.000312662	3.50492	3.62955	-0.243367	-1.06906	0.825694		3.50492
ENSG00000276399	FLJ36000	0.000313847	3.50328	3.62855	-2.83905	-3.38254	0.543488		3.50328
ENSG00000090924	PLEKHG2	0.000314058	3.50299	3.62837	3.77189	3.14248	0.629413		3.50299
ENSG00000127946	HIP1	0.000314129	3.50289	3.62831	3.44023	2.74552	0.69471		3.50289
ENSG00000253679	LINC02844	0.000314456	3.50244	3.62804	-3.14415	-3.56633	0.422184		3.50244
ENSG00000215284	CHMP5P1	0.000315779	3.50062	3.62693	-0.908594	-1.81139	0.902798		3.50062
ENSG00000241015	TPM3P9	0.000316474	3.49966	3.62634	4.61347	4.03428	0.579197		3.49966
ENSG00000101115	SALL4	0.000317336	3.49848	3.62562	1.7215	0.469786	1.25171		3.49848
ENSG00000180846	CSNK1G2-AS1	0.000317757	3.4979	3.62527	-3.12265	-3.5014	0.378755		3.4979
ENSG00000061337	LZTS1	0.000318171	3.49734	3.62492	1.28702	0.506876	0.780143		3.49734
ENSG00000180438	TPRXL	0.000318489	3.49691	3.62466	-0.161627	-1.38267	1.22105		3.49691
ENSG00000127564	PKMYT1	0.000318597	3.49676	3.62457	0.504773	-0.423065	0.927838		3.49676
ENSG00000183668	PSG9	0.000318625	3.49672	3.62455	-2.3344	-3.09017	0.755766		3.49672
ENSG00000095951	HIVEP1	0.000318777	3.49651	3.62442	5.9438	5.52173	0.422066		3.49651
ENSG00000120251	GRIA2	0.000318917	3.49632	3.6243	-2.08693	-2.9142	0.827271		3.49632
ENSG00000114204	SERPINI2	0.00031941	3.49565	3.62389	-2.46199	-3.10958	0.647592		3.49565
ENSG00000249893	MTND6P16	0.000320965	3.49354	3.62261	-3.24102	-3.59585	0.354832		3.49354
ENSG00000161509	GRIN2C	0.000322467	3.49151	3.62137	-2.00744	-2.76769	0.760254		3.49151
ENSG00000249542	EEF1A1P21	0.000323796	3.48973	3.62027	-3.17841	-3.57231	0.393901		3.48973
ENSG00000112137	PHACTR1	0.000323822	3.48969	3.62025	-0.137763	-0.921337	0.783574		3.48969
ENSG00000227012	LINC02527	0.000324418	3.48889	3.61976	-3.22835	-3.57017	0.34182		3.48889
ENSG00000119042	SATB2	0.000324703	3.48851	3.61953	3.11181	2.5025	0.609313		3.48851
ENSG00000271635	DBF4P2	0.000328954	3.48287	3.61608	-2.79799	-3.33704	0.539049		3.48287
ENSG00000113361	CDH6	0.000329111	3.48266	3.61595	4.86603	4.26343	0.602595		3.48266
ENSG00000250247	SEPHS2P1	0.000329832	3.48171	3.61537	-3.30959	-3.61298	0.303388		3.48171
ENSG00000204019	CT83	0.000331	3.48017	3.61443	-3.08966	-3.55336	0.4637		3.48017
ENSG00000234371	RPSAP31	0.000331926	3.47896	3.61369	-3.29742	-3.60086	0.303447		3.47896
ENSG00000277870	FAM230A	0.000333285	3.47718	3.6126	-1.0243	-1.98236	0.958065		3.47718
ENSG00000082701	GSK3B	0.000333934	3.47634	3.61208	5.26432	4.97972	0.284594		3.47634
ENSG00000233524	RANP8	0.000334431	3.47569	3.61169	-1.78382	-2.49852	0.714703		3.47569
ENSG00000232756	DDX3ILA1	0.000334487	3.47562	3.61164	-1.9579	-2.79125	0.83335		3.47562
ENSG00000085185	BCORL1	0.00033455	3.47554	3.61159	2.97878	2.24325	0.735531		3.47554
ENSG00000198208	RPS6KL1	0.000337739	3.47142	3.60907	1.37924	0.416766	0.962478		3.47142
ENSG00000224141	MIR548XHG	0.000339158	3.4696	3.60795	-1.9115	-2.903	0.991501		3.4696
ENSG00000258846	EEF1A1P33	0.000340566	3.4678	3.60685	-3.25908	-3.59222	0.333138		3.4678
ENSG00000225972	MTND1P23	0.000340899	3.46737	3.60659	1.99347	0.858456	1.13501		3.46737
ENSG00000119685	TTLL5	0.000343921	3.46354	3.60424	4.98459	4.58452	0.400065		3.46354
ENSG00000228294	BMS1P17	0.000344079	3.46334	3.60412	-2.27369	-2.96955	0.695854		3.46334
ENSG00000237090	MKRN8P	0.000345053	3.46211	3.60336	-2.72621	-3.29346	0.567246		3.46211
ENSG00000246859	STARD4-AS1	0.000345599	3.46143	3.60294	-1.00066	-1.82942	0.828759		3.46143
ENSG00000088038	CNOT3	0.000346509	3.46029	3.60224	5.1331	4.55706	0.576038		3.46029
ENSG00000175826	CTDNEP1	0.000346993	3.45968	3.60187	4.67325	4.22484	0.448409		3.45968
ENSG00000241388	HNF1A-AS1	0.000349883	3.45608	3.59966	-1.9104	-2.70935	0.798956		3.45608
ENSG00000242086	MUC20-OT1	0.000350682	3.45509	3.59905	3.5889	3.2095	0.379402		3.45509
ENSG00000130675	MNX1	0.000350896	3.45482	3.59888	-0.553768	-1.47502	0.921253		3.45482
ENSG00000157350	ST3GAL2	0.000350934	3.45477	3.59886	3.99471	3.53439	0.460317		3.45477
ENSG00000229348	HYI-AS1	0.000352221	3.45318	3.59788	-2.08344	-2.73614	0.652699		3.45318
ENSG00000215179	MAPK6P4	0.000352531	3.4528	3.59764	-2.8096	-3.39124	0.581635		3.4528
ENSG00000215160	OR7E122P	0.000353159	3.45203	3.59717	-3.17809	-3.57931	0.401223		3.45203
ENSG00000165480	SKA3	0.000353241	3.45193	3.59711	3.07212	2.24529	0.826833		3.45193
ENSG00000180475	OR10Q1	0.000358228	3.44584	3.59336	-3.43775	-3.69231	0.254566		3.44584
ENSG00000175697	GPR156	0.00036195	3.44135	3.5906	-0.548975	-1.47204	0.923067		3.44135
ENSG00000280993	MUC20-OT1	0.000365474	3.43714	3.58801	3.92525	3.49605	0.429203		3.43714
ENSG00000158104	HPD	0.000366143	3.43635	3.58752	-3.07272	-3.4681	0.395379		3.43635
ENSG00000246366	LACTB2-AS1	0.000366547	3.43587	3.58723	3.02884	2.17386	0.854988		3.43587
ENSG00000188755	TBC1D3P2	0.00036681	3.43556	3.58704	-3.1122	-3.50805	0.39585		3.43556
ENSG00000277778	PGM5P2	0.000366891	3.43546	3.58698	1.60947	0.738292	0.871177		3.43546
ENSG00000234107	TPT1P1	0.000366996	3.43534	3.5869	-3.17885	-3.57717	0.398327		3.43534
ENSG00000283047	FRG1FP	0.000367099	3.43522	3.58683	-2.66221	-3.30665	0.644449		3.43522
ENSG00000125148	MT2A	0.000367569	3.43466	3.58648	2.50755	1.70839	0.799153		3.43466
ENSG00000244067	GSTA2	0.000368258	3.43385	3.58598	-1.64798	-2.69463	1.04665		3.43385
ENSG00000113810	SMC4	0.000369541	3.43234	3.58505	7.62847	7.20086	0.42761		3.43234
ENSG00000254221	PCDHGB1	0.000369648	3.43221	3.58497	1.48902	0.220323	1.2687		3.43221
ENSG00000253103	LINC01609	0.000369857	3.43197	3.58482	2.16604	1.30684	0.859198		3.43197
ENSG00000261716	H2BC20P	0.000370322	3.43142	3.58449	3.72753	3.22583	0.501691		3.43142
ENSG00000001630	CYP51A1	0.000371407	3.43015	3.5837	2.06483	0.685209	1.37962		3.43015
ENSG00000196935	SRGAP1	0.000375345	3.42557	3.58088	5.00579	4.52666	0.479138		3.42557
ENSG00000251440	STMN1P2	0.000377494	3.42309	3.57935	-3.41871	-3.67371	0.254996		3.42309
ENSG00000110484	SCGB2A2	0.000377689	3.42287	3.57921	-2.6131	-3.26643	0.653325		3.42287
ENSG00000230066	FAM197Y3	0.000378165	3.42232	3.57887	-2.84526	-3.37886	0.533594		3.42232
ENSG00000008735	MAPK8IP2	0.000378248	3.42222	3.57881	-0.0113715	-1.03012	1.01875		3.42222
ENSG00000137261	KIAA0319	0.000378757	3.42164	3.57845	-0.584274	-1.57267	0.988392		3.42164
ENSG00000189350	TOGARAM2	0.00037987	3.42037	3.57767	-0.523219	-1.39336	0.870137		3.42037
ENSG00000137197	CDSN	0.000382496	3.41737	3.57582	-3.2279	-3.58549	0.357593		3.41737
ENSG00000166473	PKD1L2	0.000383288	3.41648	3.57526	-0.262951	-1.23471	0.97176		3.41648
ENSG00000266777	SH3GL1P1	0.000384659	3.41492	3.57431	1.20202	0.409968	0.792053		3.41492
ENSG00000185361	TNFAIP8L1	0.000385894	3.41353	3.57345	3.39287	2.87975	0.513115		3.41353
ENSG00000112977	DAP	0.000386027	3.41338	3.57335	2.89654	2.11694	0.779606		3.41338
ENSG00000241535	CBX5P1	0.000386414	3.41295	3.57309	-1.09971	-1.8765	0.776787		3.41295
ENSG00000141905	NFIC	0.000386715	3.41261	3.57288	4.83487	4.16455	0.670321		3.41261
ENSG00000112941	TENT4A	0.0003875	3.41173	3.57233	5.60279	5.23119	0.371598		3.41173
ENSG00000222375	RN7SKP127	0.000389697	3.40927	3.57081	-3.3937	-3.6703	0.276599		3.40927
ENSG00000281392	LINC00506	0.000389876	3.40907	3.57069	5.10597	4.32621	0.779768		3.40907
ENSG00000234142	LINC01675	0.000389902	3.40904	3.57067	-2.71694	-3.2288	0.511858		3.40904
ENSG00000090975	PITPNM2	0.000391089	3.40772	3.56986	2.70336	2.03606	0.667299		3.40772
ENSG00000233040	FAM204BP	0.000391457	3.40732	3.5696	1.41939	0.548991	0.870404		3.40732
ENSG00000246662	LINC00535	0.000392709	3.40593	3.56875	-2.41258	-2.98976	0.577181		3.40593
ENSG00000240405	SAMMSON	0.00039291	3.40571	3.56861	-2.26856	-2.97489	0.706334		3.40571
ENSG00000234492	RPL34-DT	0.000393948	3.40456	3.5679	-1.46492	-2.21611	0.751183		3.40456
ENSG00000224034	LINC02561	0.000394616	3.40383	3.56744	-2.95315	-3.37379	0.420643		3.40383
ENSG00000282059	CICP19	0.00039507	3.40333	3.56714	-3.31804	-3.65419	0.336143		3.40333
ENSG00000267151	MIR2117HG	0.000398401	3.39968	3.56488	-2.29851	-2.92895	0.630435		3.39968
ENSG00000204965	PCDHA5	0.000400798	3.39707	3.56326	-0.103954	-1.34881	1.24485		3.39707
ENSG00000146276	GABRR1	0.000400905	3.39696	3.56319	-1.39024	-2.4311	1.04086		3.39696
ENSG00000215386	MIR99AHG	0.0004017	3.3961	3.56266	-0.268856	-1.32861	1.05975		3.3961
ENSG00000146122	DAAM2	0.00040533	3.39219	3.56024	2.42748	1.7918	0.635682		3.39219
ENSG00000116604	MEF2D	0.000406157	3.39131	3.55969	4.82693	4.48805	0.338883		3.39131
ENSG00000068028	RASSF1	0.000406285	3.39117	3.55961	2.95064	2.46559	0.485049		3.39117
ENSG00000173064	HECTD4	0.000406389	3.39106	3.55954	6.94275	6.54726	0.395485		3.39106
ENSG00000065328	MCM10	0.000407948	3.38939	3.55851	3.59612	2.68696	0.909157		3.38939
ENSG00000103043	VAC14	0.000411906	3.3852	3.5559	4.70597	4.35181	0.354158		3.3852
ENSG00000176155	CCDC57	0.000412342	3.38474	3.55562	5.48453	5.00002	0.484506		3.38474
ENSG00000274636	GLIS2	0.000414577	3.38239	3.55416	0.0277316	-0.845906	0.873638		3.38239
ENSG00000139974	SLC38A6	0.000415437	3.3815	3.5536	4.54123	4.10866	0.432567		3.3815
ENSG00000229384	HMGB1P16	0.000416534	3.38035	3.55289	-2.20828	-2.93948	0.731204		3.38035
ENSG00000232542	DPYD-IT1	0.000419936	3.37682	3.5507	-1.76937	-2.48162	0.712254		3.37682
ENSG00000135245	HILPDA	0.000420188	3.37656	3.55054	4.46555	3.78469	0.680858		3.37656
ENSG00000213152	RPL7AP60	0.000421071	3.37564	3.54997	-0.524525	-1.35918	0.834659		3.37564
ENSG00000196979	GPRACR	0.000423022	3.37364	3.54872	-3.22487	-3.57113	0.346264		3.37364
ENSG00000135723	FHOD1	0.000423921	3.37272	3.54815	2.90985	2.31679	0.593065		3.37272
ENSG00000223566	TNRC18P2	0.000424533	3.37209	3.54776	-3.31268	-3.6619	0.349225		3.37209
ENSG00000223922	ASS1P2	0.00042607	3.37052	3.54678	-0.551651	-1.37049	0.818834		3.37052
ENSG00000086548	CEACAM6	0.000427402	3.36916	3.54594	3.25836	1.43275	1.82561		3.36916
ENSG00000237051	GABBR1	0.000428402	3.36815	3.54531	-0.649401	-1.73689	1.08749		3.36815
ENSG00000226717	PTPRD-AS2	0.000430231	3.3663	3.54416	-3.09809	-3.53368	0.43559		3.3663
ENSG00000221962	TMEM14EP	0.000430662	3.36586	3.54389	-1.71732	-2.49892	0.781598		3.36586
ENSG00000101294	HM13	0.000432509	3.364	3.54273	6.06064	5.7768	0.283833		3.364
ENSG00000248238	LINC02438	0.000432691	3.36382	3.54262	-3.26459	-3.59801	0.333424		3.36382
ENSG00000236483	MTND2P40	0.000433766	3.36274	3.54195	-3.25549	-3.56276	0.307269		3.36274
ENSG00000236008	LINC01814	0.000433883	3.36263	3.54187	4.42332	3.71836	0.704957		3.36263
ENSG00000037965	HOXC8	0.000434196	3.36231	3.54168	-1.82794	-2.71436	0.886422		3.36231
ENSG00000248364	OR7E86P	0.000434909	3.3616	3.54124	-3.52946	-3.70829	0.178828		3.3616
ENSG00000275013	PRAME	0.000435479	3.36103	3.54088	-1.71919	-2.71561	0.996414		3.36103
ENSG00000228208	LINC02869	0.000436113	3.3604	3.54049	-3.21042	-3.57826	0.367836		3.3604
ENSG00000267920	SNX6P1	0.000436807	3.35971	3.54006	-3.12693	-3.54023	0.413301		3.35971
ENSG00000117523	PRRC2C	0.000438966	3.35757	3.53872	9.45392	9.10682	0.347099		3.35757
ENSG00000105321	CCDC9	0.000439626	3.35692	3.53832	2.09847	1.45062	0.647851		3.35692
ENSG00000243040	RBMY2FP	0.000441122	3.35544	3.5374	-3.34894	-3.63714	0.288201		3.35544
ENSG00000224057	EGFR-AS1	0.000441494	3.35508	3.53717	-2.22538	-2.90346	0.678078		3.35508
ENSG00000100599	RIN3	0.000442664	3.35393	3.53645	1.86435	1.18895	0.675401		3.35393
ENSG00000248191	PES1P1	0.000446206	3.35046	3.5343	-2.92166	-3.42517	0.503507		3.35046
ENSG00000242267	SKINT1L	0.000447928	3.34879	3.53325	2.12369	1.05299	1.07069		3.34879
ENSG00000280639	LINC02204	0.000450616	3.34619	3.53163	-2.18305	-2.85944	0.676395		3.34619
ENSG00000196866	H2AC7	0.000451459	3.34538	3.53113	4.63505	4.16916	0.465894		3.34538
ENSG00000187589	TERF1P2	0.000452224	3.34465	3.53067	-3.15701	-3.54498	0.387971		3.34465
ENSG00000262118	MTCO1P28	0.000453101	3.3438	3.53014	-2.75507	-3.26864	0.513569		3.3438
ENSG00000255150	EID3	0.000454359	3.3426	3.52939	1.45531	0.707231	0.748079		3.3426
ENSG00000106344	RBM28	0.000457489	3.33962	3.52753	6.30807	6.11142	0.196647		3.33962
ENSG00000171054	OR13H1	0.000459275	3.33793	3.52647	-3.3203	-3.63096	0.310657		3.33793
ENSG00000144648	ACKR2	0.000462373	3.33501	3.52465	1.87917	0.608494	1.27068		3.33501
ENSG00000173699	SPATA3	0.000462688	3.33471	3.52446	-3.28003	-3.63594	0.355911		3.33471
ENSG00000270415	DPPA3P3	0.000462712	3.33469	3.52445	-3.2783	-3.61678	0.338477		3.33469
ENSG00000230748	PRELID1P7	0.000465357	3.33221	3.5229	-3.48732	-3.70507	0.21775		3.33221
ENSG00000225665	SAR1AP3	0.000465409	3.33217	3.52287	-2.86953	-3.33435	0.464818		3.33217
ENSG00000188280	FAM230G	0.000466165	3.33146	3.52243	-3.10894	-3.5226	0.413657		3.33146
ENSG00000179967	PPP1R14BP3	0.000468984	3.32884	3.52079	-0.545389	-1.41071	0.86532		3.32884
ENSG00000106346	USP42	0.000469591	3.32828	3.52044	4.5269	4.24164	0.285258		3.32828
ENSG00000249740	OSMR-AS1	0.000470624	3.32733	3.51984	-1.11339	-1.9401	0.826713		3.32733
ENSG00000244642	RN7SL396P	0.000472237	3.32584	3.51891	2.30618	1.23781	1.06837		3.32584
ENSG00000147256	ARHGAP36	0.000472559	3.32554	3.51873	-3.29525	-3.59964	0.304384		3.32554
ENSG00000133980	VRTN	0.000473515	3.32467	3.51818	-3.1737	-3.55672	0.383015		3.32467
ENSG00000116035	VAX2	0.000473582	3.3246	3.51814	-1.8134	-2.63975	0.826352		3.3246
ENSG00000105559	PLEKHA4	0.000474428	3.32383	3.51765	-0.363678	-1.26918	0.905503		3.32383
ENSG00000188991	SLC15A5	0.000474685	3.32359	3.51751	-2.33805	-3.04379	0.705737		3.32359
ENSG00000255151	GLYATL1B	0.000475588	3.32277	3.51699	-3.37502	-3.65588	0.280864		3.32277
ENSG00000183090	FREM3	0.000475755	3.32262	3.51689	-1.96055	-2.73861	0.778053		3.32262
ENSG00000167595	PROSER3	0.000477445	3.32108	3.51593	3.54922	3.013	0.536226		3.32108
ENSG00000233803	TSPY4	0.000480899	3.31795	3.51397	-3.2633	-3.64557	0.382271		3.31795
ENSG00000171199	OPRPN	0.000481273	3.31761	3.51376	-2.79838	-3.38252	0.584135		3.31761
ENSG00000035499	DEPDC1B	0.000481913	3.31703	3.51339	2.54293	1.68572	0.857206		3.31703
ENSG00000213232	PPP1R2P10	0.00048205	3.31691	3.51332	-3.17638	-3.5623	0.385919		3.31691
ENSG00000187323	DCC	0.000482835	3.3162	3.51287	-1.41302	-2.27847	0.865455		3.3162
ENSG00000121892	PDS5A	0.000482923	3.31612	3.51283	4.39839	3.85429	0.544107		3.31612
ENSG00000109424	UCP1	0.000483009	3.31604	3.51278	-2.74626	-3.30091	0.554653		3.31604
ENSG00000281617	ANKRD18DP	0.000484185	3.31499	3.51211	-1.57238	-2.3769	0.804518		3.31499
ENSG00000124571	XPO5	0.000486587	3.31284	3.51077	2.43714	1.97292	0.464215		3.31284
ENSG00000116017	ARID3A	0.000491457	3.30851	3.50805	3.238	2.46194	0.776061		3.30851
ENSG00000197702	PARVA	0.000493481	3.30673	3.50693	1.89191	1.16491	0.727002		3.30673
ENSG00000283046	HTN1	0.000495579	3.30489	3.50578	-1.92486	-2.565	0.640142		3.30489
ENSG00000126550	HTN1	0.000495579	3.30489	3.50578	-1.92486	-2.565	0.640142		3.30489
ENSG00000234585	CCT6P3	0.000495936	3.30457	3.50558	3.92963	3.58819	0.34144		3.30457
ENSG00000278301	GRAMD4P3	0.00049688	3.30375	3.50506	-1.05709	-1.89006	0.832968		3.30375
ENSG00000231056	LINC02522	0.000497535	3.30318	3.5047	-3.26751	-3.63414	0.366631		3.30318
ENSG00000257636	G2E3-AS1	0.000498576	3.30227	3.50413	-1.14905	-2.1423	0.993255		3.30227
ENSG00000196115	ADAM5	0.000500113	3.30093	3.50329	-3.16299	-3.53854	0.375555		3.30093
ENSG00000178795	GDPD4	0.000500637	3.30048	3.50301	-3.07497	-3.50516	0.430192		3.30048
ENSG00000275331	ABCC6	0.000500921	3.30023	3.50285	-2.00717	-2.6826	0.675432		3.30023
ENSG00000066279	ASPM	0.000502719	3.29867	3.50187	6.06416	5.22728	0.83688		3.29867
ENSG00000186532	SMYD4	0.000503298	3.29817	3.50156	2.24794	1.66173	0.586213		3.29817
ENSG00000183506	PI4KAP2	0.000504159	3.29743	3.50109	4.95975	4.38567	0.574081		3.29743
ENSG00000122735	DNAI1	0.000504311	3.2973	3.50101	-2.60343	-3.19895	0.595518		3.2973
ENSG00000136206	SPDYE1	0.000506835	3.29513	3.49965	-1.95914	-2.70598	0.746838		3.29513
ENSG00000189186	DCAF8L2	0.000510667	3.29186	3.49759	-2.85924	-3.40158	0.542339		3.29186
ENSG00000173546	CSPG4	0.000511283	3.29134	3.49726	3.74184	3.02738	0.714456		3.29134
ENSG00000174697	LEP	0.000511519	3.29114	3.49714	-1.84866	-2.79743	0.948778		3.29114
ENSG00000184106	TREML3P	0.000513471	3.28948	3.49609	-3.40093	-3.63764	0.236708		3.28948
ENSG00000002745	WNT16	0.000514087	3.28896	3.49577	-2.49479	-3.11484	0.62005		3.28896
ENSG00000180370	PAK2	0.000514231	3.28884	3.49569	7.35756	7.08628	0.271275		3.28884
ENSG00000220184	HMGB3P18	0.000514987	3.2882	3.49529	-3.08208	-3.52622	0.444141		3.2882
ENSG00000267736	HMGB2P1	0.000515067	3.28814	3.49525	-2.79576	-3.30226	0.506501		3.28814
ENSG00000170961	HAS2	0.000515178	3.28804	3.49519	2.33716	1.01164	1.32553		3.28804
ENSG00000283496	ZNF511-PRAP1	0.000516917	3.28658	3.49427	-1.54017	-2.54617	1.006		3.28658
ENSG00000238040	SALL4P2	0.000517555	3.28604	3.49393	-3.16417	-3.5749	0.410725		3.28604
ENSG00000135502	SLC26A10	0.000519893	3.28409	3.4927	-1.1794	-1.94363	0.764226		3.28409
ENSG00000250328	MGC32805	0.000520809	3.28332	3.49221	-0.657692	-1.7625	1.1048		3.28332
ENSG00000205642	VCX3B	0.000520927	3.28322	3.49215	-2.21518	-2.94192	0.726746		3.28322
ENSG00000163631	ALB	0.000521874	3.28243	3.49166	-1.82489	-2.72738	0.902491		3.28243
ENSG00000180662	RPL21P8	0.000522582	3.28185	3.49129	-3.12592	-3.50186	0.375938		3.28185
ENSG00000219626	FAM228B	0.000522779	3.28168	3.49118	4.30607	3.83537	0.470705		3.28168
ENSG00000196834	POTEI	0.000524716	3.28008	3.49017	1.62917	0.0155067	1.61366		3.28008
ENSG00000225738	NRG3-AS1	0.000527286	3.27795	3.48883	-3.3765	-3.66406	0.287557		3.27795
ENSG00000283324	CTXND2	0.00052963	3.27603	3.48762	-3.15991	-3.58079	0.42088		3.27603
ENSG00000061938	TNK2	0.000529694	3.27597	3.48758	4.86891	4.31375	0.555161		3.27597
ENSG00000198930	CSAG1	0.00053004	3.27569	3.48741	-1.79588	-2.83721	1.04133		3.27569
ENSG00000112242	E2F3	0.000530494	3.27532	3.48717	5.10261	4.69652	0.406088		3.27532
ENSG00000018280	SLC11A1	0.000530694	3.27516	3.48707	-0.121436	-1.00415	0.882718		3.27516
ENSG00000140525	FANCI	0.000531098	3.27483	3.48686	4.41412	3.74402	0.670095		3.27483
ENSG00000255075	CENPUP1	0.000534027	3.27244	3.48535	-3.18903	-3.5473	0.358265		3.27244
ENSG00000163611	SPICE1	0.000534031	3.27243	3.48535	6.38197	6.11624	0.265728		3.27243
ENSG00000279213	SNX18P10	0.000539413	3.26808	3.4826	-2.49071	-3.11729	0.626577		3.26808
ENSG00000285437	POLR2J3	0.000540877	3.2669	3.48186	6.66044	6.15746	0.502986		3.2669
ENSG00000169258	GPRIN1	0.000540972	3.26683	3.48181	0.514508	-0.339001	0.853509		3.26683
ENSG00000183206	POTEC	0.000541644	3.26629	3.48147	-0.646244	-1.73325	1.08701		3.26629
ENSG00000182545	RNASE10	0.000543658	3.26467	3.48045	0.439826	-0.344165	0.783991		3.26467
ENSG00000130985	UBA1	0.00054394	3.26445	3.48031	6.09992	5.74742	0.352497		3.26445
ENSG00000204086	RPA4	0.000545364	3.26331	3.47959	-0.0589184	-0.841992	0.783074		3.26331
ENSG00000077157	PPP1R12B	0.000545941	3.26285	3.4793	6.93421	6.59285	0.341364		3.26285
ENSG00000095596	CYP26A1	0.000548674	3.26069	3.47793	-2.29046	-2.97	0.679544		3.26069
ENSG00000248510	LINC02267	0.00055015	3.25952	3.47719	-1.05977	-1.89017	0.830398		3.25952
ENSG00000249337	SNX18P25	0.000550841	3.25897	3.47685	-2.44561	-3.08313	0.637522		3.25897
ENSG00000138346	DNA2	0.000552241	3.25787	3.47615	4.14721	3.61633	0.530878		3.25787
ENSG00000169679	BUB1	0.000552456	3.2577	3.47605	2.65519	1.7528	0.902389		3.2577
ENSG00000223972	DDX11L1	0.000557446	3.2538	3.47358	-2.46419	-3.14373	0.679541		3.2538
ENSG00000220378	KRT8P42	0.000557633	3.25365	3.47348	-3.11986	-3.51975	0.399888		3.25365
ENSG00000038382	TRIO	0.000558104	3.25329	3.47325	7.51185	7.2227	0.289148		3.25329
ENSG00000235855	OR7E145P	0.000558235	3.25318	3.47319	-3.23779	-3.58753	0.349746		3.25318
ENSG00000048991	R3HDM1	0.000560378	3.25152	3.47213	5.29979	4.89255	0.407243		3.25152
ENSG00000213877	CFL1P7	0.000562517	3.24986	3.47109	-3.33956	-3.64012	0.300563		3.24986
ENSG00000249503	HMGN1P16	0.00056391	3.24879	3.47041	-1.68295	-2.61039	0.927443		3.24879
ENSG00000259462	CPEB1-AS1	0.00056416	3.2486	3.47029	-1.09381	-1.88688	0.793079		3.2486
ENSG00000128833	MYO5C	0.00056532	3.24771	3.46972	3.79012	3.08448	0.705644		3.24771
ENSG00000182095	TNRC18	0.00056634	3.24692	3.46922	6.87988	6.42757	0.452308		3.24692
ENSG00000236625	C4B	0.000568658	3.24515	3.4681	-1.45162	-2.31014	0.858518		3.24515
ENSG00000107863	ARHGAP21	0.0005688	3.24504	3.46803	6.94295	6.63985	0.3031		3.24504
ENSG00000196498	NCOR2	0.000569062	3.24484	3.46791	6.45003	5.9327	0.517333		3.24484
ENSG00000125997	BPIFB9P	0.000569317	3.24465	3.46778	-3.26335	-3.60209	0.33874		3.24465
ENSG00000178752	ERFE	0.00056987	3.24422	3.46752	-1.1263	-1.86537	0.739072		3.24422
ENSG00000268336	SIGLEC20P	0.000570401	3.24382	3.46726	-3.35714	-3.65235	0.295207		3.24382
ENSG00000168619	ADAM18	0.000570735	3.24357	3.4671	-3.20938	-3.56899	0.359618		3.24357
ENSG00000102606	ARHGEF7	0.000572634	3.24212	3.46618	6.25064	5.9484	0.302248		3.24212
ENSG00000183914	DNAH2	0.000574006	3.24108	3.46552	1.35654	0.203788	1.15275		3.24108
ENSG00000227376	FTH1P16	0.00057605	3.23954	3.46455	0.421858	-0.298523	0.720381		3.23954
ENSG00000184434	LRRC19	0.000576804	3.23897	3.46419	-2.29163	-2.94674	0.655111		3.23897
ENSG00000225675	LINC01771	0.000576913	3.23889	3.46413	-3.32436	-3.59782	0.273462		3.23889
ENSG00000233497	HNRNPA1P60	0.000577333	3.23857	3.46393	-3.2644	-3.60294	0.338537		3.23857
ENSG00000236047	RPL13AP12	0.000578472	3.23772	3.46339	0.654647	-0.108411	0.763057		3.23772
ENSG00000222842	RN7SKP168	0.000578937	3.23737	3.46317	-3.30645	-3.607	0.300549		3.23737
ENSG00000123119	NECAB1	0.000580258	3.23638	3.46254	-1.63	-2.54194	0.911939		3.23638
ENSG00000256069	A2MP1	0.000581482	3.23546	3.46196	-1.48717	-2.3386	0.85143		3.23546
ENSG00000253669	GASAL1	0.000581608	3.23537	3.4619	-0.635492	-1.4036	0.768108		3.23537
ENSG00000164087	POC1A	0.000582542	3.23467	3.46146	1.97477	1.19748	0.777286		3.23467
ENSG00000236078	LINC01447	0.000584881	3.23293	3.46035	-2.08123	-2.75838	0.677151		3.23293
ENSG00000204842	ATXN2	0.000586041	3.23207	3.45981	6.14124	5.74042	0.400819		3.23207
ENSG00000128408	RIBC2	0.000587884	3.23071	3.45894	0.88055	0.00728018	0.873269		3.23071
ENSG00000143494	VASH2	0.000589278	3.22968	3.45829	2.42202	1.53517	0.886848		3.22968
ENSG00000167522	ANKRD11	0.000589437	3.22956	3.45822	7.5737	7.16389	0.409813		3.22956
ENSG00000175305	CCNE2	0.000591278	3.22821	3.45735	3.52216	2.72236	0.7998		3.22821
ENSG00000214424	FAM149B1P1	0.000591615	3.22796	3.4572	-3.06558	-3.50906	0.443486		3.22796
ENSG00000228166	MTND1P11	0.000592953	3.22698	3.45657	-1.45213	-2.28573	0.833593		3.22698
ENSG00000198837	DENND4B	0.000594134	3.22612	3.45603	4.53548	4.07556	0.459919		3.22612
ENSG00000278788	SBNO2	0.000595777	3.22492	3.45526	4.55783	4.0023	0.555532		3.22492
ENSG00000185037	ZNF733P	0.00059795	3.22333	3.45426	-2.87269	-3.39992	0.527238		3.22333
ENSG00000167346	MMP26	0.000600777	3.22129	3.45296	-3.4358	-3.68273	0.246936		3.22129
ENSG00000253516	HMGB1P41	0.000604706	3.21846	3.45116	1.09291	0.277398	0.815514		3.21846
ENSG00000143322	ABL2	0.000604838	3.21836	3.4511	5.71796	5.44189	0.27607		3.21836
ENSG00000163535	SGO2	0.000606234	3.21736	3.45046	4.23481	3.70381	0.530999		3.21736
ENSG00000243986	ENO1P3	0.000606774	3.21697	3.45021	-1.45881	-2.19254	0.733722		3.21697
ENSG00000218347	HNRNPA1P1	0.000606954	3.21684	3.45013	-3.13739	-3.5365	0.399111		3.21684
ENSG00000135447	PPP1R1A	0.000607627	3.21636	3.44982	-2.78525	-3.29822	0.512975		3.21636
ENSG00000244247	LINC01995	0.0006085	3.21574	3.44943	-3.239	-3.59155	0.352545		3.21574
ENSG00000256271	CACNA1C-AS2	0.000609595	3.21496	3.44893	-2.72739	-3.22537	0.49798		3.21496
ENSG00000234137	MUC21	0.000612392	3.21297	3.44766	-3.33226	-3.60716	0.274906		3.21297
ENSG00000160209	PDXK	0.000613032	3.21252	3.44738	6.52158	6.14937	0.372206		3.21252
ENSG00000235033	DAAM2-AS1	0.000615651	3.21067	3.4462	0.688621	-0.26275	0.951371		3.21067
ENSG00000239437	RN7SL752P	0.000618083	3.20895	3.44511	-1.04216	-1.88188	0.839723		3.20895
ENSG00000168830	HTR1E	0.000618132	3.20892	3.44508	-2.74039	-3.29888	0.558484		3.20892
ENSG00000143476	DTL	0.000619195	3.20817	3.44461	3.72614	2.96387	0.762271		3.20817
ENSG00000167772	ANGPTL4	0.000620075	3.20756	3.44422	3.15107	2.17458	0.976489		3.20756
ENSG00000234619	RPL7P11	0.000621848	3.20632	3.44343	-2.61523	-3.13477	0.519539		3.20632
ENSG00000255536	MRGPRX5P	0.000623485	3.20517	3.4427	-3.49761	-3.7006	0.202996		3.20517
ENSG00000139618	BRCA2	0.000623824	3.20494	3.44255	5.35324	4.72573	0.627508		3.20494
ENSG00000214203	RPS4XP1	0.000629333	3.20112	3.44011	-1.80516	-2.46375	0.658586		3.20112
ENSG00000149948	HMGA2	0.00063003	3.20064	3.43981	-0.484087	-1.60871	1.12463		3.20064
ENSG00000130427	EPO	0.000632107	3.19921	3.43889	-3.12417	-3.48842	0.364245		3.19921
ENSG00000151846	PABPC3	0.000632734	3.19878	3.43862	-1.14414	-1.86663	0.722492		3.19878
ENSG00000225803	MRPS11P1	0.000636878	3.19594	3.43681	-3.43928	-3.68692	0.247643		3.19594
ENSG00000135175	OCM2	0.000637978	3.19519	3.43633	-3.36372	-3.65596	0.292243		3.19519
ENSG00000227995	RAB11AP1	0.000637988	3.19519	3.43633	-3.38387	-3.65951	0.275646		3.19519
ENSG00000013293	SLC7A14	0.000642557	3.19209	3.43435	-2.13893	-2.88302	0.744098		3.19209
ENSG00000080573	COL5A3	0.00064674	3.18927	3.43255	2.87082	2.18341	0.687402		3.18927
ENSG00000264717	NPY4R2	0.000649151	3.18765	3.43152	-2.96786	-3.38852	0.420661		3.18765
ENSG00000231066	NPM1P9	0.000649581	3.18737	3.43133	-1.00374	-1.75495	0.751209		3.18737
ENSG00000196547	MAN2A2	0.000649759	3.18725	3.43126	5.48115	5.15203	0.329121		3.18725
ENSG00000124260	MAGEA10	0.000660667	3.18002	3.42663	-0.861553	-2.27305	1.41149		3.18002
ENSG00000080603	SRCAP	0.000660969	3.17982	3.4265	6.67682	6.16705	0.509775		3.17982
ENSG00000167881	SRP68	0.000664231	3.17768	3.42514	6.0686	5.85667	0.211931		3.17768
ENSG00000231914	LINC00387	0.000664523	3.17749	3.42501	-3.40585	-3.66886	0.263004		3.17749
ENSG00000162669	HFM1	0.000665737	3.1767	3.42451	-1.27085	-2.07953	0.808678		3.1767
ENSG00000169919	GUSB	0.000666128	3.17644	3.42434	4.96086	4.63805	0.322811		3.17644
ENSG00000225295	MTND4P4	0.000666847	3.17597	3.42404	-2.93429	-3.43381	0.499521		3.17597
ENSG00000197291	RAMP2-AS1	0.000669665	3.17414	3.42287	0.299859	-0.460889	0.760749		3.17414
ENSG00000107807	TLX1	0.000672244	3.17247	3.4218	-3.11091	-3.51627	0.405365		3.17247
ENSG00000226564	FTH1P20	0.000673311	3.17178	3.42136	-2.26993	-2.84674	0.576807		3.17178
ENSG00000181126	HLA-V	0.00067488	3.17077	3.42071	0.0756663	-1.02103	1.0967		3.17077
ENSG00000137251	TINAG	0.000675782	3.17019	3.42034	-3.40235	-3.64541	0.243053		3.17019
ENSG00000065526	SPEN	0.000680437	3.16721	3.41843	7.9287	7.61087	0.317831		3.16721
ENSG00000230651	RGPD4-AS1	0.000682525	3.16588	3.41758	-2.47497	-3.15211	0.677135		3.16588
ENSG00000229184	ATP5PDP2	0.00068291	3.16564	3.41742	-2.57814	-3.257	0.678854		3.16564
ENSG00000223893	GNL2P1	0.000685075	3.16426	3.41654	-2.52484	-3.14162	0.616778		3.16426
ENSG00000139287	TPH2	0.000685587	3.16394	3.41633	-1.70723	-2.47995	0.77272		3.16394
ENSG00000101746	NOL4	0.000685717	3.16386	3.41628	-2.09104	-2.81493	0.723888		3.16386
ENSG00000232656	IDI2-AS1	0.000686256	3.16351	3.41606	-1.8324	-2.51441	0.682014		3.16351
ENSG00000183379	SYNDIG1L	0.000689691	3.16135	3.41467	-2.96091	-3.4064	0.445482		3.16135
ENSG00000254723	OR4A12P	0.000692235	3.15975	3.41364	-3.45773	-3.67675	0.219017		3.15975
ENSG00000171815	PCDHB1	0.00069263	3.1595	3.41348	-1.34506	-2.2555	0.910433		3.1595
ENSG00000134317	GRHL1	0.000693046	3.15924	3.41331	5.039	4.42878	0.610222		3.15924
ENSG00000224259	LINC01133	0.000693909	3.1587	3.41297	-0.487442	-1.64078	1.15334		3.1587
ENSG00000234031	RPS3AP44	0.000699238	3.15538	3.41083	-1.79258	-2.39803	0.605448		3.15538
ENSG00000172534	HCFC1	0.000700982	3.15429	3.41014	3.00418	1.65806	1.34612		3.15429
ENSG00000128510	CPA4	0.000701923	3.15371	3.40976	-1.18056	-2.11207	0.931514		3.15371
ENSG00000204963	PCDHA7	0.000704905	3.15187	3.40858	-0.436919	-1.4981	1.06118		3.15187
ENSG00000172901	LVRN	0.000705034	3.15179	3.40853	-0.54677	-1.41053	0.863762		3.15179
ENSG00000249506	ZEB2P1	0.00070514	3.15172	3.40849	-2.82338	-3.34206	0.518676		3.15172
ENSG00000225255	PSLNR	0.000705629	3.15142	3.40829	-1.99442	-2.87818	0.883763		3.15142
ENSG00000260762	ACSM5P1	0.000705869	3.15128	3.4082	-3.15921	-3.55602	0.396809		3.15128
ENSG00000163126	ANKRD23	0.000706054	3.15116	3.40813	2.33645	1.81228	0.524177		3.15116
ENSG00000123500	COL10A1	0.000711104	3.14807	3.40614	-1.67727	-2.4909	0.813627		3.14807
ENSG00000181143	MUC16	0.000712117	3.14745	3.40574	0.480966	-0.791985	1.27295		3.14745
ENSG00000169203	NPIPB12	0.000713648	3.14652	3.40514	4.6987	3.88944	0.809258		3.14652
ENSG00000213495	RPL26P13	0.000714258	3.14614	3.4049	-3.2999	-3.63598	0.336078		3.14614
ENSG00000196517	SLC6A9	0.000717225	3.14434	3.40374	1.08863	0.325064	0.763569		3.14434
ENSG00000179136	LINC00670	0.000718356	3.14366	3.4033	-2.10426	-2.77141	0.667146		3.14366
ENSG00000222515	RN7SKP240	0.00071844	3.14361	3.40327	-2.65568	-3.22887	0.573183		3.14361
ENSG00000206142	FAM230H	0.000719938	3.14271	3.40269	-1.6562	-2.5003	0.844096		3.14271
ENSG00000182565	OR4C2P	0.000720232	3.14253	3.40257	-3.29574	-3.62007	0.324331		3.14253
ENSG00000251013	GAPDHP62	0.000721247	3.14192	3.40218	-0.319626	-1.19936	0.879736		3.14192
ENSG00000282086	PKD1P6	0.000722479	3.14117	3.4017	4.35691	3.76888	0.588034		3.14117
ENSG00000168066	SF1	0.000726296	3.13889	3.40023	6.67403	6.27657	0.397463		3.13889
ENSG00000249345	LINC02405	0.000729559	3.13694	3.39897	-2.68924	-3.31711	0.627872		3.13694
ENSG00000147459	DOCK5	0.000731485	3.13579	3.39824	3.12286	2.5385	0.584366		3.13579
ENSG00000171487	NLRP5	0.000731654	3.13569	3.39817	-3.14068	-3.5381	0.397428		3.13569
ENSG00000137573	SULF1	0.000731873	3.13556	3.39809	4.11665	3.3102	0.806452		3.13556
ENSG00000115652	UXS1	0.000733637	3.13452	3.39741	5.21727	4.9034	0.313875		3.13452
ENSG00000230793	SMARCE1P5	0.000736588	3.13278	3.39629	-2.07483	-2.72776	0.652928		3.13278
ENSG00000070476	ZXDC	0.000738457	3.13167	3.39558	5.45331	5.17833	0.274976		3.13167
ENSG00000160957	RECQL4	0.000738591	3.1316	3.39553	2.84641	2.02332	0.823087		3.1316
ENSG00000125733	TRIP10	0.00073915	3.13127	3.39532	4.36538	3.91709	0.448288		3.13127
ENSG00000136492	BRIP1	0.000739509	3.13106	3.39518	4.51489	3.8577	0.657189		3.13106
ENSG00000270479	BNIP3P37	0.000740598	3.13042	3.39477	-3.36899	-3.6368	0.267813		3.13042
ENSG00000223959	AFG3L1P	0.000742641	3.12922	3.394	4.6331	4.33655	0.296547		3.12922
ENSG00000063015	SEZ6	0.00074606	3.12723	3.39271	-2.78193	-3.28163	0.4997		3.12723
ENSG00000116698	SMG7	0.000746797	3.1268	3.39243	6.16517	5.7344	0.430776		3.1268
ENSG00000197299	BLM	0.000750866	3.12444	3.39091	4.36043	3.77946	0.580972		3.12444
ENSG00000235770	LINC00607	0.000752099	3.12372	3.39045	-1.56197	-2.27756	0.715589		3.12372
ENSG00000244171	PBX2P1	0.000752674	3.12339	3.39024	-2.89862	-3.3437	0.44508		3.12339
ENSG00000146005	PSD2	0.000753412	3.12297	3.38996	-0.708226	-1.71695	1.00873		3.12297
ENSG00000249698	MTCO3P9	0.000755597	3.12171	3.38915	-3.32526	-3.61745	0.292188		3.12171
ENSG00000242748	RPL23AP81	0.000756997	3.12091	3.38863	-2.24305	-2.82902	0.585973		3.12091
ENSG00000228126	FALEC	0.000759325	3.11957	3.38777	-2.84781	-3.29117	0.443362		3.11957
ENSG00000170967	DDI1	0.00075991	3.11924	3.38755	-2.90544	-3.40879	0.503355		3.11924
ENSG00000228060	PABPC4-AS1	0.000760904	3.11867	3.38719	-3.19566	-3.53631	0.340651		3.11867
ENSG00000168743	NPNT	0.00076183	3.11814	3.38685	3.44566	2.55725	0.888414		3.11814
ENSG00000143819	EPHX1	0.000764754	3.11648	3.38577	3.80445	3.18805	0.616402		3.11648
ENSG00000230999	MTND5P8	0.000765212	3.11622	3.3856	-3.31215	-3.61097	0.298812		3.11622
ENSG00000231023	LINC00326	0.000765365	3.11613	3.38555	-2.94918	-3.42558	0.476398		3.11613
ENSG00000137804	NUSAP1	0.000765445	3.11609	3.38552	5.00679	4.29296	0.713832		3.11609
ENSG00000230841	RPL23AP15	0.000765661	3.11596	3.38544	-2.97388	-3.39243	0.418557		3.11596
ENSG00000188981	MSANTD1	0.000766556	3.11546	3.38511	-0.799646	-1.55146	0.751813		3.11546
ENSG00000091482	SMPX	0.000767255	3.11506	3.38485	-2.64599	-3.25831	0.61232		3.11506
ENSG00000184224	C11orf72	0.000768383	3.11442	3.38444	2.13571	1.51356	0.622144		3.11442
ENSG00000089169	RPH3A	0.000771407	3.11272	3.38334	-2.30577	-3.04279	0.737022		3.11272
ENSG00000248498	ASNSP1	0.000771823	3.11248	3.38319	-3.0349	-3.47705	0.442157		3.11248
ENSG00000158321	AUTS2	0.000776827	3.10968	3.38137	4.80373	4.12553	0.678194		3.10968
ENSG00000165891	E2F7	0.0007806	3.10757	3.38001	1.61848	0.849055	0.769424		3.10757
ENSG00000223601	EBLN1	0.000783526	3.10595	3.37896	-3.1382	-3.5543	0.416092		3.10595
ENSG00000167106	FAM102A	0.000783856	3.10576	3.37884	4.71842	4.22374	0.494682		3.10576
ENSG00000117385	P3H1	0.000783932	3.10572	3.37881	3.92545	3.52078	0.404675		3.10572
ENSG00000218676	BRD7P4	0.000783968	3.1057	3.3788	-2.21769	-2.85591	0.638215		3.1057
ENSG00000154146	NRGN	0.000785094	3.10508	3.3784	-0.842254	-1.6596	0.817342		3.10508
ENSG00000206531	CD200R1L	0.000785432	3.10489	3.37827	-2.99686	-3.43678	0.439919		3.10489
ENSG00000248213	CICP16	0.000785741	3.10472	3.37816	-3.17084	-3.52583	0.354986		3.10472
ENSG00000076108	BAZ2A	0.00078893	3.10296	3.37703	7.19448	6.91347	0.281006		3.10296
ENSG00000223590	MUC21	0.000789556	3.10262	3.3768	-3.27593	-3.58413	0.308206		3.10262
ENSG00000179142	CYP11B2	0.000792937	3.10076	3.3756	-3.43407	-3.66562	0.231544		3.10076
ENSG00000104899	AMH	0.000795532	3.09934	3.37468	-1.0004	-1.93216	0.931769		3.09934
ENSG00000183091	NEB	0.000798269	3.09785	3.37371	4.73883	3.58463	1.1542		3.09785
ENSG00000130699	TAF4	0.000798573	3.09769	3.37361	4.05532	3.53921	0.516107		3.09769
ENSG00000241484	ARHGAP8	0.000799071	3.09741	3.37343	3.5187	2.94837	0.570332		3.09741
ENSG00000187010	RHD	0.000800106	3.09685	3.37307	-2.80501	-3.30238	0.497367		3.09685
ENSG00000132182	NUP210	0.000803809	3.09485	3.37177	5.06263	4.45812	0.604515		3.09485
ENSG00000177380	PPFIA3	0.000805679	3.09384	3.37111	2.96565	2.20685	0.758792		3.09384
ENSG00000122515	ZMIZ2	0.000806173	3.09357	3.37094	5.27029	4.76586	0.504428		3.09357
ENSG00000147536	GINS4	0.000806978	3.09314	3.37066	2.71803	2.11695	0.601083		3.09314
ENSG00000198744	MTCO3P12	0.000816065	3.08828	3.3675	1.01307	0.086467	0.926603		3.08828
ENSG00000174502	SLC26A9	0.000823887	3.08413	3.36481	-1.73234	-2.58568	0.853336		3.08413
ENSG00000226254	PTP4A1P3	0.000824137	3.084	3.36473	-2.65514	-3.16471	0.509575		3.084
ENSG00000197125	OR8B8	0.000824461	3.08383	3.36461	-3.3315	-3.62726	0.295758		3.08383
ENSG00000201643	SNORA14A	0.000828907	3.08149	3.3631	-2.92514	-3.31786	0.392715		3.08149
ENSG00000157193	LRP8	0.00082895	3.08147	3.36308	1.72906	0.992593	0.736466		3.08147
ENSG00000138798	EGF	0.000829473	3.0812	3.3629	-0.796447	-1.75026	0.953809		3.0812
ENSG00000168757	TSPY2	0.000830124	3.08086	3.36268	-3.33554	-3.62022	0.284686		3.08086
ENSG00000087116	ADAMTS2	0.000830298	3.08077	3.36262	-2.09758	-2.66496	0.567383		3.08077
ENSG00000229419	RALGAPA1P1	0.000832706	3.07951	3.36181	1.02702	0.232286	0.794737		3.07951
ENSG00000270921	CICP23	0.000832794	3.07946	3.36178	-3.46663	-3.69248	0.225852		3.07946
ENSG00000230077	MTAPP2	0.000833107	3.0793	3.36167	-2.25624	-2.8496	0.593363		3.0793
ENSG00000004809	SLC22A16	0.000835572	3.07802	3.36084	-2.64728	-3.21112	0.563842		3.07802
ENSG00000138670	RASGEF1B	0.00083626	3.07766	3.3606	2.79949	2.04694	0.752551		3.07766
ENSG00000185186	LINC00313	0.000837171	3.07719	3.3603	-2.1573	-2.77545	0.618146		3.07719
ENSG00000242834	RPL7AP56	0.000838007	3.07675	3.36001	-3.47993	-3.68846	0.208524		3.07675
ENSG00000165475	CRYL1	0.000838646	3.07642	3.3598	-0.809243	-1.5886	0.779362		3.07642
ENSG00000141564	RPTOR	0.000840544	3.07544	3.35916	5.18179	4.81477	0.367019		3.07544
ENSG00000232046	LINC01798	0.000840706	3.07536	3.35911	-3.03911	-3.43782	0.398703		3.07536
ENSG00000186329	TMEM212	0.000841167	3.07512	3.35895	1.91658	1.09339	0.823193		3.07512
ENSG00000244306	DUXAP10	0.0008415	3.07495	3.35884	6.24227	5.01218	1.23009		3.07495
ENSG00000112769	LAMA4	0.000842905	3.07422	3.35837	6.08189	5.55622	0.525669		3.07422
ENSG00000172000	ZNF556	0.000844298	3.0735	3.3579	1.26737	-0.050733	1.3181		3.0735
ENSG00000160633	SAFB	0.000845862	3.0727	3.35738	6.9014	6.64712	0.254282		3.0727
ENSG00000136881	BAAT	0.00084696	3.07214	3.35701	-2.49203	-3.17534	0.683314		3.07214
ENSG00000165757	JCAD	0.000847959	3.07163	3.35668	4.53225	4.02841	0.503836		3.07163
ENSG00000104967	NOVA2	0.000848521	3.07134	3.35649	0.47089	-0.286587	0.757477		3.07134
ENSG00000250346	EEF1GP2	0.000851556	3.06979	3.35548	-3.24779	-3.60494	0.357148		3.06979
ENSG00000136383	ALPK3	0.000852746	3.06918	3.35509	2.92201	2.25888	0.663135		3.06918
ENSG00000236795	CNTNAP2-AS1	0.000852771	3.06917	3.35508	-3.22747	-3.59049	0.363022		3.06917
ENSG00000101447	FAM83D	0.000853794	3.06865	3.35474	3.5609	2.76395	0.796949		3.06865
ENSG00000188050	RNF133	0.000854095	3.06849	3.35464	-0.292602	-1.0805	0.787895		3.06849
ENSG00000152284	TCF7L1	0.000857252	3.06689	3.3536	-0.137673	-0.979569	0.841896		3.06689
ENSG00000237887	RPL23AP32	0.000857461	3.06679	3.35353	-0.914247	-1.68827	0.774027		3.06679
ENSG00000152670	DDX4	0.000866718	3.06212	3.35049	-2.7655	-3.27217	0.506667		3.06212
ENSG00000143320	CRABP2	0.000868908	3.06103	3.34977	5.38681	4.27218	1.11463		3.06103
ENSG00000198354	DCAF12L2	0.000869328	3.06082	3.34964	-1.44245	-2.30993	0.86748		3.06082
ENSG00000079616	KIF22	0.000872236	3.05937	3.34869	5.42987	5.02088	0.408988		3.05937
ENSG00000150244	TRIM48	0.00087465	3.05817	3.34791	-3.26057	-3.61435	0.353783		3.05817
ENSG00000254621	SETP16	0.000875904	3.05754	3.3475	-3.14027	-3.50217	0.361906		3.05754
ENSG00000112273	HDGFL1	0.000876594	3.0572	3.34728	-2.78845	-3.32142	0.532973		3.0572
ENSG00000232467	TMA16P2	0.000877104	3.05695	3.34711	-2.96542	-3.41851	0.453092		3.05695
ENSG00000276896	GOLGA8F	0.00087993	3.05555	3.3462	-3.19832	-3.5444	0.346077		3.05555
ENSG00000167701	GPT	0.000881919	3.05457	3.34556	-1.53833	-2.27129	0.732965		3.05457
ENSG00000204052	LRRC73	0.000883678	3.05371	3.345	-1.82134	-2.42651	0.605164		3.05371
ENSG00000134369	NAV1	0.000888377	3.0514	3.34349	5.3658	4.84886	0.516945		3.0514
ENSG00000121871	SLITRK3	0.00088907	3.05106	3.34327	-2.2644	-2.99214	0.727743		3.05106
ENSG00000234264	DEPDC1-AS1	0.000891449	3.0499	3.34251	-2.76406	-3.25688	0.492828		3.0499
ENSG00000091656	ZFHX4	0.000893963	3.04868	3.34171	3.01519	1.8418	1.1734		3.04868
ENSG00000182898	TCHHL1	0.000895626	3.04787	3.34119	-2.29119	-3.03908	0.747886		3.04787
ENSG00000129351	ILF3	0.000896141	3.04762	3.34102	8.21615	8.00064	0.215515		3.04762
ENSG00000229404	LINC00858	0.000898525	3.04647	3.34027	-1.27219	-2.28039	1.00819		3.04647
ENSG00000231395	ARL4AP4	0.000901617	3.04498	3.33929	-2.19209	-2.79369	0.601595		3.04498
ENSG00000228020	HNRNPA1P46	0.000904428	3.04363	3.33841	-2.08281	-2.69192	0.60911		3.04363
ENSG00000117122	MFAP2	0.000906077	3.04283	3.33789	2.40675	1.49838	0.908369		3.04283
ENSG00000276316	OR8G7P	0.000914687	3.03873	3.33521	-3.35474	-3.62236	0.267623		3.03873
ENSG00000215187	FAM166B	0.000917078	3.03759	3.33446	-2.00482	-2.62724	0.622417		3.03759
ENSG00000246695	RASSF8-AS1	0.000918814	3.03677	3.33393	0.121726	-0.598391	0.720117		3.03677
ENSG00000250329	KDELC1P1	0.000919109	3.03663	3.33383	-0.248918	-1.01322	0.764299		3.03663
ENSG00000246774	COL25A1-DT	0.000921913	3.03531	3.33297	-3.24708	-3.58924	0.342155		3.03531
ENSG00000170075	GPR37L1	0.000925705	3.03353	3.3318	-1.81416	-2.51884	0.704684		3.03353
ENSG00000139645	ANKRD52	0.000925788	3.03349	3.33178	5.61331	5.28555	0.327751		3.03349
ENSG00000129173	E2F8	0.000926546	3.03313	3.33154	4.99733	4.40979	0.587544		3.03313
ENSG00000224960	PPP4R3C	0.000935438	3.02898	3.32883	-2.62199	-3.27258	0.650592		3.02898
ENSG00000077942	FBLN1	0.000935774	3.02883	3.32872	4.16645	3.0742	1.09224		3.02883
ENSG00000173894	CBX2	0.000935864	3.02879	3.3287	2.09542	1.25133	0.844089		3.02879
ENSG00000242573	ACTR3P3	0.000936397	3.02854	3.32853	-3.30603	-3.61388	0.307852		3.02854
ENSG00000225539	LINC01821	0.000937732	3.02792	3.32813	-3.18281	-3.56413	0.38132		3.02792
ENSG00000213300	HNRNPA3P6	0.000943558	3.02523	3.32636	3.98778	2.30646	1.68132		3.02523
ENSG00000233725	NRAD1	0.000943785	3.02513	3.3263	-1.94654	-2.64116	0.694618		3.02513
ENSG00000256283	METTL8P1	0.000950817	3.0219	3.32418	-3.17274	-3.54099	0.368248		3.0219
ENSG00000236549	RPS27AP7	0.000951513	3.02159	3.32397	-2.80976	-3.26454	0.454788		3.02159
ENSG00000127586	CHTF18	0.000953584	3.02064	3.32335	3.15372	2.56341	0.59031		3.02064
ENSG00000237007	KRT18P52	0.000955131	3.01994	3.32289	-1.27919	-2.04478	0.765594		3.01994
ENSG00000177728	TMEM94	0.00095582	3.01962	3.32268	5.40773	5.00078	0.406943		3.01962
ENSG00000255501	CARD18	0.000957504	3.01886	3.32218	-3.3556	-3.63837	0.282772		3.01886
ENSG00000248302	BNIP3P41	0.000959229	3.01808	3.32167	-2.40598	-3.05472	0.648749		3.01808
ENSG00000132429	POPDC3	0.000961516	3.01704	3.32099	-1.69609	-2.56976	0.873677		3.01704
ENSG00000168014	C2CD3	0.000965106	3.01543	3.31993	4.53123	4.09261	0.438626		3.01543
ENSG00000166351	POTED	0.000966094	3.01498	3.31964	-2.78517	-3.30006	0.514884		3.01498
ENSG00000229140	CCDC26	0.000966896	3.01462	3.3194	1.49504	0.684673	0.810367		3.01462
ENSG00000104435	STMN2	0.000967289	3.01444	3.31928	-2.71776	-3.24473	0.526973		3.01444
ENSG00000186440	OR6P1	0.000969588	3.01341	3.31861	-3.31656	-3.63293	0.316364		3.01341
ENSG00000273822	MUC4	0.000970443	3.01303	3.31835	-2.00472	-2.90944	0.904721		3.01303
ENSG00000258212	ZNF75BP	0.000974368	3.01128	3.3172	-2.71049	-3.20804	0.497547		3.01128
ENSG00000183929	DUSP5P1	0.000979424	3.00903	3.31572	-2.42635	-3.03451	0.608162		3.00903
ENSG00000259161	NPM1P20	0.00098015	3.00871	3.31551	-2.80875	-3.29614	0.487394		3.00871
ENSG00000177453	NIM1K	0.000981737	3.008	3.31505	-0.181623	-0.921856	0.740233		3.008
ENSG00000280213	UCKL1-AS1	0.00098384	3.00708	3.31444	0.0358391	-0.689257	0.725096		3.00708
ENSG00000227707	SDAD1P3	0.00098407	3.00697	3.31437	-3.41033	-3.65819	0.247862		3.00697
ENSG00000182173	TSEN54	0.000984917	3.0066	3.31413	2.42714	1.93321	0.493926		3.0066
ENSG00000240438	OFD1P5Y	0.000987416	3.0055	3.3134	-3.24557	-3.58599	0.34042		3.0055
ENSG00000160766	GBAP1	0.000990145	3.0043	3.31261	2.56074	1.95395	0.60679		3.0043
ENSG00000197102	DYNC1H1	0.000990842	3.004	3.31241	9.6594	9.44505	0.21435		3.004
ENSG00000228331	RPL17P43	0.000991706	3.00362	3.31216	-2.55586	-3.12766	0.571807		3.00362
ENSG00000283859	NLGN2	0.000992065	3.00346	3.31206	1.81402	1.08653	0.727495		3.00346
ENSG00000169992	NLGN2	0.000992077	3.00345	3.31206	1.81402	1.08653	0.727495		3.00345
ENSG00000248327	NOL8P1	0.000993505	3.00283	3.31164	-2.55809	-3.1998	0.64171		3.00283
ENSG00000109111	SUPT6H	0.000994463	3.00241	3.31137	7.18574	6.9464	0.239333		3.00241
ENSG00000267659	LINC01482	0.000994584	3.00236	3.31133	-2.36236	-2.96441	0.602044		3.00236
ENSG00000255967	HADHAP2	0.000998649	3.00059	3.31017	-3.09414	-3.47624	0.382094		3.00059
ENSG00000228824	MIR4500HG	0.00100079	2.99966	3.30955	-2.14661	-2.91779	0.771173		2.99966
ENSG00000155561	NUP205	0.00100166	2.99928	3.30931	2.73487	2.20214	0.532735		2.99928
ENSG00000033122	LRRC7	0.00100566	2.99755	3.30817	-1.34867	-2.23233	0.883666		2.99755
ENSG00000149507	OOSP2	0.0010097	2.99581	3.30702	-3.23311	-3.58806	0.354949		2.99581
ENSG00000251129	LINC02506	0.00101353	2.99416	3.30593	-2.05614	-3.00757	0.95143		2.99416
ENSG00000184661	CDCA2	0.00101461	2.9937	3.30563	3.62133	2.90684	0.714492		2.9937
ENSG00000188060	RAB42	0.00101596	2.99312	3.30525	0.256121	-0.517071	0.773191		2.99312
ENSG00000168917	SLC35G2	0.00101743	2.9925	3.30484	1.60358	0.830441	0.773134		2.9925
ENSG00000101670	LIPG	0.00101818	2.99218	3.30463	3.14483	2.16977	0.97506		2.99218
ENSG00000073711	PPP2R3A	0.00102388	2.98975	3.30303	4.72479	4.26439	0.4604		2.98975
ENSG00000213558	HMGN2P32	0.00102411	2.98965	3.30296	-3.46854	-3.66822	0.199682		2.98965
ENSG00000163918	RFC4	0.0010244	2.98953	3.30288	4.27011	3.80723	0.462878		2.98953
ENSG00000105270	CLIP3	0.00102577	2.98895	3.3025	0.777302	0.00078393	0.776518		2.98895
ENSG00000254454	RCC2P6	0.00102641	2.98868	3.30232	-2.41256	-2.99494	0.582375		2.98868
ENSG00000135424	ITGA7	0.00102847	2.98781	3.30174	1.88258	1.20338	0.679202		2.98781
ENSG00000224310	LINC01567	0.00102882	2.98766	3.30165	-3.1091	-3.53255	0.423447		2.98766
ENSG00000163060	TEKT4	0.00103186	2.98638	3.3008	-1.42835	-2.16882	0.740463		2.98638
ENSG00000250885	LINC02061	0.00103251	2.98611	3.30062	-3.37738	-3.66168	0.284302		2.98611
ENSG00000187372	PCDHB13	0.00103276	2.986	3.30055	3.50974	2.74526	0.764482		2.986
ENSG00000167654	ATCAY	0.00103595	2.98466	3.29967	-2.64391	-3.20962	0.56571		2.98466
ENSG00000166105	GLB1L3	0.00103633	2.9845	3.29956	-1.97998	-2.79778	0.817799		2.9845
ENSG00000281603	MUC20-OT1	0.00103775	2.98391	3.29917	3.65788	3.29618	0.3617		2.98391
ENSG00000237064	EIF3IP1	0.00104015	2.9829	3.29851	-3.1716	-3.54874	0.377143		2.9829
ENSG00000172238	ATOH1	0.00104188	2.98218	3.29803	-3.17185	-3.53564	0.363796		2.98218
ENSG00000169059	VCX3A	0.0010426	2.98188	3.29783	-1.94703	-2.84763	0.900602		2.98188
ENSG00000260347	MOCS1P1	0.00104857	2.9794	3.29619	-3.39862	-3.65969	0.261064		2.9794
ENSG00000260282	EIF4EBP2P2	0.00104876	2.97932	3.29614	-3.40891	-3.66672	0.257817		2.97932
ENSG00000161888	SPC24	0.0010525	2.97778	3.29512	3.10249	2.30316	0.79933		2.97778
ENSG00000142798	HSPG2	0.00105559	2.9765	3.29428	7.01	6.52454	0.485461		2.9765
ENSG00000178821	TMEM52	0.00105785	2.97558	3.29366	-1.78449	-2.4779	0.693412		2.97558
ENSG00000277016	IGHG4	0.00105851	2.9753	3.29348	0.547066	-0.938302	1.48537		2.9753
ENSG00000211892	IGHG4	0.00105852	2.9753	3.29348	0.547066	-0.938302	1.48537		2.9753
ENSG00000137825	ITPKA	0.00106144	2.9741	3.29269	-2.25705	-2.86642	0.609368		2.9741
ENSG00000132692	BCAN	0.00106256	2.97365	3.29239	-2.57271	-3.10607	0.533352		2.97365
ENSG00000240809	CAP1P1	0.00106406	2.97303	3.29198	-2.46203	-3.03378	0.571751		2.97303
ENSG00000214584	PGGT1BP2	0.00106484	2.97271	3.29177	-3.14626	-3.51592	0.369657		2.97271
ENSG00000267185	PTP4A2P1	0.00106497	2.97266	3.29174	-1.92547	-2.53457	0.609099		2.97266
ENSG00000151006	PRSS53	0.00106601	2.97224	3.29146	1.53616	0.925815	0.610342		2.97224
ENSG00000083807	SLC27A5	0.00106684	2.9719	3.29123	1.90102	1.39962	0.501395		2.9719
ENSG00000284238	TOP3A	0.00106947	2.97083	3.29053	3.38436	3.0513	0.33306		2.97083
ENSG00000221930	DENND10P1	0.00107244	2.96963	3.28973	-3.05303	-3.48819	0.435164		2.96963
ENSG00000240288	GHRLOS	0.00107268	2.96953	3.28966	2.49116	1.86633	0.624829		2.96953
ENSG00000235437	LINC01278	0.00107592	2.96822	3.2888	3.73538	3.10772	0.627653		2.96822
ENSG00000224606	TGFA-IT1	0.00107805	2.96736	3.28823	-2.78725	-3.23239	0.445142		2.96736
ENSG00000161270	NPHS1	0.00108094	2.9662	3.28746	-2.85653	-3.37919	0.522656		2.9662
ENSG00000156096	UGT2B4	0.00108115	2.96611	3.2874	-2.83547	-3.33299	0.497523		2.96611
ENSG00000169908	TM4SF1	0.00108204	2.96576	3.28716	5.17709	4.386	0.791088		2.96576
ENSG00000001626	CFTR	0.00108226	2.96567	3.28711	-1.34829	-2.2682	0.919907		2.96567
ENSG00000126562	WNK4	0.00108255	2.96555	3.28703	-1.12774	-2.03637	0.908632		2.96555
ENSG00000235927	NEXN-AS1	0.00109031	2.96245	3.28497	-1.68915	-2.46621	0.777064		2.96245
ENSG00000229708	MARK2P12	0.00109106	2.96215	3.28478	-3.46415	-3.67151	0.207358		2.96215
ENSG00000282961	PRNCR1	0.00109346	2.9612	3.28415	2.93924	2.20347	0.735766		2.9612
ENSG00000179407	DNAJB8	0.0010942	2.9609	3.28395	-2.94484	-3.42539	0.480549		2.9609
ENSG00000101306	MYLK2	0.001096	2.96019	3.28348	-1.78219	-2.46138	0.679186		2.96019
ENSG00000170477	KRT4	0.00109916	2.95894	3.28265	1.32548	-0.238173	1.56365		2.95894
ENSG00000273372	SFTPD-AS1	0.00109997	2.95862	3.28243	-1.39238	-2.13038	0.738006		2.95862
ENSG00000175535	PNLIP	0.00110031	2.95848	3.28235	-3.36301	-3.65773	0.294721		2.95848
ENSG00000227159	DDX11L16	0.00110204	2.9578	3.28189	-2.94608	-3.40314	0.457058		2.9578
ENSG00000205494	OR52A4P	0.00110358	2.9572	3.28149	-3.28246	-3.60046	0.317993		2.9572
ENSG00000275365	MMP11	0.00110633	2.95611	3.28077	0.778605	0.131231	0.647373		2.95611
ENSG00000204983	PRSS1	0.00110733	2.95572	3.28051	-2.53683	-3.12356	0.586732		2.95572
ENSG00000243388	RPL3P3	0.0011142	2.95304	3.27873	-3.30326	-3.6255	0.322241		2.95304
ENSG00000159217	IGF2BP1	0.00111553	2.95252	3.27839	-1.06055	-2.1852	1.12465		2.95252
ENSG00000083067	TRPM3	0.00111896	2.95119	3.2775	-1.2951	-2.12838	0.833288		2.95119
ENSG00000074855	ANO8	0.00112092	2.95042	3.277	3.04364	2.43257	0.611072		2.95042
ENSG00000180385	EMC3-AS1	0.00112172	2.95011	3.27679	2.43176	1.75842	0.673334		2.95011
ENSG00000099953	MMP11	0.00112259	2.94978	3.27657	0.778605	0.132042	0.646563		2.94978
ENSG00000196660	SLC30A10	0.00112567	2.94859	3.27578	-0.819697	-1.75601	0.93631		2.94859
ENSG00000176542	USF3	0.00112784	2.94775	3.27522	6.59843	6.34121	0.257218		2.94775
ENSG00000057704	TMCC3	0.00112978	2.947	3.27473	3.40182	2.83778	0.56404		2.947
ENSG00000229372	SZT2-AS1	0.00113006	2.9469	3.27466	-2.45949	-2.97382	0.514327		2.9469
ENSG00000250366	TUNAR	0.00113108	2.94651	3.27439	-2.59221	-3.21917	0.626963		2.94651
ENSG00000179399	GPC5	0.0011328	2.94585	3.27396	-2.24174	-2.89416	0.652417		2.94585
ENSG00000148848	ADAM12	0.00113644	2.94445	3.27303	3.26659	2.5897	0.67689		2.94445
ENSG00000213949	ITGA1	0.00113876	2.94357	3.27244	6.66062	6.22458	0.43604		2.94357
ENSG00000197595	ATP11AUN	0.0011448	2.94127	3.27091	-3.31585	-3.60192	0.286067		2.94127
ENSG00000239426	OR8F1P	0.00115191	2.93858	3.26913	-3.08022	-3.4883	0.408076		2.93858
ENSG00000143469	SYT14	0.00115215	2.93849	3.26907	1.27797	-0.131117	1.40909		2.93849
ENSG00000054938	CHRDL2	0.00115254	2.93835	3.26897	-2.37969	-3.05365	0.673959		2.93835
ENSG00000279685	MAPT-IT1	0.00116158	2.93495	3.26671	-3.15305	-3.53396	0.380917		2.93495
ENSG00000236610	SOCS5P1	0.00116591	2.93334	3.26563	-3.31847	-3.61573	0.297259		2.93334
ENSG00000169184	MN1	0.0011677	2.93267	3.26519	-0.181288	-0.988672	0.807384		2.93267
ENSG00000183242	WT1-AS	0.00117079	2.93152	3.26443	-2.66276	-3.25432	0.591564		2.93152
ENSG00000075891	PAX2	0.00117116	2.93138	3.26433	-2.98479	-3.44866	0.46387		2.93138
ENSG00000234795	RFTN1P1	0.00117191	2.93111	3.26415	-3.27396	-3.58375	0.309792		2.93111
ENSG00000106479	ZNF862	0.00117309	2.93067	3.26386	4.36423	3.89528	0.468946		2.93067
ENSG00000164082	GRM2	0.0011731	2.93067	3.26386	-0.738837	-1.49601	0.757169		2.93067
ENSG00000226203	LINC01733	0.00117367	2.93045	3.26371	-2.60436	-3.21384	0.609479		2.93045
ENSG00000213024	NUP62	0.00118204	2.92737	3.26166	5.57245	5.3261	0.246354		2.92737
ENSG00000176438	SYNE3	0.00118263	2.92715	3.26151	3.29606	2.63391	0.662156		2.92715
ENSG00000180178	FAR2P1	0.00118402	2.92664	3.26117	0.711623	-0.594261	1.30588		2.92664
ENSG00000253755	IGHGP	0.00118578	2.926	3.26074	-1.23369	-2.31983	1.08613		2.926
ENSG00000220937	HNRNPA1P41	0.00118637	2.92578	3.2606	-3.18583	-3.54954	0.363711		2.92578
ENSG00000179381	OR4K11P	0.00119068	2.92421	3.25955	-3.23636	-3.59173	0.35537		2.92421
ENSG00000281106	TMEM272	0.0011966	2.92205	3.25811	-1.48166	-2.201	0.719338		2.92205
ENSG00000149654	CDH22	0.00120026	2.92072	3.25723	-3.27014	-3.57807	0.307929		2.92072
ENSG00000217624	YWHAZP10	0.0012026	2.91988	3.25666	0.102163	-0.556327	0.658491		2.91988
ENSG00000258366	RTEL1	0.00120471	2.91912	3.25616	4.18146	3.78246	0.399003		2.91912
ENSG00000213453	FTH1P3	0.00120576	2.91874	3.2559	-0.159151	-0.858634	0.699482		2.91874
ENSG00000114859	CLCN2	0.00120705	2.91828	3.25559	2.59308	2.09756	0.495524		2.91828
ENSG00000187527	ATP13A5	0.00120812	2.91789	3.25533	-2.59463	-3.20323	0.608604		2.91789
ENSG00000230416	OR5M4P	0.00120873	2.91767	3.25519	-3.3664	-3.63631	0.269915		2.91767
ENSG00000205822	TPTE2P6	0.00121186	2.91655	3.25444	-2.4154	-2.98976	0.574358		2.91655
ENSG00000178404	CEP295NL	0.00121277	2.91622	3.25422	-0.0599673	-0.905875	0.845907		2.91622
ENSG00000241965	RPS2P25	0.00121644	2.91491	3.25334	-2.94865	-3.39093	0.442278		2.91491
ENSG00000130052	STARD8	0.00122019	2.91357	3.25245	2.70866	2.23082	0.477845		2.91357
ENSG00000253677	UBE2HP1	0.00122101	2.91328	3.25226	-3.11322	-3.532	0.418784		2.91328
ENSG00000232084	LINC01104	0.00122222	2.91285	3.25197	-3.08888	-3.51197	0.423097		2.91285
ENSG00000278303	MUC4	0.00122841	2.91066	3.2505	-1.77262	-2.59496	0.822347		2.91066
ENSG00000251400	ALDH7A1P1	0.00123177	2.90947	3.24971	-1.83424	-2.51792	0.683677		2.90947
ENSG00000088002	SULT2B1	0.00123498	2.90834	3.24895	-1.51376	-2.33162	0.817851		2.90834
ENSG00000183963	SMTN	0.00123542	2.90818	3.24885	5.02205	4.55706	0.464996		2.90818
ENSG00000258815	LINC02820	0.00123722	2.90755	3.24843	1.37902	-0.170879	1.5499		2.90755
ENSG00000138587	MNS1	0.00124241	2.90574	3.24721	1.84031	1.11107	0.729234		2.90574
ENSG00000146047	H2BC1	0.00124459	2.90497	3.2467	-3.12007	-3.53874	0.418664		2.90497
ENSG00000251026	LINC02163	0.00124732	2.90402	3.24607	-0.420068	-1.50172	1.08165		2.90402
ENSG00000214300	SPDYE3	0.00124749	2.90396	3.24603	-1.38051	-2.16667	0.78616		2.90396
ENSG00000185899	TAS2R60	0.00124788	2.90383	3.24593	-2.59147	-3.10181	0.510332		2.90383
ENSG00000169925	BRD3	0.00125086	2.90279	3.24524	2.90978	2.20513	0.704646		2.90279
ENSG00000233858	LINC02599	0.00125126	2.90265	3.24515	-2.5216	-3.09286	0.571258		2.90265
ENSG00000089280	FUS	0.001252	2.90239	3.24498	6.47467	6.01146	0.463211		2.90239
ENSG00000213197	NUDCP1	0.00125812	2.90028	3.24356	-0.0848845	-0.910701	0.825816		2.90028
ENSG00000283683	MYOCOS	0.00126016	2.89957	3.24309	-2.40085	-2.95195	0.5511		2.89957
ENSG00000178104	PDE4DIP	0.0012605	2.89946	3.24301	6.311	6.00171	0.309284		2.89946
ENSG00000242948	EPS15P1	0.00126128	2.89919	3.24283	-3.0313	-3.45792	0.426619		2.89919
ENSG00000269586	CT45A10	0.00126273	2.89869	3.24249	-2.70435	-3.39271	0.688359		2.89869
ENSG00000250120	PCDHA10	0.00126277	2.89868	3.24248	1.3024	0.145018	1.15738		2.89868
ENSG00000198054	DSCR8	0.00126286	2.89864	3.24246	-2.59765	-3.31223	0.714572		2.89864
ENSG00000264538	SUZ12P1	0.00126673	2.89731	3.24157	4.20245	3.82231	0.380141		2.89731
ENSG00000120210	INSL6	0.00127011	2.89616	3.2408	-2.86763	-3.3931	0.525471		2.89616
ENSG00000259379	MTND5P32	0.00127108	2.89583	3.24058	-2.4499	-3.06219	0.612291		2.89583
ENSG00000215859	PDZK1P1	0.00127321	2.8951	3.24009	-1.81216	-2.54003	0.727875		2.8951
ENSG00000123384	LRP1	0.00127398	2.89484	3.23991	7.69768	7.2941	0.403578		2.89484
ENSG00000123908	AGO2	0.00127808	2.89344	3.23898	7.15946	6.86183	0.297628		2.89344
ENSG00000277606	GUSBP1	0.00128019	2.89273	3.2385	2.60304	1.8871	0.715943		2.89273
ENSG00000235232	MRPS18BP2	0.00128153	2.89227	3.23819	-3.37489	-3.64769	0.272803		2.89227
ENSG00000229386	OR8B9P	0.00128533	2.89099	3.23733	-3.40284	-3.64488	0.242045		2.89099
ENSG00000080166	DCT	0.00128533	2.89099	3.23733	-2.21285	-2.90314	0.690291		2.89099
ENSG00000235569	MSH5	0.00128852	2.88991	3.23661	0.42834	-0.31436	0.7427		2.88991
ENSG00000170091	NSG2	0.00129223	2.88866	3.23577	-2.78399	-3.27705	0.493063		2.88866
ENSG00000231541	RPS6P2	0.00129479	2.8878	3.23519	-3.37445	-3.64899	0.274541		2.8878
ENSG00000250127	LINC02108	0.00129816	2.88667	3.23444	-0.979006	-1.66437	0.685365		2.88667
ENSG00000271190	RPP40P2	0.00130033	2.88595	3.23395	-3.45551	-3.6682	0.212689		2.88595
ENSG00000164190	NIPBL	0.00130244	2.88524	3.23348	7.86751	7.52969	0.337823		2.88524
ENSG00000117983	MUC5B	0.00130273	2.88515	3.23341	-1.41878	-2.39767	0.978892		2.88515
ENSG00000272685	OR9I3P	0.00130554	2.88421	3.23278	-3.35656	-3.63873	0.282175		2.88421
ENSG00000089916	GPATCH2L	0.00130789	2.88343	3.23226	5.67726	5.41003	0.267222		2.88343
ENSG00000235646	MTND1P2	0.00131493	2.8811	3.23069	-3.16294	-3.54132	0.378384		2.8811
ENSG00000271290	COPS8P1	0.00132098	2.8791	3.22935	-3.29142	-3.60101	0.309587		2.8791
ENSG00000131504	DIAPH1	0.00132103	2.87909	3.22934	7.0633	6.80384	0.25946		2.87909
ENSG00000156802	ATAD2	0.00132491	2.87781	3.22848	6.30275	5.90503	0.397717		2.87781
ENSG00000184937	WT1	0.00132748	2.87697	3.22792	-2.83508	-3.33662	0.501541		2.87697
ENSG00000279643	TAMM41	0.00133321	2.8751	3.22666	1.13088	0.496859	0.63402		2.8751
ENSG00000172965	MIR4435-2HG	0.001342	2.87225	3.22474	3.04388	2.43413	0.609749		2.87225
ENSG00000087299	L2HGDH	0.00134207	2.87223	3.22473	5.20895	4.82098	0.387962		2.87223
ENSG00000181943	OR4A21P	0.00134421	2.87153	3.22426	-3.2913	-3.60281	0.311505		2.87153
ENSG00000224110	MTRF1LP2	0.00134442	2.87147	3.22422	-3.00576	-3.43426	0.428492		2.87147
ENSG00000237770	SPATA31D2P	0.00134446	2.87145	3.22421	-2.88117	-3.40155	0.520386		2.87145
ENSG00000243167	RPS10P28	0.00134524	2.8712	3.22404	-3.20391	-3.53088	0.32697		2.8712
ENSG00000177938	CAPZA3	0.00135448	2.86823	3.22204	-3.32939	-3.61367	0.284276		2.86823
ENSG00000124333	VAMP7	0.00136169	2.86592	3.22048	1.49373	0.675197	0.818533		2.86592
ENSG00000127249	ATP13A4	0.00136218	2.86577	3.22038	-0.0983664	-0.998303	0.899937		2.86577
ENSG00000249558	RCC2P4	0.00136315	2.86546	3.22017	-3.35417	-3.60953	0.255356		2.86546
ENSG00000241560	ZBTB20-AS1	0.00136405	2.86517	3.21998	-2.23367	-2.84514	0.611473		2.86517
ENSG00000232740	LINC01826	0.00136486	2.86491	3.2198	-3.31113	-3.61994	0.308806		2.86491
ENSG00000102174	PHEX	0.00136768	2.86401	3.2192	0.275178	-0.606968	0.882146		2.86401
ENSG00000243069	ARHGEF26-AS1	0.00136893	2.86362	3.21893	0.371528	-0.629314	1.00084		2.86362
ENSG00000204949	FAM83A-AS1	0.00137766	2.86086	3.21707	-2.46086	-3.05369	0.592833		2.86086
ENSG00000170965	PLAC1	0.0013831	2.85914	3.21592	-1.32619	-2.25174	0.925549		2.85914
ENSG00000143228	NUF2	0.00138658	2.85806	3.21518	3.73198	2.95241	0.779571		2.85806
ENSG00000235385	LINC02154	0.00138758	2.85774	3.21497	-2.82795	-3.3643	0.536359		2.85774
ENSG00000263724	DLGAP1-AS3	0.00138846	2.85747	3.21478	-2.71617	-3.31253	0.596353		2.85747
ENSG00000130921	C12orf65	0.00138993	2.85701	3.21447	3.38807	3.09046	0.297603		2.85701
ENSG00000268849	SIGLEC22P	0.00139052	2.85682	3.21435	-2.84326	-3.27909	0.435827		2.85682
ENSG00000148737	TCF7L2	0.00139339	2.85593	3.21374	4.39496	3.9431	0.451859		2.85593
ENSG00000226258	GRM7-AS3	0.00139579	2.85518	3.21324	-3.10484	-3.50604	0.401206		2.85518
ENSG00000223404	LINC00397	0.00139744	2.85467	3.21289	-2.99614	-3.46061	0.464466		2.85467
ENSG00000099995	SF3A1	0.00139871	2.85427	3.21263	3.74853	3.28858	0.459955		2.85427
ENSG00000265802	RN7SL49P	0.00139953	2.85402	3.21246	-1.51597	-2.14892	0.632953		2.85402
ENSG00000253971	CDC42P3	0.00139999	2.85387	3.21236	-3.39023	-3.64153	0.251297		2.85387
ENSG00000229967	MAGEA4-AS1	0.00140005	2.85386	3.21235	-2.21185	-2.99802	0.786176		2.85386
ENSG00000182492	BGN	0.00140495	2.85234	3.21132	3.67561	2.97361	0.702005		2.85234
ENSG00000121454	LHX4	0.00141092	2.8505	3.21008	-0.261935	-1.15144	0.889508		2.8505
ENSG00000237515	SHISA9	0.00141455	2.84938	3.20933	4.3413	3.63189	0.709407		2.84938
ENSG00000284290	ANKS4B	0.00141601	2.84893	3.20902	-2.46731	-3.07805	0.610745		2.84893
ENSG00000175311	ANKS4B	0.00141601	2.84893	3.20902	-2.46731	-3.07805	0.610745		2.84893
ENSG00000226435	ANKRD18DP	0.00141665	2.84874	3.20889	-2.7474	-3.20522	0.457821		2.84874
ENSG00000137561	TTPA	0.00141868	2.84811	3.20847	-0.680001	-1.63735	0.957345		2.84811
ENSG00000226642	ACTG1P12	0.00142095	2.84742	3.208	-3.26201	-3.57387	0.311866		2.84742
ENSG00000235974	VN2R19P	0.00142214	2.84706	3.20775	-3.45211	-3.67784	0.225734		2.84706
ENSG00000226763	SRRM5	0.00142239	2.84698	3.2077	1.18385	0.46744	0.716407		2.84698
ENSG00000270882	H4C14	0.00142732	2.84548	3.20669	4.58321	3.81414	0.76907		2.84548
ENSG00000237649	KIFC1	0.00142964	2.84477	3.20621	-0.0816565	-1.21192	1.13026		2.84477
ENSG00000173930	SLCO4C1	0.00142983	2.84471	3.20617	1.02151	-0.0908665	1.11237		2.84471
ENSG00000233450	KIFC1	0.00143021	2.8446	3.20609	-0.0816565	-1.21189	1.13023		2.8446
ENSG00000166881	NEMP1	0.00143706	2.84252	3.20469	5.19653	4.87689	0.319644		2.84252
ENSG00000223466	LINC01825	0.00143933	2.84184	3.20423	-3.03934	-3.45347	0.414132		2.84184
ENSG00000281633	LINC02708	0.00143999	2.84164	3.20409	-3.4689	-3.68682	0.21791		2.84164
ENSG00000122484	RPAP2	0.00144035	2.84153	3.20402	6.63748	6.34485	0.292632		2.84153
ENSG00000105576	TNPO2	0.00144195	2.84105	3.20369	5.23366	4.94376	0.289895		2.84105
ENSG00000234179	MTCYBP1	0.00144199	2.84104	3.20368	-3.24683	-3.58825	0.341417		2.84104
ENSG00000180509	KCNE1	0.00144893	2.83895	3.20227	-1.06643	-1.83278	0.766348		2.83895
ENSG00000106290	TAF6	0.00145045	2.8385	3.20196	4.47905	4.15471	0.324335		2.8385
ENSG00000169064	ZBBX	0.00145389	2.83747	3.20127	-2.45335	-3.08524	0.631887		2.83747
ENSG00000213260	YWHAZP5	0.00145636	2.83673	3.20077	-1.93846	-2.49	0.551542		2.83673
ENSG00000163046	ANKRD30BL	0.00145974	2.83572	3.20009	-1.9692	-2.71414	0.744935		2.83572
ENSG00000187258	NPSR1	0.00146307	2.83473	3.19942	-3.20816	-3.54231	0.334153		2.83473
ENSG00000134871	COL4A2	0.00146453	2.8343	3.19913	7.6923	7.15846	0.533844		2.8343
ENSG00000166845	C18orf54	0.00147962	2.82985	3.19611	3.39055	2.8155	0.575053		2.82985
ENSG00000255048	OR8X1P	0.00148325	2.82879	3.19539	-3.29903	-3.6048	0.305761		2.82879
ENSG00000061492	WNT8A	0.00149358	2.82577	3.19334	-3.24612	-3.57884	0.332724		2.82577
ENSG00000248092	NNT-AS1	0.00149472	2.82544	3.19312	5.20113	4.93358	0.267548		2.82544
ENSG00000215424	MCM3AP-AS1	0.00149741	2.82466	3.19259	2.54403	1.95024	0.593791		2.82466
ENSG00000232569	GABBR1	0.0014991	2.82417	3.19226	0.524864	-0.379174	0.904038		2.82417
ENSG00000206516	OR2H1	0.00149958	2.82403	3.19216	-3.46834	-3.64741	0.179066		2.82403
ENSG00000171943	SRGAP2C	0.00150138	2.82351	3.19181	5.20425	4.85749	0.346766		2.82351
ENSG00000267751	BSG-AS1	0.00150165	2.82343	3.19175	-0.954905	-1.73305	0.778147		2.82343
ENSG00000251562	MALAT1	0.001502	2.82333	3.19169	14.2555	13.7903	0.465226		2.82333
ENSG00000184678	H2BC21	0.00150236	2.82323	3.19162	5.78783	5.39344	0.39439		2.82323
ENSG00000210082	MT-RNR2	0.00150238	2.82322	3.19161	11.1434	9.71973	1.42366		2.82322
ENSG00000155011	DKK2	0.00150886	2.82135	3.19034	-0.262646	-1.19722	0.93457		2.82135
ENSG00000107249	GLIS3	0.00151524	2.81952	3.1891	1.42263	0.7008	0.721826		2.81952
ENSG00000171208	NETO2	0.00151566	2.8194	3.18902	3.27083	2.57774	0.693089		2.8194
ENSG00000147642	SYBU	0.00152618	2.81639	3.18698	1.0033	-0.0491595	1.05246		2.81639
ENSG00000235768	BRD7P5	0.00152632	2.81635	3.18695	-2.78598	-3.30755	0.52157		2.81635
ENSG00000081041	CXCL2	0.00152852	2.81573	3.18652	-0.868206	-1.80921	0.941		2.81573
ENSG00000164880	INTS1	0.00152965	2.81541	3.18631	5.89235	5.54974	0.342609		2.81541
ENSG00000151503	NCAPD3	0.00153753	2.81318	3.18479	5.61801	5.3502	0.26781		2.81318
ENSG00000236996	MLIP-IT1	0.00153806	2.81303	3.18469	-3.35796	-3.61635	0.25839		2.81303
ENSG00000134222	PSRC1	0.00153956	2.8126	3.1844	2.35176	1.80252	0.549239		2.8126
ENSG00000188306	LRRIQ4	0.00154089	2.81223	3.18415	-0.527864	-1.47462	0.946758		2.81223
ENSG00000138073	PREB	0.00154141	2.81208	3.18404	5.20054	5.00248	0.198055		2.81208
ENSG00000271567	PPIAL4E	0.00154626	2.81072	3.18312	-3.27766	-3.58056	0.302902		2.81072
ENSG00000270813	NANOGNBP3	0.00154857	2.81007	3.18268	-1.92469	-2.53895	0.614258		2.81007
ENSG00000121446	RGSL1	0.00155228	2.80903	3.18197	-2.40182	-3.04416	0.642342		2.80903
ENSG00000223978	ZNF736P1Y	0.00155259	2.80894	3.18191	-3.35024	-3.63977	0.289533		2.80894
ENSG00000181418	DDN	0.0015569	2.80774	3.18109	-2.23402	-2.82097	0.586957		2.80774
ENSG00000204952	FBXO47	0.00156007	2.80686	3.18049	-2.9464	-3.36933	0.422923		2.80686
ENSG00000223657	KRT8P51	0.0015702	2.80405	3.17858	-2.88874	-3.36618	0.477448		2.80405
ENSG00000189057	FAM111B	0.00157158	2.80366	3.17832	4.84179	4.19523	0.646558		2.80366
ENSG00000232434	AJM1	0.00157288	2.8033	3.17807	1.64996	0.877217	0.772742		2.8033
ENSG00000262461	SPDYE9	0.00157564	2.80254	3.17755	-2.40857	-2.94717	0.538603		2.80254
ENSG00000237099	GYG1P2	0.00157568	2.80253	3.17755	-3.20422	-3.5613	0.357076		2.80253
ENSG00000268869	ESPNP	0.00157825	2.80182	3.17706	-2.23388	-2.81354	0.579666		2.80182
ENSG00000181444	ZNF467	0.00157847	2.80176	3.17702	0.265096	-0.442714	0.70781		2.80176
ENSG00000282508	LINC01002	0.00158086	2.80111	3.17657	4.54169	4.05993	0.481758		2.80111
ENSG00000163982	OTOP1	0.00158297	2.80053	3.17618	-3.3213	-3.61926	0.297958		2.80053
ENSG00000282417	HERC2P9	0.00158365	2.80034	3.17605	5.46767	5.15817	0.309504		2.80034
ENSG00000233047	LINC01677	0.00159015	2.79856	3.17484	-2.93654	-3.40701	0.470474		2.79856
ENSG00000261678	SCRT1	0.00159058	2.79844	3.17476	-3.38914	-3.64873	0.259597		2.79844
ENSG00000258405	ZNF578	0.00159444	2.79739	3.17404	1.72901	1.14533	0.58368		2.79739
ENSG00000124731	TREM1	0.00159519	2.79719	3.1739	0.238518	-0.797483	1.036		2.79719
ENSG00000250413	SLC2A9-AS1	0.00159539	2.79713	3.17387	-2.15683	-2.79357	0.636747		2.79713
ENSG00000237428	ASH2LP2	0.00159911	2.79612	3.17318	-3.13327	-3.49374	0.360467		2.79612
ENSG00000257336	PRELID2P1	0.00160307	2.79505	3.17244	-2.99217	-3.41446	0.42229		2.79505
ENSG00000248690	HAS2-AS1	0.00161028	2.7931	3.17112	-2.21414	-2.85685	0.642706		2.7931
ENSG00000185684	EP400P1	0.0016108	2.79296	3.17102	4.60601	4.15658	0.449439		2.79296
ENSG00000227233	CICP17	0.00161474	2.7919	3.1703	-3.25692	-3.59601	0.339089		2.7919
ENSG00000147885	IFNA16	0.00161578	2.79162	3.17011	-3.36693	-3.64029	0.273357		2.79162
ENSG00000092470	WDR76	0.00161635	2.79146	3.17	3.23541	2.60338	0.632027		2.79146
ENSG00000215190	LINC00680	0.00161641	2.79145	3.16999	3.94838	3.66367	0.284715		2.79145
ENSG00000205240	OR7E36P	0.00161806	2.791	3.16969	-3.49891	-3.69412	0.195201		2.791
ENSG00000250634	LINC01182	0.00162193	2.78997	3.16898	-3.16266	-3.53079	0.368129		2.78997
ENSG00000215529	EFCAB8	0.00162272	2.78976	3.16884	-1.39707	-2.10651	0.709447		2.78976
ENSG00000240032	LNCSRLR	0.00162296	2.78969	3.16879	-1.06541	-1.82338	0.757965		2.78969
ENSG00000067365	METTL22	0.00162298	2.78969	3.16879	3.0712	2.60057	0.470632		2.78969
ENSG00000243920	RPS26P24	0.00162369	2.7895	3.16866	-3.49669	-3.69034	0.193652		2.7895
ENSG00000251437	NDUFS5P4	0.00162377	2.78947	3.16864	-3.48418	-3.67536	0.191178		2.78947
ENSG00000253767	PCDHGA8	0.00162456	2.78926	3.1685	2.51727	1.62477	0.892496		2.78926
ENSG00000253537	PCDHGA7	0.0016311	2.78752	3.16731	2.38194	1.50181	0.88013		2.78752
ENSG00000167978	SRRM2	0.00163178	2.78734	3.16718	7.62793	7.1076	0.520339		2.78734
ENSG00000228636	LINC02663	0.00163504	2.78647	3.16659	-3.50556	-3.69107	0.18551		2.78647
ENSG00000260105	AOC4P	0.00163669	2.78603	3.16629	-1.48705	-2.30255	0.8155		2.78603
ENSG00000280688	CEP72	0.00163755	2.78581	3.16614	-0.860502	-1.57874	0.718242		2.78581
ENSG00000213509	PPIAP16	0.00163841	2.78558	3.16598	-2.17047	-2.71203	0.541567		2.78558
ENSG00000072756	TRNT1	0.00163999	2.78516	3.16569	4.04969	3.69848	0.351208		2.78516
ENSG00000225003	OR51A5P	0.0016407	2.78497	3.16557	-3.4128	-3.64621	0.233411		2.78497
ENSG00000233885	YEATS2-AS1	0.00164375	2.78416	3.16502	-0.633003	-1.32294	0.689942		2.78416
ENSG00000234497	ERICH3-AS1	0.00164595	2.78358	3.16462	-2.60874	-3.21557	0.606831		2.78358
ENSG00000173077	DELEC1	0.00165059	2.78236	3.16378	-2.35923	-2.96609	0.606859		2.78236
ENSG00000275066	SYNRG	0.00165128	2.78218	3.16366	5.74963	5.48875	0.260883		2.78218
ENSG00000243156	MICAL3	0.00165276	2.78179	3.16339	5.41566	4.97825	0.437413		2.78179
ENSG00000205143	ARID3C	0.00165885	2.78019	3.1623	-3.18353	-3.50374	0.320202		2.78019
ENSG00000222014	RAB6C	0.00166078	2.77969	3.16196	-1.6801	-2.44889	0.768785		2.77969
ENSG00000102302	FGD1	0.00166347	2.77898	3.16147	1.42443	0.637697	0.786737		2.77898
ENSG00000229928	LINC00400	0.00166408	2.77883	3.16137	-3.47352	-3.68389	0.210362		2.77883
ENSG00000075391	RASAL2	0.00166896	2.77756	3.1605	6.04843	5.79302	0.255408		2.77756
ENSG00000110675	ELMOD1	0.00166933	2.77746	3.16043	-2.67965	-3.19834	0.518694		2.77746
ENSG00000070444	MNT	0.0016695	2.77741	3.1604	4.91595	4.49937	0.416585		2.77741
ENSG00000223770	CACNA2D1-AS1	0.00167134	2.77694	3.16007	-2.58686	-3.16821	0.581345		2.77694
ENSG00000108839	ALOX12	0.00167269	2.77658	3.15983	-1.36893	-2.20689	0.837961		2.77658
ENSG00000222046	DCDC2B	0.00167349	2.77638	3.15969	-2.83929	-3.27659	0.4373		2.77638
ENSG00000178458	H3P16	0.00167644	2.77561	3.15917	-2.28113	-2.82443	0.543293		2.77561
ENSG00000189212	DPY19L2P1	0.00168529	2.77333	3.1576	1.31534	0.543822	0.771519		2.77333
ENSG00000243918	EIF4BP8	0.00169099	2.77186	3.1566	-2.92226	-3.39413	0.471866		2.77186
ENSG00000004777	ARHGAP33	0.0016911	2.77183	3.15658	0.220825	-0.646849	0.867674		2.77183
ENSG00000251576	LINC01267	0.00169203	2.77159	3.15641	-2.67035	-3.15814	0.487795		2.77159
ENSG00000272937	OR6U2P	0.00169336	2.77125	3.15618	-3.44022	-3.66019	0.219973		2.77125
ENSG00000205176	REXO1L1P	0.00169626	2.77051	3.15567	1.96844	0.540931	1.42751		2.77051
ENSG00000036828	CASR	0.00169744	2.77021	3.15546	3.92297	3.29995	0.623012		2.77021
ENSG00000180806	HOXC9	0.00169926	2.76974	3.15515	-0.123343	-1.3294	1.20606		2.76974
ENSG00000222036	POTEM	0.00170034	2.76946	3.15496	-1.28507	-2.40743	1.12236		2.76946
ENSG00000269956	MKNK1-AS1	0.00170183	2.76908	3.1547	-2.61701	-3.1247	0.507693		2.76908
ENSG00000197984	OR51A8P	0.00170621	2.76797	3.15393	-3.35582	-3.63713	0.281302		2.76797
ENSG00000223489	NEFHP1	0.00170738	2.76767	3.15373	-2.83954	-3.36468	0.525147		2.76767
ENSG00000237426	ZIK1P1	0.00171099	2.76675	3.1531	-3.369	-3.64196	0.272966		2.76675
ENSG00000281289	LSS	0.00171288	2.76627	3.15277	2.29225	1.71446	0.577783		2.76627
ENSG00000226766	FABP7P1	0.00171535	2.76565	3.15234	-1.94519	-2.5597	0.614508		2.76565
ENSG00000184984	CHRM5	0.00172147	2.7641	3.15128	-2.36924	-3.01785	0.648617		2.7641
ENSG00000176029	C11orf16	0.00172695	2.76272	3.15033	-3.21667	-3.56939	0.352717		2.76272
ENSG00000235601	BARX1-DT	0.001728	2.76246	3.15015	-2.71344	-3.22668	0.513242		2.76246
ENSG00000024422	EHD2	0.00172897	2.76221	3.14999	4.07285	3.49195	0.580902		2.76221
ENSG00000139219	COL2A1	0.00172941	2.7621	3.14991	-2.29029	-2.96166	0.671376		2.7621
ENSG00000201896	RN7SKP153	0.0017302	2.7619	3.14977	-3.3421	-3.59764	0.255545		2.7619
ENSG00000150347	ARID5B	0.00173041	2.76185	3.14974	3.48135	2.37311	1.10824		2.76185
ENSG00000230701	FBXW4P1	0.00173451	2.76082	3.14903	0.477179	-0.130542	0.607721		2.76082
ENSG00000140678	ITGAX	0.00173756	2.76006	3.14851	1.92237	1.09652	0.825847		2.76006
ENSG00000230314	ELOVL2-AS1	0.00173876	2.75976	3.1483	-3.28983	-3.58888	0.299053		2.75976
ENSG00000154654	NCAM2	0.00174459	2.75831	3.14731	-1.15948	-2.07115	0.911668		2.75831
ENSG00000198198	SZT2	0.00174519	2.75816	3.1472	6.46826	6.13929	0.328969		2.75816
ENSG00000248323	LUCAT1	0.00174621	2.7579	3.14703	-0.918983	-1.78535	0.866371		2.7579
ENSG00000077279	DCX	0.00174682	2.75775	3.14693	-2.43346	-3.07229	0.63883		2.75775
ENSG00000225479	PLCB1-IT1	0.00174767	2.75754	3.14678	-1.85555	-2.47085	0.615291		2.75754
ENSG00000254241	MTCO1P47	0.00174899	2.75721	3.14655	-2.8359	-3.36767	0.531773		2.75721
ENSG00000273111	LYPD4	0.00175247	2.75635	3.14596	-3.14158	-3.52471	0.383132		2.75635
ENSG00000244921	MTCYBP18	0.0017532	2.75617	3.14584	-3.08374	-3.49365	0.409906		2.75617
ENSG00000271271	UGT2A2	0.00175537	2.75563	3.14547	-2.85207	-3.31899	0.466913		2.75563
ENSG00000128578	STRIP2	0.00175598	2.75548	3.14536	1.79876	1.08742	0.711348		2.75548
ENSG00000160211	G6PD	0.00175617	2.75543	3.14533	3.88871	3.4397	0.449014		2.75543
ENSG00000277633	IGHG1	0.00176243	2.75389	3.14427	4.1205	2.42762	1.69289		2.75389
ENSG00000185792	NLRP9	0.00176252	2.75387	3.14426	-2.94836	-3.39482	0.446456		2.75387
ENSG00000211896	IGHG1	0.00176277	2.7538	3.14421	4.12048	2.42762	1.69286		2.7538
ENSG00000113083	LOX	0.00176818	2.75247	3.1433	2.19884	1.50016	0.698681		2.75247
ENSG00000280515	SALRNA2	0.00177226	2.75147	3.14261	-2.87959	-3.35058	0.470992		2.75147
ENSG00000153266	FEZF2	0.00177261	2.75139	3.14255	-3.36938	-3.64421	0.274833		2.75139
ENSG00000183831	ANKRD45	0.00177698	2.75032	3.14182	-1.57485	-2.28271	0.707854		2.75032
ENSG00000214064	RPL6P5	0.00177974	2.74964	3.14135	-3.3508	-3.63629	0.285489		2.74964
ENSG00000160193	WDR4	0.0017803	2.74951	3.14126	3.07224	2.65067	0.421578		2.74951
ENSG00000171195	MUC7	0.00178611	2.74809	3.14029	-2.68695	-3.28282	0.595865		2.74809
ENSG00000259844	GNPATP	0.00178775	2.74769	3.14001	-3.2681	-3.59447	0.326372		2.74769
ENSG00000170214	ADRA1B	0.00178973	2.74721	3.13968	-3.07716	-3.42522	0.34806		2.74721
ENSG00000276626	7SK	0.00179015	2.74711	3.13961	-2.95429	-3.32531	0.371028		2.74711
ENSG00000258123	LINC02444	0.00179067	2.74699	3.13953	0.665483	-0.179872	0.845355		2.74699
ENSG00000181092	ADIPOQ	0.00179264	2.74651	3.1392	-2.86484	-3.37731	0.512469		2.74651
ENSG00000127507	ADGRE2	0.00179287	2.74645	3.13916	3.07679	2.30868	0.768109		2.74645
ENSG00000185742	C11orf87	0.00179753	2.74532	3.13838	-2.47758	-3.09551	0.617933		2.74532
ENSG00000173250	GPR151	0.00179864	2.74506	3.1382	-2.7513	-3.25703	0.505733		2.74506
ENSG00000185306	C12orf56	0.00180635	2.7432	3.13692	-0.01629	-1.16804	1.15175		2.7432
ENSG00000258038	LINC02327	0.00181319	2.74156	3.13579	-2.75741	-3.34666	0.589255		2.74156
ENSG00000185638	FTH1P14	0.00181711	2.74062	3.13514	-3.50006	-3.68716	0.187094		2.74062
ENSG00000116819	TFAP2E	0.00181734	2.74056	3.13511	-0.759563	-1.42334	0.663776		2.74056
ENSG00000143294	PRCC	0.00182039	2.73983	3.1346	5.06039	4.77406	0.286336		2.73983
ENSG00000224406	LINC02052	0.00182834	2.73794	3.1333	-3.13066	-3.49937	0.368711		2.73794
ENSG00000090857	PDPR	0.00182877	2.73784	3.13323	5.77954	5.45649	0.323052		2.73784
ENSG00000116580	GON4L	0.00183027	2.73748	3.13298	7.12802	6.92206	0.205962		2.73748
ENSG00000002834	LASP1	0.00183163	2.73716	3.13276	6.29975	5.92143	0.378311		2.73716
ENSG00000183496	MEX3B	0.00183767	2.73573	3.13178	0.561556	-0.222293	0.783849		2.73573
ENSG00000146094	DOK3	0.0018377	2.73573	3.13177	0.617161	-0.0295369	0.646698		2.73573
ENSG00000186832	KRT16	0.00184102	2.73494	3.13123	2.88806	1.65864	1.22942		2.73494
ENSG00000128536	CDHR3	0.00184305	2.73446	3.1309	0.44286	-0.214536	0.657397		2.73446
ENSG00000104833	TUBB4A	0.00185247	2.73225	3.12938	-2.71073	-3.22262	0.511887		2.73225
ENSG00000258359	PCNPP1	0.00185272	2.73219	3.12933	0.301258	-0.327789	0.629048		2.73219
ENSG00000236502	SIX3-AS1	0.00185665	2.73127	3.1287	-2.85617	-3.32757	0.471401		2.73127
ENSG00000186193	SAPCD2	0.00186187	2.73005	3.12786	3.07959	2.32604	0.753555		2.73005
ENSG00000068976	PYGM	0.00186248	2.72991	3.12776	-0.206244	-0.895677	0.689433		2.72991
ENSG00000256612	CYP2B7P	0.00186339	2.7297	3.12761	-2.11628	-2.79863	0.682352		2.7297
ENSG00000243799	PEX5L-AS1	0.00186502	2.72932	3.12735	-3.38214	-3.63503	0.252884		2.72932
ENSG00000236068	NT5ELP	0.00186985	2.72819	3.12658	-3.10345	-3.50696	0.40351		2.72819
ENSG00000217811	HNRNPDP2	0.00186992	2.72818	3.12656	-3.50981	-3.69026	0.180451		2.72818
ENSG00000283422	LINC02452	0.00187181	2.72774	3.12626	-1.91648	-2.54398	0.6275		2.72774
ENSG00000189089	RIMKLBP1	0.00187604	2.72676	3.12559	-2.58388	-3.09653	0.512653		2.72676
ENSG00000175820	CCDC168	0.00187803	2.7263	3.12527	0.367352	-0.502167	0.869519		2.7263
ENSG00000282008	GAPDHP26	0.00188176	2.72543	3.12467	-3.40233	-3.63094	0.228614		2.72543
ENSG00000229541	GAPDHP26	0.00188176	2.72543	3.12467	-3.40233	-3.63094	0.228614		2.72543
ENSG00000228597	MTND4P1	0.00188666	2.72431	3.12389	-3.09815	-3.49336	0.395213		2.72431
ENSG00000109255	NMU	0.00188918	2.72373	3.12349	-0.27017	-1.21332	0.943151		2.72373
ENSG00000277529	NF1P10	0.00189341	2.72276	3.12282	-2.63338	-3.26767	0.634292		2.72276
ENSG00000126545	CSN1S1	0.00189561	2.72225	3.12247	-3.40158	-3.65382	0.25224		2.72225
ENSG00000226312	CFLAR-AS1	0.00189957	2.72134	3.12185	-1.22866	-1.9326	0.703937		2.72134
ENSG00000197472	ZNF695	0.00190635	2.7198	3.12078	1.78159	0.991153	0.79044		2.7198
ENSG00000183747	ACSM2A	0.00190922	2.71914	3.12033	-2.34434	-3.03083	0.686493		2.71914
ENSG00000149295	DRD2	0.00191081	2.71878	3.12008	-2.99988	-3.41975	0.419871		2.71878
ENSG00000134569	LRP4	0.00191833	2.71708	3.1189	4.48163	3.95807	0.52356		2.71708
ENSG00000101236	RNF24	0.00192364	2.71588	3.11806	1.00573	0.320776	0.68495		2.71588
ENSG00000182158	CREB3L2	0.00192768	2.71497	3.11744	2.37524	1.63866	0.736573		2.71497
ENSG00000274162	SNX18P1Y	0.00193071	2.71428	3.11696	-3.2309	-3.5362	0.305302		2.71428
ENSG00000108262	GIT1	0.0019316	2.71408	3.11682	5.21938	4.93387	0.285507		2.71408
ENSG00000127481	UBR4	0.0019355	2.71321	3.11622	8.40347	8.16006	0.24341		2.71321
ENSG00000232709	MARK2P9	0.00193914	2.71239	3.11565	-3.14881	-3.51546	0.366642		2.71239
ENSG00000235865	GSN-AS1	0.00194135	2.7119	3.11531	-1.69351	-2.35541	0.661902		2.7119
ENSG00000073754	CD5L	0.00194545	2.71098	3.11468	-2.76502	-3.25345	0.488435		2.71098
ENSG00000170893	TRH	0.00194551	2.71097	3.11467	-3.32587	-3.60181	0.275938		2.71097
ENSG00000274701	Metazoa_SRP	0.00195252	2.7094	3.11359	-2.02705	-2.61975	0.592708		2.7094
ENSG00000282741	PRAMEF13	0.00195316	2.70926	3.11349	-3.34395	-3.62266	0.278702		2.70926
ENSG00000279169	PRAMEF13	0.00195316	2.70926	3.11349	-3.34395	-3.62266	0.278702		2.70926
ENSG00000143190	POU2F1	0.00195321	2.70925	3.11348	6.26682	6.0224	0.244414		2.70925
ENSG00000123388	HOXC11	0.00195652	2.70852	3.11297	-1.79247	-2.59426	0.801791		2.70852
ENSG00000126787	DLGAP5	0.00195681	2.70845	3.11293	4.47783	3.73004	0.747793		2.70845
ENSG00000188000	OR7D2	0.00195725	2.70835	3.11286	-2.40658	-3.04066	0.634078		2.70835
ENSG00000160007	ARHGAP35	0.00196039	2.70766	3.11238	7.32756	7.11608	0.211476		2.70766
ENSG00000239877	IGSF11-AS1	0.00196161	2.70739	3.11219	-3.2174	-3.54116	0.323765		2.70739
ENSG00000196460	RFX8	0.0019707	2.70538	3.1108	-2.10734	-2.72118	0.613832		2.70538
ENSG00000229125	OR2H1	0.00197744	2.7039	3.10977	-3.46834	-3.64465	0.176303		2.7039
ENSG00000224395	OR2H1	0.00197744	2.7039	3.10977	-3.46834	-3.64465	0.176303		2.7039
ENSG00000186566	GPATCH8	0.00198049	2.70323	3.1093	6.71748	6.4567	0.260779		2.70323
ENSG00000075151	EIF4G3	0.00198272	2.70274	3.10897	6.219	5.8207	0.398302		2.70274
ENSG00000213075	RPL31P11	0.00198281	2.70272	3.10895	-2.89688	-3.35865	0.461765		2.70272
ENSG00000122257	RBBP6	0.00198358	2.70255	3.10884	7.01965	6.73326	0.286393		2.70255
ENSG00000188368	PRR19	0.00198363	2.70254	3.10883	-1.1823	-1.85353	0.671231		2.70254
ENSG00000141750	STAC2	0.00198488	2.70227	3.10864	-2.9183	-3.34835	0.430051		2.70227
ENSG00000010379	SLC6A13	0.00198745	2.7017	3.10825	-2.44503	-3.00221	0.557177		2.7017
ENSG00000138668	HNRNPD	0.00198948	2.70126	3.10794	7.06536	6.77935	0.286005		2.70126
ENSG00000229138	CDY6P	0.00199098	2.70093	3.10771	-3.22378	-3.55881	0.335036		2.70093
ENSG00000167513	CDT1	0.00199261	2.70058	3.10747	1.84273	1.09601	0.746716		2.70058
ENSG00000101335	MYL9	0.00199807	2.69939	3.10664	3.83764	3.18727	0.650369		2.69939
ENSG00000009709	PAX7	0.00200313	2.69829	3.10588	-2.4013	-3.11234	0.711043		2.69829
ENSG00000127191	TRAF2	0.00200501	2.69788	3.1056	3.33657	2.91727	0.419292		2.69788
ENSG00000280587	LINC01348	0.0020158	2.69555	3.10398	-1.18468	-1.90223	0.717552		2.69555
ENSG00000198216	CACNA1E	0.00202062	2.69452	3.10326	-1.7486	-2.53512	0.78652		2.69452
ENSG00000075785	RAB7A	0.00202081	2.69448	3.10323	6.79162	6.50584	0.285775		2.69448
ENSG00000113327	GABRG2	0.002024	2.69379	3.10276	3.25691	2.58722	0.669683		2.69379
ENSG00000159147	DONSON	0.00202446	2.69369	3.10269	3.64775	3.13262	0.515134		2.69369
ENSG00000031823	RANBP3	0.00203302	2.69186	3.10142	4.50044	4.20743	0.293014		2.69186
ENSG00000169474	SPRR1A	0.00203733	2.69094	3.10078	-0.385199	-1.48335	1.09815		2.69094
ENSG00000243716	NPIPB5	0.00203764	2.69087	3.10073	6.80761	6.21793	0.589678		2.69087
ENSG00000159840	ZYX	0.00204087	2.69018	3.10025	4.45404	4.01465	0.439386		2.69018
ENSG00000136010	ALDH1L2	0.00204218	2.68991	3.10006	0.621284	-0.2466	0.867884		2.68991
ENSG00000229259	LRRC37A12P	0.00204314	2.6897	3.09992	-3.10689	-3.49408	0.387195		2.6897
ENSG00000182329	KIAA2012	0.00205501	2.68719	3.09817	-2.25354	-2.90565	0.65211		2.68719
ENSG00000230275	SERBP1P4	0.00205683	2.6868	3.0979	-2.94769	-3.39281	0.44512		2.6868
ENSG00000072310	SREBF1	0.00205753	2.68665	3.0978	5.94357	5.47271	0.470853		2.68665
ENSG00000234003	MTATP6P27	0.00206288	2.68553	3.09701	-3.21441	-3.54207	0.327652		2.68553
ENSG00000277277	FAM243B	0.00207041	2.68394	3.09591	-2.96106	-3.38129	0.42023		2.68394
ENSG00000234844	CDC42P2	0.00207732	2.6825	3.0949	-3.45785	-3.6719	0.214051		2.6825
ENSG00000164244	PRRC1	0.00207898	2.68215	3.09466	4.19335	3.74697	0.446378		2.68215
ENSG00000231840	TMEM139-AS1	0.00207974	2.68199	3.09455	-2.42181	-2.91351	0.491699		2.68199
ENSG00000135046	ANXA1	0.00208363	2.68118	3.09399	4.22947	3.44	0.789468		2.68118
ENSG00000168505	GBX2	0.00208863	2.68014	3.09326	-3.16771	-3.48627	0.318556		2.68014
ENSG00000076650	GPATCH1	0.00209243	2.67935	3.09271	4.73528	4.53759	0.197694		2.67935
ENSG00000136297	MMD2	0.00209358	2.67911	3.09255	-3.4091	-3.64112	0.232018		2.67911
ENSG00000253490	LINC02099	0.00209806	2.67818	3.0919	-1.93916	-2.61206	0.672897		2.67818
ENSG00000253833	DSTNP3	0.00210304	2.67715	3.09118	-2.12927	-2.66383	0.534562		2.67715
ENSG00000185069	KRT76	0.00210351	2.67705	3.09111	-3.28525	-3.59856	0.313309		2.67705
ENSG00000142453	CARM1	0.00210723	2.67629	3.09058	4.45876	4.17437	0.284383		2.67629
ENSG00000170516	COX7B2	0.00210936	2.67585	3.09027	-2.82927	-3.39945	0.570181		2.67585
ENSG00000232106	TSBP1	0.00211164	2.67538	3.08995	-3.22655	-3.62108	0.394531		2.67538
ENSG00000261599	HERC2P8	0.002118	2.67407	3.08904	-0.510501	-1.32596	0.815455		2.67407
ENSG00000125804	FAM182A	0.00211888	2.67389	3.08891	-1.37152	-2.04897	0.677447		2.67389
ENSG00000254083	LINC01591	0.00212965	2.67169	3.08738	-3.34952	-3.62733	0.277811		2.67169
ENSG00000106278	PTPRZ1	0.00212992	2.67164	3.08734	-1.04926	-2.0642	1.01494		2.67164
ENSG00000275029	HMGB1P24	0.00213147	2.67132	3.08712	-0.132557	-0.77932	0.646762		2.67132
ENSG00000234627	NUS1P3	0.00213602	2.6704	3.08647	-3.22962	-3.57447	0.34485		2.6704
ENSG00000282695	HMGB1P24	0.00213875	2.66984	3.08608	-0.132557	-0.779065	0.646507		2.66984
ENSG00000249482	USP17L14P	0.00213916	2.66976	3.08603	-3.38079	-3.63943	0.258643		2.66976
ENSG00000132204	LINC00470	0.00214357	2.66886	3.0854	-1.37191	-2.38404	1.01213		2.66886
ENSG00000224954	PAIP1P1	0.00215027	2.66751	3.08446	-1.84965	-2.51691	0.667267		2.66751
ENSG00000234574	PAIP1P1	0.00215027	2.66751	3.08446	-1.84965	-2.51691	0.667267		2.66751
ENSG00000226175	PAIP1P1	0.00215027	2.66751	3.08446	-1.84965	-2.51691	0.667267		2.66751
ENSG00000181544	FANCB	0.00215052	2.66746	3.08442	2.21065	1.57197	0.638684		2.66746
ENSG00000271115	EIF2S2P7	0.00215061	2.66744	3.08441	-3.27526	-3.58678	0.31152		2.66744
ENSG00000172689	MS4A10	0.00215236	2.66709	3.08416	-3.03743	-3.41922	0.381781		2.66709
ENSG00000227195	MIR663AHG	0.00215576	2.6664	3.08368	5.78054	5.04393	0.736609		2.6664
ENSG00000231163	CSMD2-AS1	0.00215599	2.66635	3.08365	-3.25215	-3.57832	0.326171		2.66635
ENSG00000109205	ODAM	0.00216406	2.66473	3.08252	-1.81805	-2.54183	0.723782		2.66473
ENSG00000224173	LINC02831	0.0021664	2.66426	3.08219	-3.37045	-3.65337	0.282916		2.66426
ENSG00000182415	CDY2A	0.00216691	2.66416	3.08212	-3.23684	-3.53473	0.297889		2.66416
ENSG00000182447	OTOL1	0.00217275	2.66299	3.0813	-3.2166	-3.55847	0.341866		2.66299
ENSG00000187498	COL4A1	0.00217842	2.66186	3.08051	7.97675	7.42688	0.549866		2.66186
ENSG00000230724	LINC01001	0.00217978	2.66159	3.08032	2.16661	1.36878	0.797833		2.66159
ENSG00000225636	HNRNPA3P15	0.00218013	2.66152	3.08027	-2.73808	-3.25532	0.517233		2.66152
ENSG00000242756	RHOT1P3	0.00218116	2.66131	3.08013	-3.24272	-3.54935	0.306627		2.66131
ENSG00000235701	PCBP2P1	0.00218187	2.66117	3.08003	-1.36641	-1.98595	0.619538		2.66117
ENSG00000266946	MRPL37P1	0.00218556	2.66044	3.07952	-1.67077	-2.29497	0.624198		2.66044
ENSG00000258894	ARHGAP16P	0.00219898	2.65778	3.07766	-3.11346	-3.50654	0.393079		2.65778
ENSG00000122778	KIAA1549	0.00220278	2.65703	3.07714	4.07484	3.51318	0.56166		2.65703
ENSG00000206149	HERC2P9	0.00220479	2.65663	3.07686	5.44488	5.15743	0.287448		2.65663
ENSG00000096070	BRPF3	0.00220981	2.65565	3.07617	4.24061	3.73017	0.510442		2.65565
ENSG00000167523	SPATA33	0.00221833	2.65397	3.075	2.04136	1.55138	0.489989		2.65397
ENSG00000201662	RNU6-60P	0.00221981	2.65368	3.0748	-2.73612	-3.17887	0.442753		2.65368
ENSG00000171450	CDK5R2	0.00223861	2.65002	3.07223	-3.25929	-3.56854	0.309247		2.65002
ENSG00000108578	BLMH	0.00223877	2.64999	3.07221	2.28313	1.76352	0.519604		2.64999
ENSG00000274587	LILRB3	0.00223985	2.64978	3.07206	-2.54609	-3.03407	0.487985		2.64978
ENSG00000174963	ZIC4	0.00224068	2.64962	3.07195	-2.78281	-3.33597	0.553152		2.64962
ENSG00000186564	FOXD2	0.00224159	2.64944	3.07183	-0.532894	-1.29921	0.766321		2.64944
ENSG00000174982	OR4S2	0.00224328	2.64912	3.0716	-3.32346	-3.63032	0.306867		2.64912
ENSG00000225589	MDC1	0.00224844	2.64812	3.0709	-0.532884	-1.44327	0.910385		2.64812
ENSG00000234012	MDC1	0.00225031	2.64776	3.07065	-0.532915	-1.44324	0.910321		2.64776
ENSG00000229408	OR2H1	0.00225115	2.64759	3.07053	-3.45075	-3.63572	0.184973		2.64759
ENSG00000235132	OR2H1	0.00225115	2.64759	3.07053	-3.45075	-3.63572	0.184973		2.64759
ENSG00000268696	ZNF723	0.00225209	2.64742	3.07041	-2.79454	-3.33192	0.537382		2.64742
ENSG00000233335	RPL36AP14	0.00225656	2.64655	3.0698	-3.42273	-3.66837	0.245634		2.64655
ENSG00000171658	NMRAL2P	0.00225906	2.64607	3.06947	-1.64377	-2.41659	0.772818		2.64607
ENSG00000239590	OR1J4	0.00226175	2.64556	3.06911	-2.30003	-2.85244	0.552407		2.64556
ENSG00000282119	PRAMEF6	0.00226261	2.64539	3.06899	-3.3468	-3.62308	0.276284		2.64539
ENSG00000232423	PRAMEF6	0.00226261	2.64539	3.06899	-3.3468	-3.62308	0.276284		2.64539
ENSG00000138079	SLC3A1	0.00226308	2.6453	3.06893	-1.76273	-2.46099	0.698264		2.6453
ENSG00000254441	EIF2S2P6	0.00226469	2.64499	3.06871	-3.37859	-3.64687	0.268278		2.64499
ENSG00000260644	HERC2P5	0.00226584	2.64477	3.06856	-0.274349	-1.14744	0.873093		2.64477
ENSG00000238083	LRRC37A2	0.00226877	2.64421	3.06816	4.2556	3.65067	0.604924		2.64421
ENSG00000182871	COL18A1	0.00227036	2.64391	3.06795	5.05147	4.52094	0.530533		2.64391
ENSG00000227846	UGT1A11P	0.00227139	2.64371	3.06781	-3.3482	-3.597	0.248799		2.64371
ENSG00000234996	ACTG1P25	0.00227667	2.6427	3.0671	-0.205534	-0.914005	0.708471		2.6427
ENSG00000229400	CNIH3-AS1	0.00227695	2.64265	3.06707	-3.11611	-3.4742	0.35809		2.64265
ENSG00000137831	UACA	0.00227934	2.64219	3.06675	6.36767	6.02782	0.339843		2.64219
ENSG00000224822	THRB-IT1	0.00227978	2.64211	3.06669	3.08877	2.4351	0.653672		2.64211
ENSG00000229373	LINC00452	0.00228034	2.642	3.06661	-3.06718	-3.47964	0.412461		2.642
ENSG00000234125	EEF1GP8	0.00228483	2.64115	3.06601	-3.35932	-3.63199	0.272677		2.64115
ENSG00000239511	POM121L7P	0.00228546	2.64103	3.06593	-3.24974	-3.5751	0.325355		2.64103
ENSG00000161202	DVL3	0.002286	2.64092	3.06586	5.93642	5.66395	0.27247		2.64092
ENSG00000175718	RBMXL3	0.00228938	2.64028	3.06541	-3.50126	-3.70656	0.205304		2.64028
ENSG00000131126	TEX101	0.0022906	2.64005	3.06525	-3.33187	-3.62337	0.291505		2.64005
ENSG00000188738	FSIP2	0.00229205	2.63978	3.06505	6.7228	6.08929	0.633507		2.63978
ENSG00000138650	PCDH10	0.00229348	2.63951	3.06486	-0.380271	-1.33718	0.956909		2.63951
ENSG00000253525	CPP	0.00229876	2.63851	3.06416	0.997201	0.0562702	0.940931		2.63851
ENSG00000199411	SNORD62	0.00230308	2.63769	3.06359	-2.72775	-3.16141	0.433656		2.63769
ENSG00000047457	CP	0.00230776	2.63681	3.06297	4.69174	3.07794	1.6138		2.63681
ENSG00000168967	PMCHL1	0.00230858	2.63666	3.06286	-3.25465	-3.56761	0.312961		2.63666
ENSG00000120337	TNFSF18	0.0023125	2.63592	3.06235	-1.89791	-2.55567	0.657754		2.63592
ENSG00000253741	LNCOC1	0.00231348	2.63573	3.06222	-0.720976	-1.40732	0.686347		2.63573
ENSG00000267708	RDM1P3	0.00231467	2.63551	3.06206	-3.47703	-3.68288	0.205846		2.63551
ENSG00000241721	SUMO1P1	0.00231672	2.63513	3.06179	-3.35822	-3.61171	0.253485		2.63513
ENSG00000281347	NF1P9	0.00232035	2.63445	3.06131	-3.09107	-3.4722	0.381124		2.63445
ENSG00000175084	DES	0.00232101	2.63432	3.06122	0.737168	-0.829917	1.56709		2.63432
ENSG00000186487	MYT1L	0.00232135	2.63426	3.06118	-1.83214	-2.55528	0.723143		2.63426
ENSG00000236521	NPAP1P4	0.00232521	2.63354	3.06067	-3.03653	-3.46078	0.424253		2.63354
ENSG00000111665	CDCA3	0.00232544	2.63349	3.06064	2.30955	1.60504	0.704503		2.63349
ENSG00000189275	LINC01164	0.00232584	2.63342	3.06059	-3.1609	-3.52526	0.364362		2.63342
ENSG00000137252	HCRTR2	0.00233062	2.63253	3.05996	-3.33389	-3.60258	0.268693		2.63253
ENSG00000070808	CAMK2A	0.00233253	2.63217	3.05971	-2.83902	-3.28565	0.446629		2.63217
ENSG00000228433	OR7E23P	0.00233279	2.63213	3.05968	-3.37025	-3.65073	0.280482		2.63213
ENSG00000065485	PDIA5	0.00233497	2.63172	3.0594	2.27983	1.52764	0.75219		2.63172
ENSG00000228453	RPS15AP9	0.00234106	2.63059	3.0586	-3.34664	-3.62717	0.280524		2.63059
ENSG00000234099	MTND4P11	0.00234328	2.63018	3.05831	-3.06806	-3.46529	0.39723		2.63018
ENSG00000008300	CELSR3	0.00234464	2.62992	3.05813	3.85479	2.96745	0.887341		2.62992
ENSG00000128276	RFPL3	0.00234471	2.62991	3.05813	-3.39697	-3.62519	0.228221		2.62991
ENSG00000204603	LINC01257	0.00234856	2.6292	3.05762	-3.15927	-3.52978	0.370517		2.6292
ENSG00000225354	RPL7AP52	0.00234991	2.62895	3.05745	-2.40904	-3.00422	0.595182		2.62895
ENSG00000171467	ZNF318	0.00235565	2.62789	3.0567	5.80382	5.551	0.252821		2.62789
ENSG00000254931	MTATP6P15	0.00235774	2.6275	3.05643	-3.10114	-3.48402	0.382879		2.6275
ENSG00000146592	CREB5	0.00236104	2.6269	3.05601	1.50543	0.881348	0.624086		2.6269
ENSG00000205002	AARD	0.00236757	2.6257	3.05516	-2.54452	-3.08235	0.537829		2.6257
ENSG00000269505	ZNF92P2	0.00236957	2.62533	3.0549	-3.52818	-3.69527	0.167094		2.62533
ENSG00000154478	GPR26	0.00237208	2.62487	3.05458	-2.75493	-3.3149	0.559971		2.62487
ENSG00000174225	ARL13A	0.00237787	2.62381	3.05384	-3.04169	-3.41774	0.376053		2.62381
ENSG00000108852	MPP2	0.00239307	2.62104	3.05189	-0.197118	-1.05424	0.857124		2.62104
ENSG00000256849	TCP1P3	0.00240437	2.619	3.05045	-2.68641	-3.15698	0.470575		2.619
ENSG00000225546	LINC02476	0.0024088	2.6182	3.04989	-2.85612	-3.41795	0.561826		2.6182
ENSG00000152208	GRID2	0.0024147	2.61714	3.04914	-1.18088	-2.04347	0.862595		2.61714
ENSG00000031081	ARHGAP31	0.00241523	2.61704	3.04907	4.47848	4.07476	0.403724		2.61704
ENSG00000133858	ZFC3H1	0.00242043	2.61611	3.04841	7.0391	6.70286	0.336236		2.61611
ENSG00000242389	RBMY1E	0.00242359	2.61554	3.04801	-3.49999	-3.69309	0.193097		2.61554
ENSG00000126461	SCAF1	0.00242395	2.61548	3.04797	4.92649	4.59218	0.334318		2.61548
ENSG00000205030	OR5L2	0.00242785	2.61478	3.04747	-3.30585	-3.61635	0.310505		2.61478
ENSG00000070366	SMG6	0.00242796	2.61476	3.04746	2.10022	1.55092	0.549299		2.61476
ENSG00000249669	CARMN	0.00242968	2.61445	3.04724	5.43233	4.87538	0.556949		2.61445
ENSG00000240298	RPL36AP40	0.00243598	2.61333	3.04645	-3.3582	-3.63904	0.28084		2.61333
ENSG00000257513	NPIPB1P	0.00243627	2.61328	3.04641	-3.05051	-3.43795	0.38744		2.61328
ENSG00000268089	GABRQ	0.00243924	2.61274	3.04604	-0.524994	-1.506	0.981004		2.61274
ENSG00000214353	VAC14-AS1	0.00244097	2.61244	3.04582	-2.3683	-2.92362	0.555314		2.61244
ENSG00000140522	RLBP1	0.00244162	2.61232	3.04574	-3.19777	-3.54432	0.346559		2.61232
ENSG00000237722	MTND1P29	0.00244363	2.61196	3.04549	-3.26954	-3.59421	0.324677		2.61196
ENSG00000226356	RPS6P20	0.00244467	2.61178	3.04536	-3.27728	-3.54887	0.271585		2.61178
ENSG00000265790	RNASEH1P1	0.00244715	2.61134	3.04505	-3.20112	-3.54322	0.342096		2.61134
ENSG00000006062	MAP3K14	0.00245258	2.61038	3.04437	2.82652	2.31736	0.509159		2.61038
[truncated: 28,001 more rows]
