# Supplementary material for: Oncogenic Roles of Polycomb Repressive Complex 2 in Bladder Cancer and Upper Tract Urothelial Carcinoma
Source: Biomedicines. 2022 Nov 14;10(11):2925. doi: 10.3390/biomedicines10112925 (PMC9687567; doi:10.3390/biomedicines10112925)
Supplement: Supplementary file 1 [file biomedicines-10-02925-s001.zip › Supplementary_TableS2_MIBC_GSEA.xlsx]

## Sheet: gsea_report_for_na_pos_16358403
NAME	GS<br> follow link to MSigDB	GS DETAILS	SIZE	ES	NES	NOM p-val	FDR q-val	FWER p-val	RANK AT MAX	LEADING EDGE
PRC2_EED_UP.V1_DN	PRC2_EED_UP.V1_DN	Details ...	192	0.377882	2.01354	0	0.00107813	0.001	5637	tags=35%, list=20%, signal=44%
RB_P107_DN.V1_UP	RB_P107_DN.V1_UP	Details ...	130	0.355167	1.76668	0	0.0169566	0.032	4694	tags=32%, list=17%, signal=38%
PRC2_EZH2_UP.V1_DN	PRC2_EZH2_UP.V1_DN	Details ...	185	0.306984	1.62585	0	0.0475406	0.126	3277	tags=23%, list=12%, signal=26%
ATM_DN.V1_DN	ATM_DN.V1_DN	Details ...	137	0.320851	1.62304	0	0.03684	0.13	6822	tags=36%, list=24%, signal=47%
CTIP_DN.V1_UP	CTIP_DN.V1_UP	Details ...	131	0.317711	1.58368	0.00566572	0.0418424	0.182	4103	tags=24%, list=15%, signal=28%
KRAS.BREAST_UP.V1_UP	KRAS.BREAST_UP.V1_UP	Details ...	131	0.316842	1.57939	0.00274725	0.0364131	0.19	7990	tags=38%, list=29%, signal=53%
RPS14_DN.V1_DN	RPS14_DN.V1_DN	Details ...	184	0.288527	1.52879	0.00294118	0.0497529	0.297	2786	tags=21%, list=10%, signal=23%
ALK_DN.V1_UP	ALK_DN.V1_UP	Details ...	130	0.30383	1.51185	0.0028169	0.0509435	0.333	7271	tags=33%, list=26%, signal=44%
CAHOY_ASTROCYTIC	CAHOY_ASTROCYTIC	Details ...	99	0.31256	1.49251	0.0102302	0.0553984	0.388	3982	tags=28%, list=14%, signal=33%
CORDENONSI_YAP_CONSERVED_SIGNATURE	CORDENONSI_YAP_CONSERVED_SIGNATURE	Details ...	57	0.346826	1.48872	0.0218978	0.0510988	0.395	5003	tags=33%, list=18%, signal=41%
KRAS.LUNG.BREAST_UP.V1_DN	KRAS.LUNG.BREAST_UP.V1_DN	Details ...	138	0.291912	1.47042	0.0143266	0.0540101	0.446	4599	tags=28%, list=16%, signal=34%
KRAS.600.LUNG.BREAST_UP.V1_UP	KRAS.600.LUNG.BREAST_UP.V1_UP	Details ...	265	0.266223	1.46857	0	0.0501258	0.449	9069	tags=42%, list=32%, signal=62%
CAHOY_NEURONAL	CAHOY_NEURONAL	Details ...	99	0.30096	1.46474	0.00268097	0.0483695	0.465	6662	tags=37%, list=24%, signal=49%
PGF_UP.V1_DN	PGF_UP.V1_DN	Details ...	182	0.275035	1.45923	0	0.0475751	0.487	8333	tags=40%, list=30%, signal=57%
KRAS.300_UP.V1_DN	KRAS.300_UP.V1_DN	Details ...	136	0.289937	1.44646	0.00568182	0.049666	0.53	5368	tags=30%, list=19%, signal=37%
JNK_DN.V1_DN	JNK_DN.V1_DN	Details ...	183	0.273213	1.43558	0	0.0528707	0.573	8981	tags=43%, list=32%, signal=62%
KRAS.LUNG.BREAST_UP.V1_UP	KRAS.LUNG.BREAST_UP.V1_UP	Details ...	135	0.288285	1.43457	0.00779221	0.0501652	0.577	6128	tags=31%, list=22%, signal=40%
P53_DN.V2_UP	P53_DN.V2_UP	Details ...	143	0.279183	1.41828	0.00808625	0.055761	0.633	4096	tags=20%, list=15%, signal=24%
KRAS.600_UP.V1_DN	KRAS.600_UP.V1_DN	Details ...	273	0.256747	1.41093	0	0.0565323	0.654	7148	tags=33%, list=26%, signal=43%
KRAS.300_UP.V1_UP	KRAS.300_UP.V1_UP	Details ...	137	0.278389	1.37869	0.0153846	0.0736684	0.771	6576	tags=32%, list=24%, signal=42%
HINATA_NFKB_MATRIX	HINATA_NFKB_MATRIX		10	0.52375	1.37651	0.123203	0.0712221	0.778	473	tags=30%, list=2%, signal=31%
KRAS.50_UP.V1_UP	KRAS.50_UP.V1_UP		47	0.333893	1.37367	0.0732265	0.0699266	0.786	3787	tags=26%, list=14%, signal=29%
KRAS.600.LUNG.BREAST_UP.V1_DN	KRAS.600.LUNG.BREAST_UP.V1_DN		278	0.245291	1.36714	0.00332226	0.0711776	0.813	5028	tags=26%, list=18%, signal=31%
KRAS.PROSTATE_UP.V1_DN	KRAS.PROSTATE_UP.V1_DN		133	0.273239	1.36623	0.02	0.0689031	0.813	9541	tags=44%, list=34%, signal=67%
KRAS.AMP.LUNG_UP.V1_UP	KRAS.AMP.LUNG_UP.V1_UP		130	0.269963	1.33987	0.0286458	0.0847921	0.885	9748	tags=44%, list=35%, signal=67%
MEL18_DN.V1_UP	MEL18_DN.V1_UP		141	0.265132	1.32584	0.0373333	0.0928659	0.919	6958	tags=31%, list=25%, signal=41%
BMI1_DN_MEL18_DN.V1_UP	BMI1_DN_MEL18_DN.V1_UP		145	0.255362	1.31472	0.0249307	0.0998652	0.935	6958	tags=34%, list=25%, signal=46%
KRAS.50_UP.V1_DN	KRAS.50_UP.V1_DN		45	0.317626	1.29449	0.0894495	0.115364	0.96	6618	tags=36%, list=24%, signal=47%
KRAS.BREAST_UP.V1_DN	KRAS.BREAST_UP.V1_DN		135	0.259338	1.29446	0.0597015	0.111386	0.96	4786	tags=26%, list=17%, signal=31%
JAK2_DN.V1_UP	JAK2_DN.V1_UP		170	0.246417	1.26834	0.0480481	0.137092	0.978	5035	tags=26%, list=18%, signal=31%
ATM_DN.V1_UP	ATM_DN.V1_UP		141	0.2509	1.24852	0.0941828	0.158419	0.989	8577	tags=36%, list=31%, signal=52%
RELA_DN.V1_DN	RELA_DN.V1_DN		137	0.24564	1.24262	0.0722222	0.161095	0.993	8210	tags=34%, list=29%, signal=48%
DCA_UP.V1_DN	DCA_UP.V1_DN		181	0.238589	1.24119	0.0558824	0.157934	0.993	3837	tags=22%, list=14%, signal=25%
HOXA9_DN.V1_DN	HOXA9_DN.V1_DN		188	0.232923	1.23869	0.08	0.156563	0.993	3900	tags=22%, list=14%, signal=25%
KRAS.LUNG_UP.V1_DN	KRAS.LUNG_UP.V1_DN		140	0.240883	1.23559	0.0986301	0.156275	0.995	6466	tags=32%, list=23%, signal=42%
ESC_V6.5_UP_EARLY.V1_DN	ESC_V6.5_UP_EARLY.V1_DN		158	0.239408	1.23248	0.0943953	0.156096	0.998	4708	tags=25%, list=17%, signal=30%
E2F3_UP.V1_UP	E2F3_UP.V1_UP		188	0.23035	1.22768	0.0495049	0.158116	1	3377	tags=18%, list=12%, signal=20%
NFE2L2.V2	NFE2L2.V2		452	0.202054	1.17426	0.0560345	0.240253	1	5569	tags=25%, list=20%, signal=31%
KRAS.LUNG_UP.V1_UP	KRAS.LUNG_UP.V1_UP		132	0.229828	1.16156	0.144543	0.259355	1	4822	tags=23%, list=17%, signal=27%
RAPA_EARLY_UP.V1_DN	RAPA_EARLY_UP.V1_DN		179	0.21616	1.13175	0.155224	0.31908	1	2147	tags=15%, list=8%, signal=16%
ATF2_UP.V1_UP	ATF2_UP.V1_UP		185	0.212191	1.12987	0.14956	0.315942	1	3730	tags=17%, list=13%, signal=19%
MYC_UP.V1_DN	MYC_UP.V1_DN		165	0.215131	1.12596	0.170588	0.317224	1	3080	tags=19%, list=11%, signal=21%
CSR_LATE_UP.V1_UP	CSR_LATE_UP.V1_UP		165	0.219561	1.11566	0.220497	0.334424	1	2182	tags=16%, list=8%, signal=17%
KRAS.600_UP.V1_UP	KRAS.600_UP.V1_UP		268	0.204001	1.11456	0.126712	0.329156	1	6588	tags=28%, list=24%, signal=36%
KRAS.PROSTATE_UP.V1_UP	KRAS.PROSTATE_UP.V1_UP		136	0.220158	1.10577	0.240741	0.342265	1	4496	tags=21%, list=16%, signal=25%
MTOR_UP.V1_UP	MTOR_UP.V1_UP		164	0.212798	1.07627	0.268362	0.414786	1	6187	tags=31%, list=22%, signal=40%
BMI1_DN.V1_UP	BMI1_DN.V1_UP		147	0.20885	1.05665	0.321023	0.463501	1	4624	tags=20%, list=17%, signal=24%
PTEN_DN.V1_DN	PTEN_DN.V1_DN		180	0.204597	1.05417	0.304348	0.461939	1	7923	tags=31%, list=28%, signal=43%
LEF1_UP.V1_UP	LEF1_UP.V1_UP		191	0.198614	1.04637	0.31307	0.47631	1	3900	tags=17%, list=14%, signal=20%
ATF2_S_UP.V1_UP	ATF2_S_UP.V1_UP		190	0.198231	1.04231	0.368421	0.480158	1	4467	tags=21%, list=16%, signal=25%
PRC1_BMI_UP.V1_DN	PRC1_BMI_UP.V1_DN		178	0.198638	1.03473	0.357558	0.495332	1	4937	tags=22%, list=18%, signal=27%
P53_DN.V2_DN	P53_DN.V2_DN		143	0.202537	1.02339	0.391304	0.520826	1	5238	tags=23%, list=19%, signal=28%
KRAS.AMP.LUNG_UP.V1_DN	KRAS.AMP.LUNG_UP.V1_DN		137	0.200924	1.01427	0.405759	0.540471	1	7903	tags=32%, list=28%, signal=45%
HINATA_NFKB_IMMU_INF	HINATA_NFKB_IMMU_INF		15	0.331984	0.992074	0.46087	0.604929	1	4096	tags=27%, list=15%, signal=31%
RELA_DN.V1_UP	RELA_DN.V1_UP		146	0.194229	0.987949	0.506427	0.608458	1	6989	tags=31%, list=25%, signal=41%
BRCA1_DN.V1_UP	BRCA1_DN.V1_UP		129	0.193964	0.947822	0.569863	0.736238	1	3123	tags=16%, list=11%, signal=17%
WNT_UP.V1_UP	WNT_UP.V1_UP		170	0.180734	0.938339	0.648318	0.754769	1	7214	tags=28%, list=26%, signal=37%
PTEN_DN.V1_UP	PTEN_DN.V1_UP		174	0.179573	0.937409	0.633136	0.744931	1	2245	tags=13%, list=8%, signal=14%
NOTCH_DN.V1_UP	NOTCH_DN.V1_UP		181	0.176249	0.920876	0.695402	0.787379	1	7110	tags=29%, list=25%, signal=39%
SRC_UP.V1_UP	SRC_UP.V1_UP		163	0.173475	0.9021	0.713889	0.830979	1	7599	tags=28%, list=27%, signal=38%
RAPA_EARLY_UP.V1_UP	RAPA_EARLY_UP.V1_UP		164	0.172748	0.89346	0.744986	0.843357	1	6994	tags=27%, list=25%, signal=36%
ALK_DN.V1_DN	ALK_DN.V1_DN		135	0.174024	0.873837	0.807263	0.882302	1	7125	tags=28%, list=25%, signal=38%
KRAS.KIDNEY_UP.V1_DN	KRAS.KIDNEY_UP.V1_DN		130	0.177038	0.873765	0.757576	0.868534	1	8209	tags=32%, list=29%, signal=46%
CTIP_DN.V1_DN	CTIP_DN.V1_DN		131	0.173021	0.872888	0.759207	0.857206	1	4950	tags=19%, list=18%, signal=23%
ESC_V6.5_UP_EARLY.V1_UP	ESC_V6.5_UP_EARLY.V1_UP		162	0.168457	0.869501	0.817391	0.8518	1	4800	tags=18%, list=17%, signal=21%
JNK_DN.V1_UP	JNK_DN.V1_UP		181	0.163649	0.863679	0.833333	0.851789	1	6623	tags=24%, list=24%, signal=31%
CAHOY_ASTROGLIAL	CAHOY_ASTROGLIAL		100	0.17919	0.850319	0.798469	0.867439	1	3882	tags=17%, list=14%, signal=20%
ATF2_S_UP.V1_DN	ATF2_S_UP.V1_DN		186	0.157707	0.835532	0.911243	0.883835	1	6268	tags=24%, list=22%, signal=31%
IL21_UP.V1_UP	IL21_UP.V1_UP		180	0.126378	0.667319	1	0.992094	1	10297	tags=36%, list=37%, signal=56%
