# Supplementary material for: Oncogenic Roles of Polycomb Repressive Complex 2 in Bladder Cancer and Upper Tract Urothelial Carcinoma
Source: Biomedicines. 2022 Nov 14;10(11):2925. doi: 10.3390/biomedicines10112925 (PMC9687567; doi:10.3390/biomedicines10112925)
Supplement: Supplementary file 1 [file biomedicines-10-02925-s001.zip › Supplementary_TableS3_Recurrence_GeneRank.xlsx]

## Sheet: WithGeneSymbol
Gene stable ID	Gene name	T Test P	T Test -log10 P	T Test expected P	T Test t	Average (Recurrence)	Average (Non_Recurrence)	Difference		T Test -log10 P
ENSG00000130699	TAF4	4.96297e-06	5.30426	0.000166709	4.62079	3.69565	3.26774	0.427915		5.30426
ENSG00000039523	RIPOR1	8.62949e-06	5.06401	0.000320595	4.49939	4.18237	3.77212	0.410252		5.06401
ENSG00000101335	MYL9	1.63332e-05	4.78693	0.000577071	4.35588	3.38722	2.8403	0.546922		4.78693
ENSG00000234539	ATF6B	2.44024e-05	4.61257	0.00114132	4.26351	2.21159	1.54596	0.665627		4.61257
ENSG00000197021	EOLA2	2.50651e-05	4.60093	0.00119261	4.25728	3.6541	3.3268	0.327302		4.60093
ENSG00000151176	PLBD2	2.70275e-05	4.56819	0.0012952	4.23973	3.75359	3.39165	0.361941		4.56819
ENSG00000091536	MYO15A	2.71622e-05	4.56604	0.00132085	4.23857	-0.228562	-0.772676	0.544114		4.56604
ENSG00000103148	NPRL3	2.77053e-05	4.55744	0.0013465	4.23395	3.11072	2.76409	0.346636		4.55744
ENSG00000068024	HDAC4	4.22585e-05	4.37409	0.00162862	4.13439	4.14835	3.87838	0.269969		4.37409
ENSG00000238286	SLC35E1P1	4.33013e-05	4.3635	0.00165427	4.12858	-1.53123	-2.06598	0.534754		4.3635
ENSG00000188827	SLX4	4.91183e-05	4.30876	0.00170557	4.09843	3.9368	3.64645	0.290359		4.30876
ENSG00000140955	ADAD2	5.0576e-05	4.29606	0.00173121	4.09141	-1.85359	-2.35378	0.500193		4.29606
ENSG00000135439	AGAP2	6.11206e-05	4.21381	0.0018338	4.04569	2.64595	2.14077	0.505177		4.21381
ENSG00000168056	LTBP3	6.29418e-05	4.20106	0.00185945	4.03856	4.93936	4.62092	0.318435		4.20106
ENSG00000103043	VAC14	6.40575e-05	4.19343	0.00193639	4.03429	4.4407	4.19755	0.243157		4.19343
ENSG00000277449	CEBPB-AS1	7.42304e-05	4.12942	0.00198769	3.99832	0.188787	-0.23708	0.425868		4.12942
ENSG00000172840	PDP2	7.94483e-05	4.09992	0.00206463	3.98165	4.17582	3.95099	0.224829		4.09992
ENSG00000241233	KRTAP5-8	8.17509e-05	4.08751	0.00211593	3.97462	-1.10104	-1.72204	0.620993		4.08751
ENSG00000008710	PKD1	8.34594e-05	4.07852	0.00214157	3.96953	4.63342	4.30448	0.328937		4.07852
ENSG00000087076	HSD17B14	8.99637e-05	4.04593	0.00219287	3.951	1.75403	1.08271	0.671323		4.04593
ENSG00000154930	ACSS1	9.25049e-05	4.03384	0.00224417	3.9441	4.24097	3.94201	0.298958		4.03384
ENSG00000188493	C19orf54	9.52403e-05	4.02118	0.00229546	3.93687	1.1295	0.642022	0.487474		4.02118
ENSG00000174059	CD34	0.000101241	3.99465	0.00234676	3.92169	2.72048	2.27157	0.448915		3.99465
ENSG00000157350	ST3GAL2	0.000102386	3.98976	0.0023724	3.91889	3.6467	3.33949	0.307205		3.98976
ENSG00000151224	MAT1A	0.000107918	3.96691	0.00252629	3.90576	-1.68347	-2.32097	0.637506		3.96691
ENSG00000134905	CARS2	0.000117816	3.9288	0.00262888	3.88379	5.11513	4.94843	0.166698		3.9288
ENSG00000167173	C15orf39	0.000122259	3.91272	0.00268017	3.87449	3.13026	2.78272	0.347542		3.91272
ENSG00000102057	KCND1	0.000132551	3.87762	0.00275712	3.85411	0.190398	-0.321558	0.511956		3.87762
ENSG00000186187	ZNRF1	0.000139488	3.85546	0.00278276	3.84121	4.02104	3.7532	0.267841		3.85546
ENSG00000181409	AATK	0.000151305	3.82015	0.0029623	3.82057	-0.563348	-1.14012	0.57677		3.82015
ENSG00000014216	CAPN1	0.000162534	3.78905	0.00306489	3.80231	5.78388	5.51579	0.268093		3.78905
ENSG00000107485	GATA3	0.000168997	3.77212	0.00314183	3.79234	7.96908	7.61747	0.351616		3.77212
ENSG00000226648	PLCG1-AS1	0.000171545	3.76562	0.00316748	3.78851	-2.33731	-2.75856	0.421253		3.76562
ENSG00000284308	C2orf81	0.000173885	3.75974	0.00321877	3.78504	-0.709342	-1.23469	0.525344		3.75974
ENSG00000031823	RANBP3	0.000177254	3.7514	0.00327007	3.78011	4.28825	4.06719	0.221057		3.7514
ENSG00000263069	RNF213-AS1	0.000177404	3.75104	0.00329572	3.7799	-0.797267	-1.32859	0.531327		3.75104
ENSG00000214078	CPNE1	0.000181843	3.7403	0.00334701	3.77355	5.87609	5.67211	0.203972		3.7403
ENSG00000149639	SOGA1	0.000184648	3.73366	0.00342395	3.76961	5.09985	4.70406	0.395783		3.73366
ENSG00000222018	FAM243A	0.000191433	3.71798	0.0034496	3.76032	-2.79139	-3.17329	0.381898		3.71798
ENSG00000123384	LRP1	0.000195553	3.70874	0.0035009	3.75482	7.39831	7.11327	0.285039		3.70874
ENSG00000241973	PI4KA	0.000203716	3.69097	0.00355219	3.74425	3.96419	3.67235	0.291838		3.69097
ENSG00000276358	PLEKHM1	0.000210724	3.67629	0.00362914	3.73549	3.67272	3.36754	0.305182		3.67629
ENSG00000225190	PLEKHM1	0.000212348	3.67295	0.00365478	3.7335	3.67255	3.36749	0.305059		3.67295
ENSG00000163013	FBXO41	0.000213471	3.67066	0.00368043	3.73213	3.71507	3.32618	0.388887		3.67066
ENSG00000183475	ASB7	0.000214486	3.6686	0.00370608	3.7309	0.781853	0.168785	0.613069		3.6686
ENSG00000138834	MAPK8IP3	0.000228467	3.64118	0.00380867	3.71448	6.37802	6.11722	0.260805		3.64118
ENSG00000078687	TNRC6C	0.000229647	3.63894	0.00385996	3.71314	4.42515	4.18939	0.235761		3.63894
ENSG00000100023	PPIL2	0.000236057	3.62698	0.00391126	3.70596	5.43637	5.27698	0.159389		3.62698
ENSG00000090565	RAB11FIP3	0.000237667	3.62403	0.00393691	3.70419	3.61585	3.40841	0.207443		3.62403
ENSG00000198723	TEX45	0.000238587	3.62235	0.0039882	3.70318	-1.28797	-1.84774	0.55977		3.62235
ENSG00000136274	NACAD	0.000238916	3.62176	0.00401385	3.70282	-0.582615	-1.13463	0.55202		3.62176
ENSG00000072163	LIMS2	0.000270364	3.56805	0.00411644	3.67041	0.545024	0.0273504	0.517674		3.56805
ENSG00000124177	CHD6	0.000272319	3.56492	0.00416774	3.66851	7.77232	7.60844	0.163886		3.56492
ENSG00000185522	LMNTD2	0.000276034	3.55904	0.00421903	3.66494	-1.71189	-2.17677	0.464883		3.55904
ENSG00000260161	MTCYBP28	0.000282517	3.54896	0.00427033	3.65882	-1.72511	-2.30111	0.576001		3.54896
ENSG00000140854	KATNB1	0.000283015	3.54819	0.00434727	3.65836	3.50709	3.32102	0.186065		3.54819
ENSG00000198888	MT-ND1	0.000283634	3.54724	0.00437292	3.65778	8.93067	8.21501	0.715657		3.54724
ENSG00000159792	PSKH1	0.000291446	3.53544	0.00455245	3.65061	3.13348	2.83603	0.297447		3.53544
ENSG00000275338	RAB11FIP3	0.000295959	3.52877	0.00460374	3.64654	3.55122	3.34598	0.205245		3.52877
ENSG00000185271	KLHL33	0.000310305	3.50821	0.00465504	3.63401	-1.14935	-1.61713	0.467779		3.50821
ENSG00000198712	MT-CO2	0.000312482	3.50517	0.00470633	3.63215	10.442	9.92681	0.515198		3.50517
ENSG00000116604	MEF2D	0.000316399	3.49976	0.00475763	3.62884	4.56602	4.35275	0.213261		3.49976
ENSG00000198910	L1CAM	0.000320005	3.49484	0.00486022	3.62583	-1.87856	-2.50875	0.630192		3.49484
ENSG00000166987	MBD6	0.000324944	3.48819	0.00491152	3.62176	4.02712	3.64962	0.377503		3.48819
ENSG00000233515	LINC01518	0.000329615	3.48199	0.00498846	3.61796	-0.826395	-1.67807	0.851679		3.48199
ENSG00000088340	FER1L4	0.000331746	3.47919	0.00501411	3.61624	8.43355	8.0929	0.340654		3.47919
ENSG00000203942	C10orf62	0.000333588	3.47679	0.00509105	3.61477	-2.184	-2.66412	0.480121		3.47679
ENSG00000215914	MMP23A	0.000334743	3.47529	0.0051167	3.61385	-2.88104	-3.29753	0.416493		3.47529
ENSG00000108821	COL1A1	0.000341744	3.4663	0.00516799	3.60833	6.48527	6.01386	0.471407		3.4663
ENSG00000137166	FOXP4	0.000357687	3.4465	0.00534753	3.59614	2.87945	2.50982	0.369628		3.4465
ENSG00000198838	RYR3	0.000364927	3.43779	0.00542447	3.59078	-0.197309	-0.917726	0.720417		3.43779
ENSG00000197562	RAB40C	0.000376118	3.42468	0.00552706	3.58268	4.03457	3.82383	0.210738		3.42468
ENSG00000143772	ITPKB	0.000385444	3.41404	0.00562965	3.5761	4.7026	4.51516	0.187436		3.41404
ENSG00000249661	TNRC18P1	0.000394398	3.40406	0.00573224	3.56992	1.64977	1.20083	0.448942		3.40406
ENSG00000115507	OTX1	0.000396093	3.4022	0.00578353	3.56877	-0.765657	-1.39355	0.62789		3.4022
ENSG00000167182	SP2	0.000401134	3.39671	0.00583483	3.56536	2.49011	2.09047	0.399645		3.39671
ENSG00000187792	ZNF70	0.000404046	3.39357	0.00588612	3.56341	3.90594	3.72945	0.176491		3.39357
ENSG00000103404	USP31	0.00040799	3.38935	0.00591177	3.56079	2.20602	1.76226	0.443753		3.38935
ENSG00000099949	LZTR1	0.000415764	3.38115	0.00596307	3.55569	4.54766	4.35615	0.191516		3.38115
ENSG00000080845	DLGAP4	0.00042185	3.37484	0.00606566	3.55177	4.63951	4.3308	0.308707		3.37484
ENSG00000157353	FCSK	0.000427491	3.36907	0.00609131	3.54817	2.46041	2.16756	0.29285		3.36907
ENSG00000126003	PLAGL2	0.000445924	3.35074	0.00624519	3.53673	3.99664	3.72415	0.272486		3.35074
ENSG00000132600	PRMT7	0.000458978	3.33821	0.00639908	3.5289	4.7094	4.55609	0.153306		3.33821
ENSG00000188185	LINC00265	0.000460023	3.33722	0.00642472	3.52828	1.68255	1.28492	0.397627		3.33722
ENSG00000224544	PSORS1C2	0.000470785	3.32718	0.00650167	3.52199	-2.90884	-3.33382	0.424972		3.32718
ENSG00000198727	MT-CYB	0.000479169	3.31951	0.00660426	3.51718	9.60307	8.98555	0.617524		3.31951
ENSG00000274089	PRIMA1	0.000500861	3.30028	0.00678379	3.50509	-2.16662	-2.68266	0.516044		3.30028
ENSG00000175785	PRIMA1	0.000500861	3.30028	0.00675814	3.50509	-2.16662	-2.68266	0.516044		3.30028
ENSG00000115687	PASK	0.000501194	3.29999	0.00680944	3.50491	3.91064	3.63939	0.27125		3.29999
ENSG00000105085	MED26	0.000505519	3.29626	0.00683509	3.50256	2.89189	2.68898	0.20291		3.29626
ENSG00000124181	PLCG1	0.000509903	3.29251	0.00686073	3.5002	6.08045	5.90212	0.17833		3.29251
ENSG00000271601	LIX1L	0.000510612	3.29191	0.00688638	3.49982	3.1863	2.86898	0.317315		3.29191
ENSG00000135083	CCNJL	0.000511658	3.29102	0.00693768	3.49926	2.99486	2.58172	0.41314		3.29102
ENSG00000169894	MUC3A	0.000513951	3.28908	0.00696332	3.49804	1.93513	0.955192	0.979938		3.28908
ENSG00000179151	EDC3	0.000524351	3.28038	0.00701462	3.49255	3.80081	3.51054	0.290273		3.28038
ENSG00000105750	ZNF85	0.000527417	3.27785	0.00704027	3.49095	2.75498	2.46944	0.285542		3.27785
ENSG00000167632	TRAPPC9	0.000527622	3.27768	0.00706591	3.49084	4.88004	4.65021	0.229827		3.27768
ENSG00000177732	SOX12	0.000536306	3.27059	0.00714286	3.48636	1.76948	1.37983	0.389642		3.27059
ENSG00000206459	PSORS1C2	0.000537504	3.26962	0.00719415	3.48575	-2.66057	-3.13872	0.478143		3.26962
ENSG00000150594	ADRA2A	0.000538264	3.269	0.00724545	3.48536	0.653573	0.10596	0.547612		3.269
ENSG00000198886	MT-ND4	0.000546172	3.26267	0.00729674	3.48135	10.5336	9.89506	0.638522		3.26267
ENSG00000274636	GLIS2	0.000558439	3.25302	0.00747628	3.47524	-0.655455	-1.1764	0.520941		3.25302
ENSG00000239756	PHF1	0.000568383	3.24536	0.00752757	3.47038	-3.21669	-3.50638	0.289695		3.24536
ENSG00000115568	ZNF142	0.00057242	3.24229	0.00760451	3.46843	4.40691	4.16412	0.242789		3.24229
ENSG00000156650	KAT6B	0.000576533	3.23918	0.00768146	3.46646	5.23065	5.03014	0.200519		3.23918
ENSG00000174365	SNHG11	0.000579815	3.23671	0.0077071	3.46489	1.72858	1.42929	0.299291		3.23671
ENSG00000128266	GNAZ	0.000582368	3.2348	0.0077584	3.46368	-0.288962	-0.900644	0.611682		3.2348
ENSG00000188783	PRELP	0.000597238	3.22385	0.00788664	3.45671	0.668628	0.160703	0.507925		3.22385
ENSG00000090857	PDPR	0.000610088	3.21461	0.00793793	3.45082	5.53503	5.3202	0.214837		3.21461
ENSG00000109101	FOXN1	0.00065519	3.18363	0.00814311	3.43102	-0.691404	-1.36347	0.672066		3.18363
ENSG00000278644	PCGF2	0.00065921	3.18098	0.00816876	3.42932	2.66794	2.37253	0.295407		3.18098
ENSG00000277258	PCGF2	0.000660787	3.17994	0.00819441	3.42866	2.66793	2.37258	0.295354		3.17994
ENSG00000104967	NOVA2	0.00067627	3.16988	0.0082457	3.4222	-0.113305	-0.587281	0.473976		3.16988
ENSG00000272556	GTF2IP13	0.000679175	3.16802	0.00827135	3.42101	1.58603	1.12999	0.456035		3.16802
ENSG00000095585	BLNK	0.000684176	3.16483	0.00832265	3.41896	4.02346	3.72768	0.295781		3.16483
ENSG00000132604	TERF2	0.0006868	3.16317	0.00837394	3.41789	4.58858	4.45894	0.129646		3.16317
ENSG00000144591	GMPPA	0.00068994	3.16119	0.00842524	3.41662	3.56968	3.35471	0.214972		3.16119
ENSG00000102935	ZNF423	0.000690978	3.16054	0.00845088	3.4162	2.88809	2.43916	0.448932		3.16054
ENSG00000214402	LCNL1	0.000695458	3.15773	0.00847653	3.4144	-2.8511	-3.22041	0.369317		3.15773
ENSG00000235655	H3P6	0.000701031	3.15426	0.00855348	3.41217	-2.72835	-3.46371	0.735354		3.15426
ENSG00000198763	MT-ND2	0.00070782	3.15008	0.00860477	3.40947	9.54417	8.93412	0.610048		3.15008
ENSG00000111452	ADGRD1	0.000711358	3.14791	0.00863042	3.40808	-0.519993	-1.08101	0.561015		3.14791
ENSG00000185904	LINC00839	0.000720948	3.1421	0.00865607	3.40433	1.65422	0.928697	0.725523		3.1421
ENSG00000105287	PRKD2	0.000730168	3.13658	0.00868171	3.40077	5.17175	4.98586	0.185889		3.13658
ENSG00000167566	NCKAP5L	0.000738821	3.13146	0.00870736	3.39747	4.00253	3.75477	0.24776		3.13146
ENSG00000169758	TMEM266	0.000746767	3.12682	0.00875866	3.39446	-2.25454	-2.667	0.412453		3.12682
ENSG00000261221	ZNF865	0.000762522	3.11775	0.00886125	3.3886	1.78239	1.40641	0.375986		3.11775
ENSG00000103067	ESRP2	0.000765091	3.11629	0.00888689	3.38765	6.45338	6.28078	0.172597		3.11629
ENSG00000196502	SULT1A1	0.000773477	3.11155	0.00896384	3.38459	4.18527	3.83261	0.352657		3.11155
ENSG00000139767	SRRM4	0.000807407	3.09291	0.00916902	3.37249	-2.05105	-2.65139	0.600336		3.09291
ENSG00000133124	IRS4	0.000827238	3.08237	0.00929726	3.36564	-0.944142	-1.564	0.619854		3.08237
ENSG00000260386	LDC1P	0.000831297	3.08024	0.0093229	3.36425	-0.354283	-1.06351	0.709231		3.08024
ENSG00000103249	CLCN7	0.000832544	3.07959	0.00934855	3.36383	3.84919	3.57245	0.276739		3.07959
ENSG00000198938	MT-CO3	0.000834511	3.07857	0.00939985	3.36316	10.9665	10.5735	0.39303		3.07857
ENSG00000137221	TJAP1	0.000836314	3.07763	0.00942549	3.36255	4.38622	4.18973	0.196497		3.07763
ENSG00000198804	MT-CO1	0.000843957	3.07368	0.00952808	3.35998	12.8279	12.4078	0.42007		3.07368
ENSG00000103091	WDR59	0.000852225	3.06945	0.00955373	3.35721	4.07761	3.8577	0.219916		3.06945
ENSG00000122515	ZMIZ2	0.000860165	3.06542	0.00963067	3.35459	4.87774	4.57172	0.306025		3.06542
ENSG00000154447	SH3RF1	0.000863671	3.06365	0.00965632	3.35343	1.12753	0.340914	0.786613		3.06365
ENSG00000280734	LINC01232	0.00086514	3.06291	0.00968197	3.35295	2.99528	2.58939	0.405895		3.06291
ENSG00000234469	CLDN34	0.000871771	3.0596	0.00973326	3.35079	-1.27091	-1.79503	0.524114		3.0596
ENSG00000214331	PDPR2P	0.000877761	3.05662	0.00975891	3.34884	4.05924	3.80308	0.256162		3.05662
ENSG00000185883	ATP6V0C	0.000885793	3.05267	0.0098615	3.34626	3.1833	2.84489	0.338407		3.05267
ENSG00000240180	RPL12P28	0.000921862	3.03533	0.010041	3.3349	-1.58518	-2.03207	0.446895		3.03533
ENSG00000171435	KSR2	0.00092438	3.03415	0.0100923	3.33413	4.31978	3.85663	0.463151		3.03415
ENSG00000078699	CBFA2T2	0.000932074	3.03055	0.010118	3.33177	4.9404	4.74343	0.196974		3.03055
ENSG00000273142	LINC02604	0.000944363	3.02486	0.0101436	3.32803	-0.516424	-1.19324	0.676816		3.02486
ENSG00000012211	PRICKLE3	0.000945002	3.02457	0.0101693	3.32784	3.14342	2.86913	0.274291		3.02457
ENSG00000163016	ALMS1P1	0.000962532	3.01658	0.0103488	3.32259	0.316194	-0.190387	0.506581		3.01658
ENSG00000121104	FAM117A	0.000965419	3.01528	0.0103745	3.32173	2.27929	2.01006	0.269225		3.01528
ENSG00000159714	ZDHHC1	0.000995542	3.00194	0.010477	3.31294	0.501572	0.118542	0.38303		3.00194
ENSG00000102034	ELF4	0.000997997	3.00087	0.0105027	3.31224	3.37625	2.5225	0.853743		3.00087
ENSG00000197245	FAM110D	0.00100724	2.99687	0.010554	3.3096	0.526389	0.125983	0.400406		2.99687
ENSG00000198899	MT-ATP6	0.00101705	2.99266	0.0106822	3.30682	9.48182	8.875	0.606823		2.99266
ENSG00000076928	ARHGEF1	0.0010253	2.98915	0.0107335	3.3045	4.90727	4.66241	0.244862		2.98915
ENSG00000162482	AKR7A3	0.00102615	2.98879	0.0107848	3.30426	-0.706728	-1.16776	0.461034		2.98879
ENSG00000135622	SEMA4F	0.00103733	2.98408	0.0108361	3.30115	2.24742	1.98412	0.2633		2.98408
ENSG00000235437	LINC01278	0.00104163	2.98229	0.0109131	3.29996	3.24826	2.86385	0.384413		2.98229
ENSG00000089159	PXN	0.00105208	2.97795	0.0110926	3.29709	5.30972	5.06788	0.241842		2.97795
ENSG00000227583	RPS3AP37	0.00106012	2.97464	0.0111439	3.2949	-2.01368	-2.43258	0.4189		2.97464
ENSG00000242583	KMT5AP3	0.00106708	2.9718	0.0111952	3.29302	-1.04999	-1.64846	0.598463		2.9718
ENSG00000089091	DZANK1	0.0010697	2.97074	0.0112465	3.29231	2.21957	1.94668	0.272895		2.97074
ENSG00000149657	LSM14B	0.0010729	2.96944	0.0113234	3.29145	2.44713	2.11341	0.333725		2.96944
ENSG00000166188	ZNF319	0.00108578	2.96426	0.0114773	3.28802	3.12414	2.88061	0.24353		2.96426
ENSG00000069011	PITX1	0.00110387	2.95708	0.0115029	3.28325	1.28057	0.857983	0.422585		2.95708
ENSG00000276715	YWHAEP7	0.00110509	2.9566	0.0115286	3.28293	-1.0888	-1.64526	0.556458		2.9566
ENSG00000130479	MAP1S	0.00111204	2.95388	0.0115799	3.28112	2.42809	2.09783	0.330267		2.95388
ENSG00000158258	CLSTN2	0.00111558	2.9525	0.0116055	3.28021	0.409963	-0.114092	0.524055		2.9525
ENSG00000105516	DBP	0.00111636	2.9522	0.0116312	3.28001	1.91183	1.5596	0.35223		2.9522
ENSG00000157216	SSBP3	0.0011433	2.94184	0.0117594	3.27312	2.70018	2.40044	0.299744		2.94184
ENSG00000109118	PHF12	0.0011435	2.94177	0.0117851	3.27306	5.47603	5.25977	0.216258		2.94177
ENSG00000255198	SNHG9	0.00116696	2.93294	0.0118877	3.26719	-2.59493	-2.97399	0.379057		2.93294
ENSG00000159840	ZYX	0.00117228	2.93097	0.0119133	3.26587	4.11916	3.83329	0.285874		2.93097
ENSG00000108823	SGCA	0.00117712	2.92918	0.0119646	3.26467	-2.06092	-2.51473	0.453809		2.92918
ENSG00000148606	POLR3A	0.00120083	2.92052	0.0120415	3.25889	5.16633	5.02601	0.140315		2.92052
ENSG00000204314	PRRT1	0.00120474	2.91911	0.0120928	3.25795	-2.8557	-3.09166	0.23596		2.91911
ENSG00000110900	TSPAN11	0.0012274	2.91102	0.0121954	3.25253	1.86264	1.40522	0.457423		2.91102
ENSG00000061938	TNK2	0.00125857	2.90012	0.0122467	3.24523	4.42836	4.11486	0.313505		2.90012
ENSG00000146535	GNA12	0.00127776	2.89355	0.012298	3.24082	3.97377	3.76343	0.210343		2.89355
ENSG00000078295	ADCY2	0.0012869	2.89045	0.0123493	3.23874	-0.451501	-1.05302	0.601516		2.89045
ENSG00000246877	DNM1P35	0.00128806	2.89006	0.012375	3.23848	-1.26351	-1.67986	0.416353		2.89006
ENSG00000232407	PPIAP70	0.00129991	2.88609	0.0124263	3.23581	-2.16843	-2.55417	0.385742		2.88609
ENSG00000100360	IFT27	0.00131011	2.88269	0.0125545	3.23352	4.21942	4.00354	0.215877		2.88269
ENSG00000136490	LIMD2	0.00132169	2.87887	0.0126571	3.23095	2.70832	2.31552	0.392806		2.87887
ENSG00000226808	LINC00840	0.00134164	2.87236	0.0127084	3.22657	0.259276	-0.46243	0.721706		2.87236
ENSG00000179855	GIPC3	0.00134579	2.87102	0.012734	3.22567	-0.66136	-1.09838	0.43702		2.87102
ENSG00000103275	UBE2I	0.00135661	2.86754	0.012811	3.22332	5.59867	5.4534	0.145275		2.86754
ENSG00000235314	LINC00957	0.00136588	2.86459	0.0128879	3.22133	0.154052	-0.220621	0.374672		2.86459
ENSG00000063169	BICRA	0.0013808	2.85987	0.0130162	3.21814	1.69594	1.25641	0.439529		2.85987
ENSG00000130590	SAMD10	0.00140321	2.85288	0.0130675	3.21342	2.71786	2.4387	0.279159		2.85288
ENSG00000278183	ABCC1	0.00140447	2.85249	0.0130931	3.21315	4.64738	4.38272	0.264661		2.85249
ENSG00000126464	PRR12	0.00140657	2.85184	0.0131187	3.21271	4.41739	4.0396	0.377782		2.85184
ENSG00000014164	ZC3H3	0.0014068	2.85177	0.0131444	3.21266	1.75546	1.33952	0.415942		2.85177
ENSG00000076108	BAZ2A	0.001414	2.84955	0.01317	3.21117	6.97388	6.80863	0.16525		2.84955
ENSG00000151929	BAG3	0.00141775	2.8484	0.0131957	3.21039	4.83109	4.61788	0.213218		2.8484
ENSG00000141905	NFIC	0.00141782	2.84838	0.0132213	3.21037	4.30092	3.92792	0.373		2.84838
ENSG00000166863	TAC3	0.00143108	2.84434	0.0132726	3.20764	-0.703135	-1.48335	0.780213		2.84434
ENSG00000148842	CNNM2	0.001441	2.84134	0.0132983	3.2056	4.29481	4.1138	0.181014		2.84134
ENSG00000182796	TMEM198B	0.00144216	2.84099	0.0133496	3.20537	3.45765	3.17014	0.287505		2.84099
ENSG00000127585	FBXL16	0.00144311	2.8407	0.0134009	3.20517	-2.20378	-2.65273	0.448949		2.8407
ENSG00000132005	RFX1	0.0014483	2.83914	0.0134265	3.20412	1.93771	1.60318	0.334526		2.83914
ENSG00000174306	ZHX3	0.00145125	2.83826	0.0134522	3.20352	4.87525	4.72196	0.153292		2.83826
ENSG00000177169	ULK1	0.00145662	2.83665	0.0134778	3.20243	3.93177	3.63046	0.301309		2.83665
ENSG00000139613	SMARCC2	0.00146719	2.83351	0.0135804	3.2003	7.3193	7.17482	0.144487		2.83351
ENSG00000159263	SIM2	0.00149403	2.82564	0.0137856	3.19495	1.84996	1.27055	0.579412		2.82564
ENSG00000166959	MS4A8	0.00150829	2.82151	0.0138882	3.19215	-1.27476	-2.00123	0.726464		2.82151
ENSG00000013523	ANGEL1	0.00152072	2.81795	0.0139395	3.18973	4.14401	4.00338	0.140636		2.81795
ENSG00000141741	MIEN1	0.00152452	2.81687	0.0139651	3.18899	3.49421	3.25719	0.237018		2.81687
ENSG00000279873	LINC01126	0.00152997	2.81532	0.0140164	3.18793	-0.793293	-1.17013	0.376839		2.81532
ENSG00000224553	RPS26P20	0.00153658	2.81345	0.0140421	3.18666	-2.67041	-3.008	0.33759		2.81345
ENSG00000158813	EDA	0.00155433	2.80846	0.0141447	3.18326	1.14366	0.709417	0.434238		2.80846
ENSG00000104983	CCDC61	0.00155599	2.80799	0.0141959	3.18295	2.0663	1.77522	0.291083		2.80799
ENSG00000198794	SCAMP5	0.00155976	2.80694	0.0142729	3.18223	3.29827	2.7953	0.502971		2.80694
ENSG00000157005	SST	0.00156392	2.80579	0.0142985	3.18144	-1.60076	-2.44508	0.844324		2.80579
ENSG00000132793	LPIN3	0.00158035	2.80125	0.0143755	3.17835	5.10509	4.88562	0.219467		2.80125
ENSG00000233922	LINC01694	0.00159089	2.79836	0.0145037	3.17638	-0.846658	-1.42847	0.581811		2.79836
ENSG00000181638	ZFP41	0.00159363	2.79761	0.0145294	3.17587	3.17174	2.82784	0.343909		2.79761
ENSG00000237977	EIF4HP2	0.0016331	2.78699	0.0147602	3.16861	-1.33144	-1.79982	0.468382		2.78699
ENSG00000137822	TUBGCP4	0.00166824	2.77774	0.0149141	3.16228	4.82688	4.64463	0.182255		2.77774
ENSG00000124208	PEDS1-UBE2V1	0.00166924	2.77748	0.0149397	3.1621	-2.25807	-2.90843	0.650355		2.77748
ENSG00000143473	KCNH1	0.00170371	2.7686	0.0151193	3.15601	-2.40717	-2.75486	0.347692		2.7686
ENSG00000214176	PLEKHM1P1	0.00170655	2.76788	0.0151706	3.15552	5.28806	5.01108	0.276987		2.76788
ENSG00000198786	MT-ND5	0.00171399	2.76599	0.0152219	3.15422	9.75645	9.17952	0.576929		2.76599
ENSG00000171533	MAP6	0.00171907	2.76471	0.0152475	3.15334	0.743423	0.255363	0.488059		2.76471
ENSG00000169246	NPIPB3	0.001729	2.76221	0.0153244	3.15162	4.90406	4.47021	0.433844		2.76221
ENSG00000188368	PRR19	0.00174683	2.75775	0.0154527	3.14856	-1.7044	-2.11233	0.407927		2.75775
ENSG00000204176	SYT15	0.00174961	2.75706	0.0154783	3.14808	2.48287	2.11381	0.369058		2.75706
ENSG00000133056	PIK3C2B	0.00175061	2.75681	0.015504	3.14791	6.72387	6.53203	0.191847		2.75681
ENSG00000130158	DOCK6	0.00176362	2.7536	0.0155296	3.1457	3.23013	2.88814	0.341998		2.7536
ENSG00000128731	HERC2	0.00176744	2.75265	0.0155809	3.14505	2.89913	2.64309	0.256031		2.75265
ENSG00000240771	ARHGEF25	0.00177416	2.75101	0.0156066	3.14392	1.9031	1.39746	0.505641		2.75101
ENSG00000237973	MTCO1P12	0.00179943	2.74486	0.0158117	3.13969	2.53552	2.01625	0.519276		2.74486
ENSG00000175544	CABP4	0.00182302	2.73921	0.01594	3.13579	2.34379	1.84908	0.494706		2.73921
ENSG00000213366	GSTM2	0.00182398	2.73898	0.0159656	3.13563	5.33756	4.70721	0.630345		2.73898
ENSG00000231346	LINC01160	0.00182698	2.73827	0.0159913	3.13514	-2.01401	-2.45123	0.437213		2.73827
ENSG00000274679	SPATC1L	0.00182901	2.73778	0.0160426	3.1348	-0.272317	-0.708737	0.43642		2.73778
ENSG00000138375	SMARCAL1	0.00183018	2.73751	0.0160939	3.13461	3.62656	3.47082	0.155736		2.73751
ENSG00000230251	PHBP4	0.00184453	2.73412	0.0161708	3.13227	-2.63313	-2.99241	0.359277		2.73412
ENSG00000065970	FOXJ2	0.00186547	2.72921	0.0162734	3.12888	3.83969	3.62476	0.214936		2.72921
ENSG00000175727	MLXIP	0.00186941	2.7283	0.0162991	3.12825	1.96625	1.66627	0.299984		2.7283
ENSG00000198646	NCOA6	0.00189242	2.72298	0.0164786	3.12458	5.91294	5.67478	0.238161		2.72298
ENSG00000146215	CRIP3	0.00191545	2.71773	0.0165555	3.12094	-2.10461	-2.55406	0.449446		2.71773
ENSG00000106526	ACTR3C	0.00191613	2.71757	0.0165812	3.12083	4.72008	4.45886	0.261216		2.71757
ENSG00000116852	KIF21B	0.00192062	2.71656	0.0166068	3.12013	3.83593	3.55167	0.284264		2.71656
ENSG00000068137	PLEKHH3	0.00192586	2.71538	0.0166325	3.11931	5.07622	4.85194	0.224277		2.71538
ENSG00000076716	GPC4	0.00193023	2.71439	0.0166581	3.11863	2.74583	2.3617	0.38413		2.71439
ENSG00000099991	CABIN1	0.00194253	2.71163	0.0167094	3.11672	5.93791	5.76008	0.17783		2.71163
ENSG00000172789	HOXC5	0.00196236	2.70722	0.0167864	3.11366	-3.10021	-3.4265	0.326293		2.70722
ENSG00000100982	PCIF1	0.00197493	2.70445	0.0168633	3.11173	3.09646	2.82259	0.273869		2.70445
ENSG00000114026	OGG1	0.001986	2.70202	0.0169146	3.11005	3.04666	2.83207	0.214584		2.70202
ENSG00000128159	TUBGCP6	0.00199141	2.70084	0.0169402	3.10923	5.58806	5.41335	0.174705		2.70084
ENSG00000102606	ARHGEF7	0.00202186	2.69425	0.0170941	3.10464	6.00851	5.84409	0.164417		2.69425
ENSG00000090006	LTBP4	0.00202282	2.69404	0.0171198	3.1045	3.37588	2.95447	0.421408		2.69404
ENSG00000225630	MTND2P28	0.00206045	2.68604	0.0171967	3.09893	4.21856	3.59923	0.619335		2.68604
ENSG00000256508	MRGPRF-AS1	0.00206262	2.68558	0.0172224	3.09861	-3.13159	-3.40421	0.272621		2.68558
ENSG00000258733	LINC02328	0.00206487	2.68511	0.017248	3.09828	-2.43009	-2.79713	0.367036		2.68511
ENSG00000211933	IGHV6-1	0.0020781	2.68233	0.0173763	3.09635	-3.2318	-3.50417	0.272377		2.68233
ENSG00000106991	ENG	0.00210702	2.67633	0.0174275	3.09216	3.93406	3.62139	0.312672		2.67633
ENSG00000169297	NR0B1	0.0021082	2.67609	0.0174532	3.09199	-3.0686	-3.45582	0.387226		2.67609
ENSG00000198824	CHAMP1	0.00211049	2.67562	0.0175301	3.09167	3.83352	3.63418	0.199338		2.67562
ENSG00000099956	SMARCB1	0.00211088	2.67554	0.0175814	3.09161	3.85833	3.65104	0.207283		2.67554
ENSG00000078804	TP53INP2	0.00212108	2.67344	0.0176071	3.09015	3.22264	2.92896	0.293685		2.67344
ENSG00000135426	TESPA1	0.00213975	2.66964	0.0176584	3.08749	0.387561	-0.14057	0.528131		2.66964
ENSG00000145217	SLC26A1	0.00214079	2.66943	0.017684	3.08734	-2.02463	-2.42314	0.398515		2.66943
ENSG00000008441	NFIX	0.00215891	2.66577	0.0177353	3.08478	3.21898	2.88622	0.332755		2.66577
ENSG00000281335	MIF-AS1	0.00219026	2.6595	0.0179405	3.0804	-1.54048	-1.92439	0.383912		2.6595
ENSG00000218537	MIF-AS1	0.00219026	2.6595	0.0179148	3.0804	-1.54048	-1.92439	0.383912		2.6595
ENSG00000244044	RN7SL735P	0.00219806	2.65796	0.0179661	3.07932	-3.0354	-3.31525	0.279849		2.65796
ENSG00000008300	CELSR3	0.0022001	2.65756	0.0180174	3.07904	3.16467	2.62521	0.53946		2.65756
ENSG00000272391	POM121C	0.00224502	2.64878	0.0182226	3.07289	5.21106	4.94921	0.261844		2.64878
ENSG00000198089	SFI1	0.00224565	2.64866	0.0182483	3.0728	5.02534	4.84991	0.175431		2.64866
ENSG00000131067	GGT7	0.00225331	2.64718	0.0182996	3.07177	3.04945	2.76352	0.285929		2.64718
ENSG00000181220	ZNF746	0.00229402	2.6394	0.0184278	3.06631	4.36726	4.2394	0.12786		2.6394
ENSG00000005339	CREBBP	0.00231228	2.63596	0.0185304	3.06389	6.81367	6.59711	0.216561		2.63596
ENSG00000089060	SLC8B1	0.00231357	2.63572	0.0185817	3.06372	4.73369	4.58079	0.152901		2.63572
ENSG00000104853	CLPTM1	0.00234858	2.62919	0.0188125	3.05913	5.77431	5.61593	0.158386		2.62919
ENSG00000167995	BEST1	0.00236515	2.62614	0.0188895	3.05698	0.597574	0.206346	0.391229		2.62614
ENSG00000130635	COL5A1	0.00237363	2.62459	0.0189408	3.05588	5.1691	4.84134	0.327755		2.62459
ENSG00000234645	YWHAEP5	0.00238297	2.62288	0.0190177	3.05468	-1.76103	-2.17752	0.41649		2.62288
ENSG00000284543	LINC01226	0.00238654	2.62223	0.019069	3.05422	0.325267	-0.335553	0.660821		2.62223
ENSG00000273780	ARHGAP23	0.00239416	2.62085	0.0190946	3.05325	4.46646	4.1544	0.312063		2.62085
ENSG00000249238	BCL9P1	0.00240042	2.61971	0.0191203	3.05245	-2.97645	-3.29823	0.321781		2.61971
ENSG00000138031	ADCY3	0.0024038	2.6191	0.0191459	3.05202	4.6061	4.40022	0.205888		2.6191
ENSG00000254996	ANKHD1-EIF4EBP3	0.00241079	2.61784	0.0192229	3.05113	4.73024	4.32972	0.400519		2.61784
ENSG00000198246	SLC29A3	0.00241508	2.61707	0.0192742	3.05058	3.59042	3.27817	0.312252		2.61707
ENSG00000150990	DHX37	0.00242866	2.61463	0.0192998	3.04886	4.64073	4.48762	0.153101		2.61463
ENSG00000215440	NPEPL1	0.00243739	2.61307	0.0193255	3.04776	3.2366	2.9647	0.271902		2.61307
ENSG00000243601	RPL12P24	0.00244689	2.61139	0.0193511	3.04657	-2.4269	-2.83213	0.405235		2.61139
ENSG00000226085	UQCRFS1P1	0.00249286	2.6033	0.0196076	3.04086	-2.19587	-2.64739	0.451518		2.6033
ENSG00000103175	WFDC1	0.00249557	2.60283	0.0196589	3.04052	3.29344	2.9645	0.328937		2.60283
ENSG00000103168	TAF1C	0.00250703	2.60084	0.0197102	3.03912	4.14419	3.884	0.260195		2.60084
ENSG00000241288	LINC02614	0.00251185	2.60001	0.0197358	3.03853	2.24905	1.91348	0.335574		2.60001
ENSG00000163017	ACTG2	0.00251198	2.59998	0.0197615	3.03851	2.29989	1.7273	0.572591		2.59998
ENSG00000112787	FBRSL1	0.00254748	2.59389	0.0198641	3.03419	3.87124	3.54459	0.326656		2.59389
ENSG00000102908	NFAT5	0.00254997	2.59347	0.0198897	3.03389	8.17083	7.89054	0.280288		2.59347
ENSG00000117266	CDK18	0.00255132	2.59324	0.0199154	3.03373	4.31847	4.04001	0.278463		2.59324
ENSG00000167522	ANKRD11	0.00255756	2.59217	0.0199667	3.03298	7.24304	7.02654	0.216495		2.59217
ENSG00000013619	MAMLD1	0.00256151	2.5915	0.0199923	3.0325	-1.31186	-1.7169	0.405043		2.5915
ENSG00000196961	AP2A1	0.00256304	2.59125	0.020018	3.03232	4.93782	4.76957	0.16825		2.59125
ENSG00000188257	PLA2G2A	0.00257436	2.58933	0.0200949	3.03096	3.47154	2.58831	0.883233		2.58933
ENSG00000134030	CTIF	0.00258506	2.58753	0.0201205	3.02968	3.41123	3.21637	0.194864		2.58753
ENSG00000132478	UNK	0.00258668	2.58726	0.0201462	3.02949	4.15187	3.97816	0.173709		2.58726
ENSG00000101104	PABPC1L	0.00259706	2.58552	0.0201975	3.02826	4.50724	4.16942	0.33782		2.58552
ENSG00000282825	CTIF	0.0026031	2.58451	0.0202231	3.02754	3.41122	3.21649	0.194723		2.58451
ENSG00000087903	RFX2	0.00260932	2.58347	0.0202488	3.02681	2.88229	2.62264	0.259649		2.58347
ENSG00000167065	DUSP18	0.00261551	2.58244	0.0203257	3.02607	3.22984	3.00017	0.22967		2.58244
ENSG00000246763	RGMB-AS1	0.00263086	2.5799	0.0204283	3.02427	-0.511628	-0.857174	0.345546		2.5799
ENSG00000179832	MROH1	0.00264204	2.57806	0.020454	3.02296	5.26627	5.01761	0.248659		2.57806
ENSG00000135596	MICAL1	0.00265853	2.57536	0.0205822	3.02104	4.74699	4.52123	0.225756		2.57536
ENSG00000033800	PIAS1	0.00267166	2.57322	0.0206591	3.01952	4.10309	3.88584	0.217253		2.57322
ENSG00000198728	LDB1	0.00269406	2.56959	0.0207104	3.01694	6.18492	6.00034	0.184584		2.56959
ENSG00000130702	LAMA5	0.00269534	2.56939	0.0207361	3.01679	6.62518	6.29673	0.328458		2.56939
ENSG00000111676	ATN1	0.00270963	2.56709	0.0207617	3.01516	5.31399	4.97368	0.340318		2.56709
ENSG00000187244	BCAM	0.00271798	2.56575	0.0207874	3.0142	1.95654	1.5231	0.433435		2.56575
ENSG00000166925	TSC22D4	0.00273319	2.56333	0.0208643	3.01248	3.54378	3.2793	0.264481		2.56333
ENSG00000129933	MAU2	0.00273919	2.56238	0.0209156	3.0118	3.61641	3.38125	0.235162		2.56238
ENSG00000275832	ARHGAP23	0.00274735	2.56109	0.0210695	3.01088	6.43882	6.19672	0.242107		2.56109
ENSG00000159958	TNFRSF13C	0.00275617	2.55969	0.0211208	3.00988	-0.687977	-1.19095	0.502975		2.55969
ENSG00000178951	ZBTB7A	0.00277317	2.55702	0.0212234	3.00798	5.59404	5.39282	0.201223		2.55702
ENSG00000267281	ATF7-NPFF	0.00277926	2.55607	0.021249	3.0073	-0.355971	-0.807335	0.451364		2.55607
ENSG00000234616	JRK	0.00280727	2.55172	0.0213003	3.00419	4.69244	4.52455	0.167892		2.55172
ENSG00000196476	C20orf96	0.00283842	2.54692	0.0214799	3.00076	2.30023	2.00676	0.293468		2.54692
ENSG00000072736	NFATC3	0.00285681	2.54412	0.0215312	2.99876	5.5763	5.45314	0.123153		2.54412
ENSG00000182095	TNRC18	0.00285897	2.54379	0.0215568	2.99852	6.51624	6.27369	0.242552		2.54379
ENSG00000171777	RASGRP4	0.00288825	2.53937	0.0216338	2.99536	-1.38362	-1.77351	0.389885		2.53937
ENSG00000103150	MLYCD	0.00288914	2.53923	0.0216594	2.99526	4.97637	4.78867	0.187695		2.53923
ENSG00000144711	IQSEC1	0.00291237	2.53575	0.0218133	2.99277	4.95974	4.75571	0.20403		2.53575
ENSG00000085872	CHERP	0.00292511	2.53386	0.0218902	2.99141	4.051	3.78626	0.264737		2.53386
ENSG00000049540	ELN	0.00294102	2.5315	0.0219415	2.98972	0.963432	0.38911	0.574323		2.5315
ENSG00000232527	LINC02802	0.00294962	2.53023	0.0219672	2.98881	-1.05674	-1.46519	0.408447		2.53023
ENSG00000179912	R3HDM2	0.0029768	2.52625	0.0220441	2.98595	6.24445	6.08334	0.161108		2.52625
ENSG00000152518	ZFP36L2	0.00299227	2.524	0.0222236	2.98434	6.63326	6.41293	0.220334		2.524
ENSG00000110011	DNAJC4	0.0029971	2.5233	0.0223775	2.98383	3.16219	2.91195	0.250244		2.5233
ENSG00000173801	JUP	0.0030031	2.52243	0.0224288	2.98321	7.34275	7.12752	0.215221		2.52243
ENSG00000281490	CICP14	0.00300727	2.52183	0.0224545	2.98278	-2.1195	-2.54097	0.42148		2.52183
ENSG00000229622	MTND5P2	0.00301772	2.52032	0.0224801	2.98169	-1.30366	-1.75627	0.452604		2.52032
ENSG00000142798	HSPG2	0.00302432	2.51937	0.0225571	2.98101	6.62377	6.35236	0.271412		2.51937
ENSG00000124839	RAB17	0.00302953	2.51863	0.0226084	2.98047	3.05084	2.73034	0.320503		2.51863
ENSG00000275837	SMARCB1	0.00306731	2.51324	0.022634	2.9766	4.29575	4.14087	0.154881		2.51324
ENSG00000092068	SLC7A8	0.00307175	2.51261	0.022711	2.97615	3.34409	2.99945	0.344637		2.51261
ENSG00000225141	PRRT1	0.00312854	2.50466	0.0228905	2.97042	-2.50252	-2.73289	0.230368		2.50466
ENSG00000227122	PRRT1	0.00312854	2.50466	0.0229161	2.97042	-2.50252	-2.73289	0.230368		2.50466
ENSG00000243544	RN7SL172P	0.00314804	2.50196	0.0229418	2.96847	-3.17018	-3.41122	0.241034		2.50196
ENSG00000282164	PEG13	0.00316736	2.4993	0.0229931	2.96656	0.726312	0.299732	0.42658		2.4993
ENSG00000228253	MT-ATP8	0.00319944	2.49493	0.0231213	2.9634	7.74189	7.21045	0.53144		2.49493
ENSG00000221821	C6orf226	0.00322592	2.49135	0.0232752	2.96081	-2.25529	-2.62186	0.366566		2.49135
ENSG00000169184	MN1	0.00324065	2.48937	0.0233265	2.95938	-0.827734	-1.26795	0.440211		2.48937
ENSG00000119242	CCDC92	0.00324249	2.48912	0.0233521	2.9592	2.01262	1.5979	0.414714		2.48912
ENSG00000184451	CCR10	0.00325285	2.48774	0.0234034	2.9582	-2.71349	-3.01756	0.304076		2.48774
ENSG00000153815	CMIP	0.00326535	2.48607	0.0234291	2.95699	5.66465	5.43765	0.226999		2.48607
ENSG00000186111	PIP5K1C	0.00329415	2.48226	0.0235573	2.95423	4.0164	3.77073	0.24567		2.48226
ENSG00000135119	RNFT2	0.00331444	2.47959	0.0236599	2.9523	1.10017	0.720114	0.38006		2.47959
ENSG00000110195	FOLR1	0.00331705	2.47925	0.0236856	2.95205	-1.98023	-2.53936	0.559136		2.47925
ENSG00000215057	PKMP5	0.00331834	2.47908	0.0237112	2.95193	-3.02894	-3.30882	0.279885		2.47908
ENSG00000108509	CAMTA2	0.00333497	2.47691	0.0237882	2.95036	3.71197	3.4638	0.24817		2.47691
ENSG00000240592	EGFL8	0.00334679	2.47537	0.0238651	2.94924	-1.07392	-1.36426	0.290345		2.47537
ENSG00000089057	SLC23A2	0.00335391	2.47445	0.0238907	2.94857	7.29659	7.06324	0.233349		2.47445
ENSG00000149451	ADAM33	0.00336245	2.47334	0.023942	2.94777	0.18855	-0.355978	0.544528		2.47334
ENSG00000100350	FOXRED2	0.0033661	2.47287	0.0239677	2.94743	2.37057	1.99026	0.380307		2.47287
ENSG00000133424	LARGE1	0.00338074	2.47099	0.024019	2.94606	5.4464	5.2791	0.167298		2.47099
ENSG00000123364	HOXC13	0.00342627	2.46518	0.0241472	2.94184	-0.0502476	-0.549596	0.499348		2.46518
ENSG00000222982	RN7SKP216	0.00343579	2.46397	0.0241729	2.94097	-3.43828	-3.62538	0.187096		2.46397
ENSG00000141867	BRD4	0.00343808	2.46368	0.0241985	2.94076	5.78775	5.49894	0.28881		2.46368
ENSG00000103932	RPAP1	0.00345095	2.46206	0.0243011	2.93958	4.25329	4.07661	0.176688		2.46206
ENSG00000143382	ADAMTSL4	0.00345165	2.46197	0.0243268	2.93951	0.382234	-0.0898444	0.472078		2.46197
ENSG00000185504	FAAP100	0.00348517	2.45778	0.0244806	2.93646	2.89053	2.53869	0.351843		2.45778
ENSG00000146197	SCUBE3	0.00349775	2.45621	0.0245576	2.93532	1.22586	0.809256	0.416605		2.45621
ENSG00000176542	USF3	0.00350722	2.45504	0.0245832	2.93447	6.3913	6.2543	0.137001		2.45504
ENSG00000011485	PPP5C	0.00352561	2.45277	0.0246602	2.93281	5.06888	4.95134	0.117533		2.45277
ENSG00000161277	THAP8	0.00355138	2.4496	0.0248397	2.93051	0.532046	0.227389	0.304656		2.4496
ENSG00000262468	LINC01569	0.00356194	2.44831	0.024891	2.92957	-1.14841	-1.55007	0.401654		2.44831
ENSG00000187987	ZSCAN23	0.00356372	2.4481	0.0249166	2.92941	3.20491	2.82555	0.379356		2.4481
ENSG00000105723	GSK3A	0.00356836	2.44753	0.0249423	2.929	3.96319	3.79331	0.169877		2.44753
ENSG00000283780	MAML1	0.00360379	2.44324	0.0250449	2.92587	4.97341	4.64912	0.324298		2.44324
ENSG00000073150	PANX2	0.00361449	2.44195	0.0250962	2.92493	0.598028	0.133412	0.464616		2.44195
ENSG00000183153	GJD3	0.0036398	2.43892	0.0252244	2.92272	-1.95441	-2.41155	0.457143		2.43892
ENSG00000256582	LINC02390	0.00364262	2.43859	0.0252501	2.92247	-3.28025	-3.49387	0.213613		2.43859
ENSG00000197119	SLC25A29	0.00364286	2.43856	0.0252757	2.92245	3.77682	3.49284	0.283986		2.43856
ENSG00000019144	PHLDB1	0.00365044	2.43766	0.0253014	2.92179	5.34173	5.13834	0.203388		2.43766
ENSG00000215012	RTL10	0.00365598	2.437	0.0253783	2.92131	5.34893	5.18644	0.162491		2.437
ENSG00000198075	SULT1C4	0.00366031	2.43648	0.0254296	2.92093	-0.460128	-0.875287	0.415159		2.43648
ENSG00000224186	C5orf66	0.00366809	2.43556	0.0254809	2.92026	0.746879	0.416495	0.330384		2.43556
ENSG00000108175	ZMIZ1	0.00367235	2.43506	0.0255065	2.91989	6.53343	6.28767	0.245759		2.43506
ENSG00000100154	TTC28	0.00368264	2.43384	0.0255578	2.919	5.1771	4.9455	0.231602		2.43384
ENSG00000242020	RN7SL68P	0.00369568	2.43231	0.0256348	2.91788	-2.7998	-3.0937	0.293904		2.43231
ENSG00000124222	STX16	0.0037069	2.43099	0.0257117	2.91692	5.90358	5.69167	0.211904		2.43099
ENSG00000171456	ASXL1	0.00370838	2.43082	0.0257374	2.91679	5.85645	5.70373	0.152717		2.43082
ENSG00000123342	MMP19	0.00371052	2.43056	0.025763	2.91661	2.65926	2.3045	0.354757		2.43056
ENSG00000214140	PRCD	0.0037181	2.42968	0.0257887	2.91596	-0.687154	-1.11162	0.42447		2.42968
ENSG00000173064	HECTD4	0.00372122	2.42931	0.0258143	2.91569	6.6213	6.41879	0.202509		2.42931
ENSG00000124780	KCNK17	0.00373203	2.42805	0.0258656	2.91477	-2.4618	-2.80982	0.348018		2.42805
ENSG00000103197	TSC2	0.00375572	2.42531	0.0259425	2.91276	5.28499	5.11229	0.172703		2.42531
ENSG00000196367	TRRAP	0.00378144	2.42234	0.0260195	2.91059	6.80616	6.60882	0.197335		2.42234
ENSG00000235092	ID2-AS1	0.00380311	2.41986	0.0260964	2.90877	-1.10019	-1.45509	0.354892		2.41986
ENSG00000169418	NPR1	0.00380858	2.41924	0.0261221	2.90831	1.22062	0.860527	0.360091		2.41924
ENSG00000183597	TANGO2	0.00381458	2.41855	0.0261477	2.90781	3.94637	3.78089	0.16548		2.41855
ENSG00000275708	MIR3648-1	0.00382005	2.41793	0.0261734	2.90735	-1.5385	-2.36515	0.826649		2.41793
ENSG00000264462	MIR3648-2	0.00382005	2.41793	0.026199	2.90735	-1.5385	-2.36515	0.826649		2.41793
ENSG00000140836	ZFHX3	0.00383124	2.41666	0.0262503	2.90642	7.54602	7.29789	0.248128		2.41666
ENSG00000102996	MMP15	0.00387604	2.41161	0.0264299	2.90271	4.46228	4.25958	0.202698		2.41161
ENSG00000281813	KAT6B	0.00387833	2.41136	0.0264555	2.90252	5.21617	5.04192	0.174244		2.41136
ENSG00000254463	PPIAP41	0.00388246	2.41089	0.0264811	2.90218	-0.741046	-1.16998	0.428934		2.41089
ENSG00000111087	GLI1	0.00388426	2.41069	0.0265068	2.90204	-1.14209	-1.57786	0.435774		2.41069
ENSG00000067221	STOML1	0.00390901	2.40793	0.026712	2.90001	1.38312	1.09896	0.284164		2.40793
ENSG00000140577	CRTC3	0.00392192	2.4065	0.0267889	2.89896	4.88844	4.76279	0.125648		2.4065
ENSG00000279643	TAMM41	0.00393643	2.4049	0.0268659	2.89778	0.623193	0.27763	0.345563		2.4049
ENSG00000137077	CCL21	0.00393931	2.40458	0.0268915	2.89754	-2.44383	-2.99254	0.548707		2.40458
ENSG00000266777	SH3GL1P1	0.00397441	2.40073	0.0269941	2.89471	0.551811	0.163831	0.38798		2.40073
ENSG00000163239	TDRD10	0.00397621	2.40053	0.0270197	2.89456	-2.09838	-2.45209	0.353707		2.40053
ENSG00000187867	PALM3	0.00398853	2.39919	0.0270454	2.89357	1.74923	1.06079	0.688441		2.39919
ENSG00000127124	HIVEP3	0.0039942	2.39857	0.027071	2.89312	2.43404	2.03446	0.399577		2.39857
ENSG00000106351	AGFG2	0.0040315	2.39453	0.027148	2.89015	3.46666	3.25774	0.208914		2.39453
ENSG00000251441	RTEL1P1	0.00406286	2.39117	0.0272249	2.88767	0.58225	0.154461	0.427789		2.39117
ENSG00000110237	ARHGEF17	0.00406323	2.39113	0.0272506	2.88764	3.84536	3.59388	0.251476		2.39113
ENSG00000204842	ATXN2	0.00407393	2.38999	0.0273019	2.88679	5.81546	5.6102	0.205255		2.38999
ENSG00000198740	ZNF652	0.00410288	2.38691	0.0273788	2.88452	6.33614	6.22611	0.11003		2.38691
ENSG00000068903	SIRT2	0.00410727	2.38645	0.0274045	2.88418	2.72771	2.51074	0.216964		2.38645
ENSG00000233911	POU5F1	0.00411746	2.38537	0.0275583	2.88339	-2.06987	-2.52557	0.455697		2.38537
ENSG00000258366	RTEL1	0.00411802	2.38531	0.027584	2.88334	3.8583	3.65084	0.207463		2.38531
ENSG00000134780	DAGLA	0.00412374	2.38471	0.0276096	2.8829	0.333122	-0.0968236	0.429946		2.38471
ENSG00000175730	BAK1P1	0.00412458	2.38462	0.0276353	2.88283	-2.59204	-2.93388	0.341843		2.38462
ENSG00000229094	POU5F1	0.00413453	2.38357	0.0277379	2.88206	-2.06995	-2.52543	0.455484		2.38357
ENSG00000125611	CHCHD5	0.00414807	2.38215	0.0278148	2.88101	1.55401	1.24494	0.309074		2.38215
ENSG00000171462	DLK2	0.00420296	2.37644	0.02802	2.87679	-1.46072	-1.85204	0.391319		2.37644
ENSG00000019485	PRDM11	0.00421696	2.375	0.0280713	2.87572	3.53254	3.26633	0.2662		2.375
ENSG00000179406	LINC00174	0.00421742	2.37495	0.0280969	2.87569	3.75279	3.47087	0.281913		2.37495
ENSG00000214021	TTLL3	0.00424768	2.37185	0.0282508	2.87339	5.7823	5.52742	0.254876		2.37185
ENSG00000174348	PODN	0.00425674	2.37092	0.0283021	2.8727	2.42884	2.00059	0.428246		2.37092
ENSG00000122176	FMOD	0.00426569	2.37001	0.0283791	2.87203	2.99218	2.66698	0.325198		2.37001
ENSG00000177000	MTHFR	0.0043106	2.36546	0.0285843	2.86865	4.47856	4.33141	0.147156		2.36546
ENSG00000104936	DMPK	0.00432263	2.36425	0.0286355	2.86776	4.0287	3.81284	0.215857		2.36425
ENSG00000225164	PRRC2A	0.00433231	2.36328	0.0287125	2.86704	1.8158	1.16792	0.647883		2.36328
ENSG00000283050	GTF2IP12	0.00433925	2.36259	0.0287638	2.86652	2.74052	2.43552	0.304996		2.36259
ENSG00000172534	HCFC1	0.00433929	2.36258	0.0287894	2.86652	1.91443	1.21318	0.701255		2.36258
ENSG00000146083	RNF44	0.00440934	2.35563	0.0289946	2.86135	4.72398	4.50107	0.222912		2.35563
ENSG00000198373	WWP2	0.00442196	2.35439	0.0290203	2.86043	5.60246	5.48938	0.113075		2.35439
ENSG00000124313	IQSEC2	0.00445467	2.35118	0.0291485	2.85805	3.17396	2.90865	0.265311		2.35118
ENSG00000188130	MAPK12	0.00447661	2.34905	0.0291998	2.85646	1.21275	0.88586	0.326894		2.34905
ENSG00000102977	ACD	0.00448537	2.3482	0.0292767	2.85583	2.43658	2.19264	0.24394		2.3482
ENSG00000205336	ADGRG1	0.00450338	2.34646	0.029328	2.85454	6.25648	6.06893	0.187547		2.34646
ENSG00000101342	TLDC2	0.00454357	2.3426	0.0294306	2.85166	-2.45842	-2.80576	0.347348		2.3426
ENSG00000197077	KIAA1671	0.00454656	2.34232	0.0294563	2.85145	5.93452	5.75647	0.178054		2.34232
ENSG00000230514	AGER	0.00458261	2.33889	0.0295332	2.84889	-1.79566	-2.01596	0.2203		2.33889
ENSG00000169733	RFNG	0.00458937	2.33825	0.0295845	2.84842	3.02361	2.75735	0.266255		2.33825
ENSG00000231268	AGER	0.00459353	2.33785	0.0296102	2.84812	-1.79582	-2.01597	0.220143		2.33785
ENSG00000127533	F2RL3	0.00461119	2.33619	0.0296615	2.84688	0.158078	-0.217443	0.375521		2.33619
ENSG00000116525	TRIM62	0.00461521	2.33581	0.0297127	2.8466	3.53628	3.30781	0.228471		2.33581
ENSG00000198756	COLGALT2	0.00461673	2.33567	0.0297384	2.84649	-0.115299	-0.665756	0.550457		2.33567
ENSG00000173065	FAM222B	0.00462964	2.33445	0.029764	2.84559	3.86724	3.61743	0.249809		2.33445
ENSG00000127838	PNKD	0.004631	2.33432	0.0297897	2.84549	4.38425	4.16324	0.221014		2.33432
ENSG00000212122	TSSK1B	0.00463878	2.3336	0.0298153	2.84495	-0.244552	-0.741529	0.496977		2.3336
ENSG00000007516	BAIAP3	0.0046913	2.32871	0.0299436	2.84129	2.33055	1.84488	0.485669		2.32871
ENSG00000240184	PCDHGC3	0.00469945	2.32795	0.0299692	2.84073	3.95858	3.70756	0.251018		2.32795
ENSG00000106603	COA1	0.00470725	2.32723	0.0299949	2.84019	5.03431	4.87206	0.162256		2.32723
ENSG00000066117	SMARCD1	0.00470894	2.32708	0.0300205	2.84008	5.29135	5.1857	0.10565		2.32708
ENSG00000144524	COPS7B	0.00472506	2.32559	0.0300975	2.83897	4.37291	4.22527	0.14764		2.32559
ENSG00000140807	NKD1	0.00473537	2.32465	0.0301231	2.83826	3.55842	3.24207	0.316356		2.32465
ENSG00000268995	VN1R82P	0.00475856	2.32252	0.0302001	2.83667	-3.47658	-3.67285	0.19627		2.32252
ENSG00000196498	NCOR2	0.00476613	2.32183	0.0302513	2.83616	6.02845	5.76654	0.261904		2.32183
ENSG00000183495	EP400	0.00476882	2.32159	0.030277	2.83597	6.38063	6.13884	0.241788		2.32159
ENSG00000249550	LINC01234	0.00478753	2.31989	0.0303796	2.8347	-1.83743	-2.47048	0.633047		2.31989
ENSG00000177728	TMEM94	0.00480639	2.31818	0.0304309	2.83342	5.07867	4.86562	0.213052		2.31818
ENSG00000226419	SLC16A1-AS1	0.00481167	2.3177	0.0304565	2.83306	0.225131	-0.202213	0.427344		2.3177
ENSG00000139718	SETD1B	0.00481675	2.31725	0.0304822	2.83272	4.73748	4.46481	0.272671		2.31725
ENSG00000248371	LINC02056	0.00481859	2.31708	0.0305078	2.8326	-3.24701	-3.47016	0.223155		2.31708
ENSG00000174015	CBY2	0.00484255	2.31493	0.0305591	2.83098	-0.0233572	-0.421354	0.397997		2.31493
ENSG00000196547	MAN2A2	0.0048491	2.31434	0.0305848	2.83054	5.21236	5.04734	0.165022		2.31434
ENSG00000100413	POLR3H	0.00488225	2.31138	0.0306874	2.82832	4.90974	4.80121	0.108531		2.31138
ENSG00000069535	MAOB	0.00488311	2.3113	0.030713	2.82827	-0.827041	-1.33584	0.508802		2.3113
ENSG00000169203	NPIPB12	0.00489442	2.3103	0.0307643	2.82751	4.04155	3.6255	0.416047		2.3103
ENSG00000188026	RILPL1	0.00492134	2.30792	0.0308669	2.82572	3.5069	3.35061	0.156293		2.30792
ENSG00000140859	KIFC3	0.00493756	2.30649	0.0309438	2.82465	4.12021	3.83134	0.288863		2.30649
ENSG00000234605	PSORS1C2	0.00493946	2.30632	0.0309695	2.82453	-2.81171	-3.19958	0.387872		2.30632
ENSG00000227246	PSORS1C2	0.00495293	2.30514	0.0310464	2.82364	-2.81171	-3.19949	0.387782		2.30514
ENSG00000101464	PIGU	0.00497727	2.30301	0.0311747	2.82204	4.26765	4.10954	0.158105		2.30301
ENSG00000125686	MED1	0.00498583	2.30226	0.031226	2.82148	4.10112	3.88836	0.212758		2.30226
ENSG00000132510	KDM6B	0.00498923	2.30197	0.0312516	2.82126	4.13879	3.83072	0.308064		2.30197
ENSG00000181523	SGSH	0.00500201	2.30086	0.0312773	2.82042	2.80691	2.54119	0.265723		2.30086
ENSG00000234043	NUDT9P1	0.00504936	2.29676	0.0314311	2.81734	-0.352101	-0.780993	0.428892		2.29676
ENSG00000196535	MYO18A	0.00506952	2.29503	0.0314824	2.81604	6.28321	6.11517	0.168042		2.29503
ENSG00000142303	ADAMTS10	0.00507442	2.29461	0.0315337	2.81573	1.22284	0.875371	0.347471		2.29461
ENSG00000170919	TPT1-AS1	0.0050864	2.29359	0.031662	2.81496	3.26602	3.02364	0.242378		2.29359
ENSG00000144278	GALNT13	0.00511617	2.29106	0.0318159	2.81305	2.54217	2.00886	0.533307		2.29106
ENSG00000262185	LINC02861	0.00512068	2.29067	0.0318415	2.81276	-2.49092	-2.80462	0.313698		2.29067
ENSG00000230366	DSCR9	0.00512121	2.29063	0.0318671	2.81272	-2.08149	-2.41567	0.334181		2.29063
ENSG00000277606	GUSBP1	0.00513333	2.2896	0.0318928	2.81195	2.02864	1.64149	0.387152		2.2896
ENSG00000171045	TSNARE1	0.00513547	2.28942	0.0319184	2.81181	3.0634	2.86267	0.200727		2.28942
ENSG00000175084	DES	0.00514296	2.28879	0.0319441	2.81134	-0.506462	-1.39121	0.884743		2.28879
ENSG00000106261	ZKSCAN1	0.00515493	2.28778	0.032021	2.81058	5.08506	4.87357	0.211488		2.28778
ENSG00000221995	TIAF1	0.00517727	2.2859	0.0320723	2.80916	1.6701	1.32939	0.340711		2.2859
ENSG00000196313	POM121	0.00520516	2.28357	0.0321493	2.8074	5.43719	5.19456	0.242638		2.28357
ENSG00000133612	AGAP3	0.00522077	2.28227	0.0322262	2.80642	6.15673	6.00326	0.153475		2.28227
ENSG00000204673	AKT1S1	0.00524093	2.28059	0.0323032	2.80516	4.1319	3.93879	0.193103		2.28059
ENSG00000075035	WSCD2	0.00525088	2.27977	0.0323544	2.80453	3.98741	3.50315	0.484257		2.27977
ENSG00000180638	SLC47A2	0.00525116	2.27974	0.0323801	2.80452	-3.01189	-3.33067	0.318778		2.27974
ENSG00000084112	SSH1	0.00525956	2.27905	0.0324827	2.80399	5.79704	5.63575	0.161288		2.27905
ENSG00000064547	LPAR2	0.00526181	2.27887	0.0325083	2.80385	3.70095	3.51526	0.185693		2.27887
ENSG00000237333	MSH5	0.00526189	2.27886	0.032534	2.80385	-1.10776	-1.46671	0.358953		2.27886
ENSG00000148737	TCF7L2	0.00527576	2.27771	0.0325853	2.80298	4.03169	3.78937	0.242319		2.27771
ENSG00000184357	H1-5	0.00528914	2.27662	0.0326366	2.80215	4.92835	4.47862	0.44973		2.27662
ENSG00000164535	DAGLB	0.00530342	2.27544	0.0326879	2.80127	1.67835	1.3374	0.340951		2.27544
ENSG00000120896	SORBS3	0.00532098	2.27401	0.0327648	2.80018	2.28668	1.93109	0.355589		2.27401
ENSG00000106404	CLDN15	0.00532264	2.27387	0.0327905	2.80008	1.19334	0.884512	0.30883		2.27387
ENSG00000167600	CYP2S1	0.0053264	2.27357	0.0328161	2.79985	0.842922	0.213193	0.629729		2.27357
ENSG00000174989	FBXW8	0.00533495	2.27287	0.0329187	2.79932	4.45642	4.32589	0.130538		2.27287
ENSG00000143850	PLEKHA6	0.00536306	2.27059	0.0330469	2.79759	6.31156	6.14322	0.168346		2.27059
ENSG00000229488	PRRT1	0.00536441	2.27048	0.0330726	2.79751	-2.53338	-2.74726	0.213876		2.27048
ENSG00000201289	RN7SKP76	0.00536896	2.27011	0.0331239	2.79723	-3.12213	-3.36792	0.245788		2.27011
ENSG00000183379	SYNDIG1L	0.00537023	2.27001	0.0331495	2.79716	-3.33299	-3.53377	0.20078		2.27001
ENSG00000158480	SPATA2	0.0053717	2.26989	0.0331752	2.79707	2.2667	2.01479	0.251908		2.26989
ENSG00000130675	MNX1	0.0053835	2.26894	0.0332521	2.79634	-1.31883	-1.74605	0.427217		2.26894
ENSG00000138336	TET1	0.00538386	2.26891	0.0332778	2.79632	4.25927	4.03232	0.226954		2.26891
ENSG00000008838	MED24	0.0053889	2.2685	0.0333034	2.79601	5.10067	4.98131	0.119354		2.2685
ENSG00000172375	C2CD2L	0.0054168	2.26626	0.0333547	2.79432	3.11602	2.94736	0.168651		2.26626
ENSG00000111752	PHC1	0.00541898	2.26608	0.0333804	2.79418	5.10563	4.94646	0.159166		2.26608
ENSG00000151376	ME3	0.00544237	2.26421	0.0334829	2.79277	4.17337	3.91364	0.259728		2.26421
ENSG00000106809	OGN	0.00547649	2.2615	0.0335855	2.79071	-1.78747	-2.39246	0.604985		2.2615
ENSG00000269097	TPRG1LP1	0.00549775	2.25982	0.0336881	2.78944	-1.43539	-1.88924	0.453847		2.25982
ENSG00000143442	POGZ	0.00550068	2.25958	0.0337394	2.78926	6.49599	6.32302	0.172963		2.25958
ENSG00000086015	MAST2	0.00550867	2.25895	0.0337651	2.78878	3.73548	3.46131	0.274166		2.25895
ENSG00000125149	C16orf70	0.0055436	2.25621	0.0338677	2.7867	3.5164	3.36492	0.151473		2.25621
ENSG00000102128	RAB40AL	0.00556193	2.25477	0.0339702	2.78561	-1.39975	-1.79713	0.397383		2.25477
ENSG00000100393	EP300	0.00556277	2.25471	0.0339959	2.78556	7.4737	7.29541	0.178285		2.25471
ENSG00000277377	SERPINA1	0.00557256	2.25395	0.0340728	2.78498	-2.10918	-2.56599	0.456814		2.25395
ENSG00000122390	NAA60	0.00557569	2.2537	0.0340985	2.7848	3.80737	3.60243	0.20494		2.2537
ENSG00000173335	CST9	0.00558862	2.2527	0.0341498	2.78403	-3.42728	-3.61791	0.190627		2.2527
ENSG00000134815	DHX34	0.00561407	2.25072	0.0343037	2.78253	4.2077	4.04096	0.166738		2.25072
ENSG00000138162	TACC2	0.00568654	2.24515	0.0344576	2.7783	6.00353	5.75338	0.250148		2.24515
ENSG00000110104	CCDC86	0.00571211	2.2432	0.0345601	2.77681	3.6283	3.36915	0.259157		2.2432
ENSG00000226763	SRRM5	0.00572683	2.24209	0.0346114	2.77596	0.603721	0.230952	0.372769		2.24209
ENSG00000102858	MGRN1	0.00573424	2.24152	0.0346371	2.77554	3.91152	3.67033	0.241189		2.24152
ENSG00000230082	PRRT3-AS1	0.00578585	2.23763	0.0346884	2.77257	-0.796591	-1.14357	0.34698		2.23763
ENSG00000123411	IKZF4	0.00581189	2.23568	0.0347653	2.77109	2.07235	1.79937	0.272978		2.23568
ENSG00000245148	ARAP1-AS2	0.0058175	2.23526	0.034791	2.77077	-3.09868	-3.37207	0.273385		2.23526
ENSG00000101040	ZMYND8	0.00585102	2.23277	0.0348423	2.76886	7.22887	7.06197	0.166901		2.23277
ENSG00000167578	RAB4B	0.00586135	2.232	0.0348679	2.76828	2.71282	2.48821	0.224616		2.232
ENSG00000136367	ZFHX2	0.00586658	2.23161	0.0348936	2.76798	1.97011	1.59181	0.378308		2.23161
ENSG00000164107	HAND2	0.00586843	2.23148	0.0349192	2.76788	-0.708294	-1.1291	0.420806		2.23148
ENSG00000166340	TPP1	0.00587467	2.23102	0.0349705	2.76753	1.57919	1.23529	0.343898		2.23102
ENSG00000235997	LINC01936	0.00587987	2.23063	0.0349962	2.76723	-1.96956	-2.35092	0.381361		2.23063
ENSG00000221970	OR2A1	0.00592004	2.22768	0.0350474	2.76498	-3.27161	-3.48891	0.217296		2.22768
ENSG00000276920	NKD2	0.0059386	2.22632	0.03515	2.76394	-0.122444	-0.528335	0.405891		2.22632
ENSG00000176715	ACSF3	0.00594498	2.22585	0.0352013	2.76358	4.97133	4.81106	0.160278		2.22585
ENSG00000233716	MTFR2P1	0.00596367	2.22449	0.035227	2.76254	-1.46749	-1.8277	0.360204		2.22449
ENSG00000158022	TRIM63	0.00597761	2.22347	0.0352783	2.76176	-2.10763	-2.53671	0.429082		2.22347
ENSG00000171044	XKR6	0.00599159	2.22246	0.0353039	2.76099	1.82598	1.46129	0.364697		2.22246
ENSG00000172987	HPSE2	0.00600136	2.22175	0.0353552	2.76045	-1.76866	-2.27868	0.510016		2.22175
ENSG00000102804	TSC22D1	0.00602196	2.22026	0.0354065	2.75931	6.91981	6.77479	0.145017		2.22026
ENSG00000132128	LRRC41	0.00603159	2.21957	0.0354322	2.75878	5.69679	5.55565	0.141137		2.21957
ENSG00000088038	CNOT3	0.00603172	2.21956	0.0354578	2.75877	4.65429	4.38835	0.26594		2.21956
ENSG00000172554	SNTG2	0.00603457	2.21935	0.0355091	2.75861	-2.79686	-3.09231	0.29545		2.21935
ENSG00000139624	CERS5	0.00604451	2.21864	0.0355348	2.75807	2.95626	2.71959	0.236674		2.21864
ENSG00000241544	LINC02029	0.00608161	2.21598	0.0357143	2.75603	-3.04094	-3.30105	0.260111		2.21598
ENSG00000260807	CEROX1	0.00609583	2.21497	0.0357399	2.75526	-1.34156	-1.70802	0.366462		2.21497
ENSG00000171940	ZNF217	0.00612318	2.21302	0.0358425	2.75377	7.60428	7.46874	0.135545		2.21302
ENSG00000267348	GEMIN7-AS1	0.006143	2.21162	0.0359195	2.75269	-2.44422	-2.73359	0.289364		2.21162
ENSG00000154237	LRRK1	0.00616748	2.20989	0.0359451	2.75137	4.79563	4.56193	0.233694		2.20989
ENSG00000282730	TRBV24-1	0.00617711	2.20921	0.0359964	2.75085	-3.52899	-3.66657	0.137576		2.20921
ENSG00000162706	CADM3	0.00618635	2.20857	0.0360477	2.75035	-2.28761	-2.75611	0.468499		2.20857
ENSG00000235590	GNAS-AS1	0.00619627	2.20787	0.0360734	2.74982	-1.86965	-2.32387	0.454218		2.20787
ENSG00000161642	ZNF385A	0.0061978	2.20776	0.036099	2.74973	3.97823	3.62022	0.358014		2.20776
ENSG00000100228	RAB36	0.00622659	2.20575	0.0362272	2.74819	2.15163	1.81133	0.340298		2.20575
ENSG00000276023	DUSP14	0.00622793	2.20566	0.0362529	2.74812	-1.76052	-2.21636	0.455841		2.20566
ENSG00000214688	C10orf105	0.00623839	2.20493	0.0363042	2.74756	-2.41822	-2.7369	0.31869		2.20493
ENSG00000149600	COMMD7	0.00624549	2.20443	0.0363298	2.74718	4.02261	3.87331	0.149299		2.20443
ENSG00000139200	PIANP	0.00629155	2.20124	0.0363811	2.74473	-3.16277	-3.41205	0.249281		2.20124
ENSG00000141448	GATA6	0.00632245	2.19911	0.0364581	2.74309	0.503731	0.0843929	0.419338		2.19911
ENSG00000036828	CASR	0.00632623	2.19886	0.0365094	2.74289	3.4213	3.08938	0.331921		2.19886
ENSG00000127527	EPS15L1	0.0063306	2.19856	0.036535	2.74266	4.34983	4.15376	0.196068		2.19856
ENSG00000143294	PRCC	0.00633308	2.19839	0.0365607	2.74253	4.8305	4.67611	0.154393		2.19839
ENSG00000170653	ATF7	0.00633543	2.19822	0.0365863	2.74241	4.8274	4.65128	0.176113		2.19822
ENSG00000001167	NFYA	0.00637382	2.1956	0.0366632	2.74039	1.63193	1.22629	0.405641		2.1956
ENSG00000004660	CAMKK1	0.00637465	2.19554	0.0366889	2.74035	2.36622	2.09894	0.267282		2.19554
ENSG00000107147	KCNT1	0.00638243	2.19501	0.0367145	2.73994	-2.8662	-3.14471	0.278509		2.19501
ENSG00000225972	MTND1P23	0.00641124	2.19306	0.0368171	2.73843	1.04691	0.531427	0.515486		2.19306
ENSG00000107829	FBXW4	0.00641624	2.19272	0.0368428	2.73817	4.22904	4.07142	0.157628		2.19272
ENSG00000124140	SLC12A5	0.00644817	2.19056	0.0369197	2.73651	-2.32281	-2.66252	0.339704		2.19056
ENSG00000167874	TMEM88	0.00645097	2.19037	0.036971	2.73637	-0.0620439	-0.377318	0.315274		2.19037
ENSG00000108557	RAI1	0.00646114	2.18969	0.0369967	2.73584	5.93437	5.67858	0.25579		2.18969
ENSG00000076201	PTPN23	0.00646259	2.18959	0.0370223	2.73577	4.64939	4.41631	0.233077		2.18959
ENSG00000160767	FAM189B	0.00647007	2.18909	0.037048	2.73538	1.28305	0.990569	0.292481		2.18909
ENSG00000173678	SPDYE2B	0.00647895	2.1885	0.0371506	2.73492	-3.02971	-3.2874	0.25769		2.1885
ENSG00000206531	CD200R1L	0.0064847	2.18811	0.0371762	2.73462	-3.36392	-3.56321	0.19929		2.18811
ENSG00000170684	ZNF296	0.00649103	2.18769	0.0372018	2.7343	0.349575	-0.0601639	0.409739		2.18769
ENSG00000262666	FAM189B	0.00650226	2.18694	0.0372275	2.73372	1.25085	0.96209	0.288764		2.18694
ENSG00000237740	NPAP1P3	0.00651785	2.1859	0.0372788	2.73292	-3.38191	-3.58234	0.200429		2.1859
ENSG00000235316	DUSP8P5	0.00653487	2.18476	0.0373557	2.73204	0.0973624	-0.25823	0.355593		2.18476
ENSG00000166343	MSS51	0.00655616	2.18335	0.037407	2.73096	1.31124	1.0278	0.283441		2.18335
ENSG00000088367	EPB41L1	0.00658384	2.18152	0.0375096	2.72954	6.17753	5.96749	0.210044		2.18152
ENSG00000172936	MYD88	0.00660951	2.17983	0.0375866	2.72824	4.47376	4.23318	0.240576		2.17983
ENSG00000186648	CARMIL3	0.00661878	2.17922	0.0376122	2.72777	-0.874789	-1.22278	0.347988		2.17922
ENSG00000205578	POM121B	0.00662892	2.17856	0.0376635	2.72726	-2.45443	-2.84622	0.39179		2.17856
ENSG00000276276	ARL17B	0.00663322	2.17828	0.0377148	2.72704	1.56985	1.1228	0.447051		2.17828
ENSG00000213409	C1QBPP2	0.00665452	2.17688	0.0378174	2.72596	-3.3931	-3.58269	0.189591		2.17688
ENSG00000165694	FRMD7	0.00666841	2.17598	0.0378687	2.72526	-3.19182	-3.42585	0.234027		2.17598
ENSG00000273494	PANK4	0.00667696	2.17542	0.03792	2.72483	1.71074	1.3086	0.402133		2.17542
ENSG00000184347	SLIT3	0.00667759	2.17538	0.0379456	2.7248	5.45897	5.06839	0.390583		2.17538
ENSG00000155506	LARP1	0.00670949	2.17331	0.0380226	2.7232	7.76288	7.63596	0.126922		2.17331
ENSG00000129467	ADCY4	0.00671818	2.17275	0.0380995	2.72277	2.69072	2.44246	0.248261		2.17275
ENSG00000100243	CYB5R3	0.00672592	2.17225	0.0381508	2.72238	5.52386	5.33071	0.193145		2.17225
ENSG00000203883	SOX18	0.00673309	2.17179	0.0381765	2.72202	-0.773296	-1.18833	0.41503		2.17179
ENSG00000076555	ACACB	0.00675118	2.17062	0.0382534	2.72112	3.92769	3.6329	0.294787		2.17062
ENSG00000106125	MINDY4	0.00676325	2.16984	0.038279	2.72052	3.0759	2.84884	0.227058		2.16984
ENSG00000268095	ZNF649-AS1	0.00677175	2.1693	0.0383047	2.7201	-3.49658	-3.66006	0.163475		2.1693
ENSG00000215720	MFFP1	0.00678529	2.16843	0.0383816	2.71943	-3.01016	-3.27	0.259839		2.16843
ENSG00000214548	MEG3	0.00679696	2.16769	0.0384329	2.71885	3.46687	3.11165	0.355227		2.16769
ENSG00000162714	ZNF496	0.00680078	2.16744	0.0384586	2.71866	4.85758	4.72704	0.13054		2.16744
ENSG00000120341	SEC16B	0.0068034	2.16727	0.0384842	2.71853	0.3684	-0.0289615	0.397362		2.16727
ENSG00000011677	GABRA3	0.00681998	2.16622	0.0385099	2.71771	1.05173	0.535035	0.516696		2.16622
ENSG00000153786	ZDHHC7	0.00683759	2.1651	0.0385868	2.71685	6.07514	5.95172	0.123414		2.1651
ENSG00000244558	KCNK15-AS1	0.00686606	2.16329	0.0386638	2.71545	-3.21191	-3.44555	0.233641		2.16329
ENSG00000184058	TBX1	0.00688623	2.16202	0.0386894	2.71446	2.24357	1.71382	0.529746		2.16202
ENSG00000283293	RN7SK	0.0069256	2.15954	0.0388689	2.71254	10.6612	8.94715	1.71404		2.15954
ENSG00000167930	FAM234A	0.00693414	2.15901	0.0389202	2.71213	4.29549	4.15506	0.140432		2.15901
ENSG00000148660	CAMK2G	0.00693815	2.15876	0.0389715	2.71193	6.22956	6.09133	0.13823		2.15876
ENSG00000102878	HSF4	0.00694329	2.15843	0.0389972	2.71168	2.66986	2.35408	0.315777		2.15843
ENSG00000234003	MTATP6P27	0.00696615	2.15701	0.0390485	2.71058	-3.48533	-3.64053	0.1552		2.15701
ENSG00000105323	HNRNPUL1	0.00697691	2.15634	0.0391254	2.71006	7.35812	7.25811	0.10001		2.15634
ENSG00000224680	PLA2G12AP1	0.0069834	2.15593	0.0391511	2.70974	-2.97809	-3.21622	0.238122		2.15593
ENSG00000090581	GNPTG	0.00698478	2.15585	0.0392024	2.70968	4.74407	4.60908	0.134988		2.15585
ENSG00000229071	PRRT1	0.00699715	2.15508	0.039228	2.70908	-2.39216	-2.64841	0.256253		2.15508
ENSG00000163697	APBB2	0.00702369	2.15343	0.0393049	2.7078	4.19917	4.02199	0.177186		2.15343
ENSG00000100060	MFNG	0.00704696	2.152	0.0393562	2.70669	-0.00499572	-0.401574	0.396578		2.152
ENSG00000272333	KMT2B	0.00706971	2.1506	0.0394075	2.7056	5.38466	5.14896	0.235704		2.1506
ENSG00000128596	CCDC136	0.00707055	2.15055	0.0394332	2.70556	1.77178	1.35255	0.41923		2.15055
ENSG00000127578	WFIKKN1	0.00707367	2.15036	0.0394588	2.70541	-1.93466	-2.32005	0.385399		2.15036
ENSG00000181626	ANKRD62	0.00707378	2.15035	0.0394845	2.70541	-0.443492	-1.05099	0.607494		2.15035
ENSG00000142156	COL6A1	0.00711261	2.14797	0.0395614	2.70356	4.95886	4.61006	0.348804		2.14797
ENSG00000274681	SUDS3P1	0.00711845	2.14761	0.0396127	2.70328	-1.61417	-1.99132	0.377154		2.14761
ENSG00000249129	SUDS3P1	0.00711845	2.14761	0.0395871	2.70328	-1.61417	-1.99132	0.377154		2.14761
ENSG00000005001	PRSS22	0.00712934	2.14695	0.0396384	2.70276	1.82749	1.38053	0.446964		2.14695
ENSG00000175115	PACS1	0.00713732	2.14646	0.0396897	2.70239	5.82243	5.65446	0.167965		2.14646
ENSG00000230336	POU5F1	0.0071603	2.14507	0.039741	2.7013	-1.58307	-2.15951	0.576437		2.14507
ENSG00000235068	POU5F1	0.00716472	2.1448	0.0397666	2.70109	-1.58307	-2.15947	0.576396		2.1448
ENSG00000257923	CUX1	0.00722853	2.14095	0.0398692	2.69809	6.83179	6.68124	0.150554		2.14095
ENSG00000132471	WBP2	0.00724346	2.14005	0.0398948	2.6974	4.71962	4.55878	0.160845		2.14005
ENSG00000203857	HSD3B1	0.00724672	2.13986	0.0399205	2.69724	-1.49391	-2.05062	0.556708		2.13986
ENSG00000265479	DTX2P1-UPK3BP1-PMS2P11	0.0072502	2.13965	0.0399461	2.69708	4.59791	4.34708	0.250833		2.13965
ENSG00000151065	DCP1B	0.00725463	2.13938	0.0399718	2.69687	2.32799	2.06591	0.262083		2.13938
ENSG00000197882	OR7E13P	0.00727247	2.13832	0.0399974	2.69604	-3.27688	-3.49398	0.217106		2.13832
ENSG00000225008	TWF1P2	0.00731761	2.13563	0.0401257	2.69395	-1.83187	-2.1879	0.356026		2.13563
ENSG00000243156	MICAL3	0.00732765	2.13504	0.040177	2.69348	5.06319	4.83085	0.232336		2.13504
ENSG00000154134	ROBO3	0.00733445	2.13463	0.0402026	2.69317	1.20082	0.800431	0.400387		2.13463
ENSG00000213152	RPL7AP60	0.00736747	2.13268	0.0402283	2.69165	-1.21844	-1.60342	0.384987		2.13268
ENSG00000233608	TWIST2	0.00736919	2.13258	0.0402539	2.69157	-2.32932	-2.67425	0.344929		2.13258
ENSG00000228630	HOTAIR	0.00741177	2.13008	0.0403821	2.68962	-1.59445	-2.02164	0.427188		2.13008
ENSG00000140464	PML	0.00747308	2.1265	0.0404847	2.68682	5.00502	4.81041	0.194619		2.1265
ENSG00000253159	PCDHGA12	0.00747803	2.12621	0.0405104	2.6866	0.806624	0.424425	0.382199		2.12621
ENSG00000105270	CLIP3	0.00749515	2.12522	0.0405617	2.68582	0.143489	-0.246851	0.390339		2.12522
ENSG00000100258	LMF2	0.00749548	2.1252	0.0405873	2.68581	3.3537	3.12848	0.225218		2.1252
ENSG00000153902	LGI4	0.0075044	2.12468	0.040613	2.6854	0.797514	0.421468	0.376045		2.12468
ENSG00000206324	AGPAT1	0.00751575	2.12403	0.0407156	2.68489	-0.210496	-0.907213	0.696717		2.12403
ENSG00000163625	WDFY3	0.00752293	2.12361	0.0407412	2.68456	7.74144	7.6268	0.114639		2.12361
ENSG00000126746	ZNF384	0.00753354	2.123	0.0407925	2.68409	5.03288	4.90612	0.126755		2.123
ENSG00000235758	AGPAT1	0.00753719	2.12279	0.0408695	2.68392	-0.210562	-0.907033	0.696471		2.12279
ENSG00000123243	ITIH5	0.00754754	2.12219	0.0409207	2.68346	4.58592	4.31283	0.273092		2.12219
ENSG00000226467	AGPAT1	0.00756701	2.12108	0.0409977	2.68258	-0.210974	-0.907022	0.696048		2.12108
ENSG00000102901	CENPT	0.0075688	2.12097	0.0410233	2.6825	4.5152	4.37087	0.144338		2.12097
ENSG00000071564	TCF3	0.00760197	2.11907	0.0411259	2.68101	5.49432	5.34162	0.152706		2.11907
ENSG00000176678	FOXL1	0.00760927	2.11866	0.0411516	2.68069	0.876788	0.471896	0.404892		2.11866
ENSG00000167889	MGAT5B	0.00763084	2.11743	0.0412285	2.67972	-2.78019	-3.05686	0.276675		2.11743
ENSG00000185158	LRRC37B	0.00763293	2.11731	0.0412542	2.67963	3.73183	3.52424	0.207585		2.11731
ENSG00000135966	TGFBRAP1	0.00765227	2.11621	0.0413055	2.67877	5.24019	5.15244	0.0877445		2.11621
ENSG00000163520	FBLN2	0.00768632	2.11428	0.0414081	2.67726	-0.473714	-1.12228	0.648564		2.11428
ENSG00000154928	EPHB1	0.00771784	2.1125	0.041485	2.67587	-1.38775	-1.77588	0.388135		2.1125
ENSG00000126005	MMP24OS	0.00773893	2.11132	0.0415106	2.67494	3.65512	3.47616	0.178951		2.11132
ENSG00000197122	SRC	0.00776073	2.1101	0.0415876	2.67398	6.77428	6.59427	0.180006		2.1101
ENSG00000285437	POLR2J3	0.00777604	2.10924	0.0416132	2.67331	6.24447	6.00647	0.238004		2.10924
ENSG00000125826	RBCK1	0.00778338	2.10883	0.0416645	2.67299	5.38815	5.25017	0.137973		2.10883
ENSG00000130475	FCHO1	0.0077936	2.10826	0.0417415	2.67254	2.50107	2.19873	0.302335		2.10826
ENSG00000225725	FAM66E	0.00779757	2.10804	0.0417671	2.67237	-1.80839	-2.16944	0.361045		2.10804
ENSG00000163870	TPRA1	0.00780361	2.1077	0.0417928	2.6721	4.08162	3.8819	0.199719		2.1077
ENSG00000012061	ERCC1	0.00783881	2.10575	0.0420236	2.67057	4.32312	4.19462	0.128503		2.10575
ENSG00000230550	ERLNC1	0.0078524	2.105	0.0420749	2.66998	-3.05728	-3.30681	0.249528		2.105
ENSG00000124575	H1-3	0.00785843	2.10466	0.0421005	2.66972	4.4975	4.19066	0.306841		2.10466
ENSG00000080603	SRCAP	0.00790184	2.10227	0.0422544	2.66784	6.25796	6.00929	0.248669		2.10227
ENSG00000149679	CABLES2	0.00792576	2.10096	0.042357	2.6668	2.23577	1.98631	0.249456		2.10096
ENSG00000145016	RUBCN	0.00793536	2.10043	0.0424083	2.66639	4.70914	4.57228	0.136851		2.10043
ENSG00000238056	PRRT1	0.00797207	2.09843	0.0424853	2.66482	-2.48185	-2.70119	0.219332		2.09843
ENSG00000118702	GHRH	0.00797984	2.09801	0.0425109	2.66448	-3.64814	-3.7357	0.0875591		2.09801
ENSG00000280739	EIF1B-AS1	0.00799071	2.09741	0.0425878	2.66402	1.41263	1.172	0.240636		2.09741
ENSG00000171992	SYNPO	0.0080017	2.09682	0.0426391	2.66355	4.07291	3.80982	0.263094		2.09682
ENSG00000104881	PPP1R13L	0.0080106	2.09633	0.0426648	2.66317	5.20278	4.95888	0.243901		2.09633
ENSG00000236953	ZDHHC20-IT1	0.00801662	2.09601	0.0427674	2.66291	-2.9339	-3.20733	0.273427		2.09601
ENSG00000133884	DPF2	0.00802614	2.09549	0.0428187	2.66251	4.76905	4.65773	0.111321		2.09549
ENSG00000223752	ATAT1	0.00803525	2.095	0.04287	2.66212	0.368328	0.0644119	0.303916		2.095
ENSG00000235956	PRRT1	0.00804002	2.09474	0.0428956	2.66192	-2.4822	-2.70122	0.219014		2.09474
ENSG00000241418	MCRIP2P1	0.00805349	2.09402	0.0429213	2.66134	-3.25687	-3.47117	0.214296		2.09402
ENSG00000168014	C2CD3	0.00806036	2.09365	0.0429469	2.66105	4.17207	3.95471	0.217357		2.09365
ENSG00000262188	LINC01978	0.00807921	2.09263	0.0430751	2.66025	-2.48822	-2.81076	0.322542		2.09263
ENSG00000101191	DIDO1	0.00809088	2.092	0.0431008	2.65976	7.11104	7.01755	0.0934892		2.092
ENSG00000099797	TECR	0.00809707	2.09167	0.0431264	2.6595	4.41637	4.25199	0.164374		2.09167
ENSG00000063176	SPHK2	0.00812819	2.09001	0.0432034	2.65818	2.96074	2.72446	0.236277		2.09001
ENSG00000248408	LINC02469	0.00813405	2.08969	0.0432547	2.65794	-3.24956	-3.44456	0.195006		2.08969
ENSG00000161681	SHANK1	0.00814042	2.08935	0.0432803	2.65767	-2.56609	-2.87566	0.309574		2.08935
ENSG00000235387	SPAAR	0.00815278	2.08869	0.043306	2.65715	-1.26923	-1.61772	0.348489		2.08869
ENSG00000198840	MT-ND3	0.00816371	2.08811	0.0433573	2.65669	9.50667	9.14621	0.360454		2.08811
ENSG00000091513	TF	0.00818106	2.08719	0.0433829	2.65597	-1.16958	-1.57789	0.408308		2.08719
ENSG00000196616	ADH1B	0.00818108	2.08719	0.0434086	2.65596	1.14554	0.394442	0.7511		2.08719
ENSG00000185905	C16orf54	0.00818566	2.08695	0.0434599	2.65577	0.744542	0.172617	0.571925		2.08695
ENSG00000177875	CCDC184	0.00819122	2.08665	0.0434855	2.65554	-1.99067	-2.33415	0.343483		2.08665
ENSG00000134201	GSTM5	0.00819977	2.0862	0.0435112	2.65518	0.821322	0.249565	0.571757		2.0862
ENSG00000140332	TLE3	0.00821583	2.08535	0.0435625	2.65451	5.63104	5.44287	0.188171		2.08535
ENSG00000075702	WDR62	0.00821966	2.08515	0.0435881	2.65435	0.0380648	-0.496533	0.534598		2.08515
ENSG00000118292	C1orf54	0.00821994	2.08513	0.0436137	2.65434	1.73145	1.45988	0.271573		2.08513
ENSG00000145506	NKD2	0.00822971	2.08462	0.0436907	2.65393	-0.122329	-0.511363	0.389034		2.08462
ENSG00000074047	GLI2	0.00825626	2.08322	0.0437163	2.65283	-0.785587	-1.18314	0.397555		2.08322
ENSG00000244183	PPIAP71	0.00830037	2.0809	0.0437933	2.651	-2.20526	-2.52203	0.316769		2.0809
ENSG00000235651	G3BP1P1	0.00832127	2.07981	0.0438189	2.65014	-0.799694	-1.15	0.350304		2.07981
ENSG00000231787	H2BP9	0.00833591	2.07905	0.0438702	2.64954	-3.13261	-3.36178	0.229165		2.07905
ENSG00000144035	NAT8	0.00833638	2.07902	0.0439215	2.64952	-3.08652	-3.32637	0.239847		2.07902
ENSG00000234719	NPIPB2	0.00839359	2.07605	0.0439728	2.64717	1.07168	0.772192	0.299488		2.07605
ENSG00000126705	AHDC1	0.0084043	2.0755	0.0440498	2.64673	3.06271	2.72885	0.333859		2.0755
ENSG00000205559	CHKB-DT	0.00840793	2.07531	0.0440754	2.64658	-1.97516	-2.28167	0.306508		2.07531
ENSG00000215630	GUSBP9	0.00842386	2.07449	0.0441523	2.64593	1.3758	0.932941	0.442861		2.07449
ENSG00000039650	PNKP	0.00844092	2.07361	0.0442036	2.64524	4.24082	4.06716	0.173663		2.07361
ENSG00000204305	AGER	0.00844385	2.07346	0.0442293	2.64512	-1.37056	-1.63751	0.26695		2.07346
ENSG00000132846	ZBED3	0.00844394	2.07345	0.0442549	2.64512	1.42067	1.07476	0.345912		2.07345
ENSG00000186566	GPATCH8	0.00845778	2.07274	0.0443062	2.64455	6.50611	6.37097	0.135146		2.07274
ENSG00000167483	NIBAN3	0.00849362	2.07091	0.0444345	2.6431	-0.76043	-1.15507	0.394639		2.07091
ENSG00000284068	KPNA7	0.00850623	2.07026	0.0445114	2.64259	-2.79093	-3.03201	0.241077		2.07026
ENSG00000185467	KPNA7	0.00850623	2.07026	0.0444858	2.64259	-2.79093	-3.03201	0.241077		2.07026
ENSG00000125843	AP5S1	0.00850625	2.07026	0.0445371	2.64259	3.11162	2.90029	0.211334		2.07026
ENSG00000170485	NPAS2	0.00852119	2.0695	0.0445884	2.64199	6.1164	5.89785	0.21855		2.0695
ENSG00000150625	GPM6A	0.00854185	2.06845	0.0446653	2.64115	-2.00655	-2.42839	0.42184		2.06845
ENSG00000076944	STXBP2	0.00854675	2.0682	0.0446909	2.64096	5.09113	4.94572	0.145415		2.0682
ENSG00000147130	ZMYM3	0.00860206	2.0654	0.0448192	2.63874	4.7431	4.61438	0.128717		2.0654
ENSG00000175567	UCP2	0.00863833	2.06357	0.0449218	2.63729	3.6466	3.29564	0.350953		2.06357
ENSG00000188064	WNT7B	0.00865603	2.06268	0.0449731	2.63658	4.45206	4.1743	0.277759		2.06268
ENSG00000139625	MAP3K12	0.00866584	2.06219	0.0449987	2.63619	3.28549	3.03595	0.24954		2.06219
ENSG00000125823	CSTL1	0.00868144	2.06141	0.04505	2.63557	-3.17423	-3.38713	0.212904		2.06141
ENSG00000130300	PLVAP	0.00870637	2.06016	0.0451783	2.63458	5.19212	4.96318	0.228934		2.06016
ENSG00000166263	STXBP4	0.00871727	2.05962	0.0452039	2.63415	4.56387	4.40242	0.161443		2.05962
ENSG00000258735	LINC00637	0.00871771	2.0596	0.0452295	2.63414	-2.96143	-3.2307	0.269271		2.0596
ENSG00000004776	HSPB6	0.00875071	2.05796	0.0452552	2.63283	-1.88574	-2.37161	0.485867		2.05796
ENSG00000197355	UAP1L1	0.00875392	2.0578	0.0452808	2.63271	1.74402	1.43658	0.307438		2.0578
ENSG00000140470	ADAMTS17	0.00875856	2.05757	0.0453065	2.63252	0.351094	-0.073564	0.424658		2.05757
ENSG00000128011	LRFN1	0.00878254	2.05638	0.0454091	2.63158	-1.64492	-2.01368	0.368755		2.05638
ENSG00000186704	DTX2P1	0.00878742	2.05614	0.0454347	2.63139	0.527628	0.0323668	0.495261		2.05614
ENSG00000166963	MAP1A	0.0088231	2.05438	0.045486	2.62999	2.55513	2.25668	0.298448		2.05438
ENSG00000196700	ZNF512B	0.00882693	2.05419	0.0455373	2.62984	4.86496	4.67945	0.185509		2.05419
ENSG00000230204	FTH1P5	0.00882908	2.05408	0.045563	2.62976	-3.2895	-3.47578	0.186284		2.05408
ENSG00000106511	MEOX2	0.00883257	2.05391	0.0455886	2.62962	-1.74992	-2.20429	0.454372		2.05391
ENSG00000103494	RPGRIP1L	0.00887296	2.05193	0.0457425	2.62804	4.23923	4.09321	0.146016		2.05193
ENSG00000138942	RNF185	0.00890151	2.05054	0.0457681	2.62693	1.46993	0.97439	0.495537		2.05054
ENSG00000213188	YBX1P4	0.0089209	2.04959	0.0458194	2.62618	-2.54285	-2.84406	0.301214		2.04959
ENSG00000106665	CLIP2	0.00892374	2.04945	0.0458451	2.62607	3.96778	3.70756	0.260217		2.04945
ENSG00000176020	AMIGO3	0.00893412	2.04895	0.0458707	2.62567	-3.3226	-3.61198	0.289382		2.04895
ENSG00000213015	ZNF580	0.0089365	2.04883	0.0458964	2.62558	2.79444	2.56459	0.229851		2.04883
ENSG00000248527	MTATP6P1	0.00896932	2.04724	0.045999	2.62431	7.20194	6.70779	0.494154		2.04724
ENSG00000079432	CIC	0.00897534	2.04695	0.0460246	2.62408	5.43407	5.2021	0.231965		2.04695
ENSG00000186862	PDZD7	0.00897849	2.0468	0.0460503	2.62396	-1.47592	-1.85745	0.381527		2.0468
ENSG00000203697	CAPN8	0.00898374	2.04654	0.0460759	2.62376	4.29894	3.72675	0.572191		2.04654
ENSG00000118162	KPTN	0.00899615	2.04594	0.0461016	2.62328	0.490472	0.183031	0.307441		2.04594
ENSG00000142599	RERE	0.00900648	2.04544	0.0461785	2.62288	7.13175	6.95815	0.173603		2.04544
ENSG00000123560	PLP1	0.00905643	2.04304	0.0462555	2.62097	-2.14537	-2.62992	0.484557		2.04304
ENSG00000100299	ARSA	0.00905968	2.04289	0.0462811	2.62084	3.01768	2.80045	0.217232		2.04289
ENSG00000135406	PRPH	0.00906821	2.04248	0.0463067	2.62052	-3.13111	-3.38244	0.251329		2.04248
ENSG00000235647	MTFR2P2	0.00909058	2.04141	0.0464093	2.61967	-1.94529	-2.41573	0.470432		2.04141
ENSG00000233994	GDI2P2	0.00909591	2.04115	0.046435	2.61946	-3.13493	-3.36005	0.225124		2.04115
ENSG00000173898	SPTBN2	0.00909722	2.04109	0.0464606	2.61941	5.37661	5.14769	0.228923		2.04109
ENSG00000205238	SPDYE2	0.00912908	2.03957	0.0465632	2.6182	-2.8209	-3.10031	0.279406		2.03957
ENSG00000160211	G6PD	0.00915867	2.03817	0.0466402	2.61708	3.52163	3.29752	0.22411		2.03817
ENSG00000132330	SCLY	0.0091726	2.03751	0.0466915	2.61656	2.64066	2.42488	0.21578		2.03751
ENSG00000103202	NME4	0.00918269	2.03703	0.0467171	2.61617	4.20503	4.00373	0.201304		2.03703
ENSG00000143614	GATAD2B	0.00919664	2.03637	0.046794	2.61565	4.21596	3.73089	0.485069		2.03637
ENSG00000187260	WDR86	0.00920659	2.0359	0.046871	2.61527	-1.13795	-1.55265	0.414701		2.0359
ENSG00000125508	SRMS	0.00926029	2.03338	0.0469992	2.61326	-0.089202	-0.440688	0.351486		2.03338
ENSG00000241935	HOGA1	0.0092682	2.033	0.0470505	2.61296	0.722148	0.276107	0.446041		2.033
ENSG00000059915	PSD	0.00927382	2.03274	0.0471531	2.61275	-0.704132	-1.06363	0.359498		2.03274
ENSG00000217527	RPS16P5	0.00927794	2.03255	0.0471788	2.6126	-2.19196	-2.51368	0.321723		2.03255
ENSG00000126218	F10	0.0092868	2.03213	0.0472301	2.61226	-1.53152	-1.93345	0.401934		2.03213
ENSG00000099625	CBARP	0.0092909	2.03194	0.0472557	2.61211	-1.23353	-1.64975	0.416219		2.03194
ENSG00000284454	NPIPB3	0.00929607	2.0317	0.0472814	2.61192	0.940234	0.302867	0.637367		2.0317
ENSG00000149483	TMEM138	0.00930154	2.03145	0.0473583	2.61171	4.09953	3.94785	0.151677		2.03145
ENSG00000104067	TJP1	0.00933957	2.02967	0.0474096	2.6103	6.08131	5.87139	0.209919		2.02967
ENSG00000103326	CAPN15	0.0093497	2.0292	0.0474865	2.60992	4.05612	3.82306	0.23306		2.0292
ENSG00000175003	SLC22A1	0.0093532	2.02904	0.0475122	2.60979	-1.42361	-1.79933	0.375714		2.02904
ENSG00000183801	OLFML1	0.00938137	2.02773	0.0475635	2.60875	1.55464	1.25549	0.299149		2.02773
ENSG00000113073	SLC4A9	0.00939864	2.02693	0.0476148	2.60811	-2.0813	-2.41285	0.33155		2.02693
ENSG00000111490	TBC1D30	0.00941011	2.02641	0.0476661	2.60768	4.64463	4.4713	0.173333		2.02641
ENSG00000183337	BCOR	0.00941767	2.02606	0.0476917	2.6074	6.19096	6.06726	0.123695		2.02606
ENSG00000183036	PCP4	0.00942171	2.02587	0.047743	2.60726	-2.28447	-2.6744	0.389931		2.02587
ENSG00000169992	NLGN2	0.0094368	2.02518	0.0477943	2.6067	1.21448	0.864496	0.349983		2.02518
ENSG00000283859	NLGN2	0.00943698	2.02517	0.04782	2.60669	1.21448	0.864496	0.349982		2.02517
ENSG00000282752	CTDP1	0.00944814	2.02465	0.0478456	2.60628	0.513849	-0.0527146	0.566564		2.02465
ENSG00000109846	CRYAB	0.00945869	2.02417	0.0478969	2.60589	0.276293	-0.105107	0.381401		2.02417
ENSG00000204131	NHSL2	0.00950633	2.02199	0.0479995	2.60415	3.60677	3.18089	0.425881		2.02199
ENSG00000070476	ZXDC	0.00951912	2.0214	0.0480251	2.60368	5.22494	5.09746	0.127474		2.0214
ENSG00000264204	AGAP7P	0.00952498	2.02114	0.0480508	2.60347	-0.995622	-1.47202	0.4764		2.02114
ENSG00000227740	LINC02803	0.00952678	2.02105	0.0481021	2.6034	-1.32766	-1.65304	0.325383		2.02105
ENSG00000126351	THRA	0.00953811	2.02054	0.0481534	2.60299	3.71453	3.52492	0.189611		2.02054
ENSG00000226321	CROCC2	0.00954344	2.02029	0.0482303	2.60279	-3.30394	-3.50896	0.205028		2.02029
ENSG00000006704	GTF2IRD1	0.00955082	2.01996	0.048256	2.60252	4.51533	4.31432	0.201009		2.01996
ENSG00000087258	GNAO1	0.00955751	2.01966	0.0483073	2.60228	-1.2239	-1.60343	0.379527		2.01966
ENSG00000243005	RN7SL16P	0.00955924	2.01958	0.0483329	2.60222	-1.92689	-2.22742	0.300529		2.01958
ENSG00000131477	RAMP2	0.00957324	2.01894	0.0484355	2.60171	0.95335	0.639273	0.314077		2.01894
ENSG00000203499	IQANK1	0.00961759	2.01693	0.0485124	2.6001	2.7783	2.46077	0.317531		2.01693
ENSG00000177640	CASC2	0.00963029	2.01636	0.0485381	2.59964	1.97139	1.71016	0.261231		2.01636
ENSG00000177374	HIC1	0.00963375	2.0162	0.0485637	2.59951	1.87911	1.59841	0.280693		2.0162
ENSG00000055118	KCNH2	0.00966403	2.01484	0.048615	2.59842	-1.68119	-2.11031	0.429125		2.01484
ENSG00000277753	MUC20	0.00970802	2.01287	0.048692	2.59684	3.39929	2.92804	0.471251		2.01287
ENSG00000012223	LTF	0.00973812	2.01153	0.0487176	2.59576	-1.03579	-1.59909	0.563302		2.01153
ENSG00000047578	KATNIP	0.00973925	2.01147	0.0487433	2.59572	4.99697	4.86336	0.133609		2.01147
ENSG00000173269	MMRN2	0.00974662	2.01115	0.0487689	2.59545	6.26532	5.91679	0.348532		2.01115
ENSG00000227460	SYNGAP1	0.00976625	2.01027	0.0488459	2.59475	1.33655	0.917031	0.419522		2.01027
ENSG00000127415	IDUA	0.0097762	2.00983	0.0488715	2.5944	2.4024	2.10014	0.302268		2.00983
ENSG00000011451	WIZ	0.00981273	2.00821	0.0489228	2.59309	3.69505	3.41796	0.277086		2.00821
ENSG00000139292	LGR5	0.00985007	2.00656	0.049051	2.59177	0.623035	-0.0719031	0.694938		2.00656
ENSG00000185090	MANEAL	0.00985899	2.00617	0.0491023	2.59145	2.37919	2.04643	0.332754		2.00617
ENSG00000232479	KRT8P52	0.00988271	2.00512	0.0491536	2.59061	-0.697835	-1.04758	0.349741		2.00512
ENSG00000150394	CDH8	0.00993227	2.00295	0.0492819	2.58887	2.90497	2.48224	0.422735		2.00295
ENSG00000021461	CYP3A43	0.00996264	2.00163	0.0494101	2.5878	-2.96164	-3.234	0.272359		2.00163
ENSG00000100146	SOX10	0.00996695	2.00144	0.0494358	2.58765	-2.99223	-3.34065	0.348424		2.00144
ENSG00000268532	LINC02135	0.0100139	1.9994	0.0495896	2.586	-3.25751	-3.46383	0.206319		1.9994
ENSG00000235658	ATAT1	0.0100186	1.99919	0.0496153	2.58584	0.581642	0.320209	0.261433		1.99919
ENSG00000231257	ATAT1	0.0100388	1.99832	0.0496666	2.58513	0.581567	0.320219	0.261348		1.99832
ENSG00000085644	ZNF213	0.0100657	1.99716	0.0497435	2.5842	2.37429	2.1513	0.222983		1.99716
ENSG00000141012	GALNS	0.0101017	1.99561	0.0498461	2.58295	4.00399	3.82676	0.177229		1.99561
ENSG00000130985	UBA1	0.0101066	1.9954	0.0498718	2.58278	5.80558	5.64649	0.159088		1.9954
ENSG00000116731	PRDM2	0.0101105	1.99523	0.0498974	2.58264	6.61856	6.46902	0.149542		1.99523
ENSG00000157613	CREB3L1	0.0101256	1.99458	0.05	2.58212	0.627161	0.153071	0.47409		1.99458
ENSG00000133800	LYVE1	0.0101451	1.99375	0.0500513	2.58145	0.898679	0.489992	0.408688		1.99375
ENSG00000077235	GTF3C1	0.0101476	1.99364	0.0500769	2.58136	6.72296	6.6405	0.0824609		1.99364
ENSG00000142453	CARM1	0.0101937	1.99167	0.0502308	2.57977	4.22715	4.0828	0.14435		1.99167
ENSG00000225557	MTCO3P20	0.0102039	1.99123	0.0502821	2.57942	-3.53135	-3.69046	0.159115		1.99123
ENSG00000178586	OR6B3	0.0102407	1.98967	0.0503334	2.57816	-3.2591	-3.5065	0.247404		1.98967
ENSG00000151612	ZNF827	0.0102851	1.98779	0.050436	2.57665	5.46246	5.30234	0.160119		1.98779
ENSG00000106113	CRHR2	0.0103402	1.98547	0.0504873	2.57477	-2.88167	-3.17079	0.289119		1.98547
ENSG00000274176	CNOT3	0.0103516	1.98499	0.0505386	2.57438	-1.00745	-1.33729	0.329846		1.98499
ENSG00000159403	C1R	0.0103541	1.98489	0.0505642	2.5743	5.14089	4.85421	0.286676		1.98489
ENSG00000273943	CNOT3	0.0103554	1.98483	0.0505899	2.57425	-1.00746	-1.33729	0.329828		1.98483
ENSG00000277615	CNOT3	0.0103808	1.98377	0.0506412	2.57339	-1.00745	-1.33718	0.329723		1.98377
ENSG00000104859	CLASRP	0.0104085	1.98261	0.0507181	2.57246	4.97075	4.82538	0.145372		1.98261
ENSG00000214359	RPL18P10	0.0104168	1.98226	0.0507438	2.57218	-3.21473	-3.41418	0.19945		1.98226
ENSG00000276082	CNOT3	0.0104196	1.98215	0.0507694	2.57208	-1.00744	-1.337	0.329559		1.98215
ENSG00000189337	KAZN	0.010424	1.98197	0.0507951	2.57194	3.71172	3.50181	0.209918		1.98197
ENSG00000226253	MRPL35P3	0.0104354	1.98149	0.0508207	2.57155	-2.18113	-2.51199	0.330854		1.98149
ENSG00000254618	TMED10P1	0.0104964	1.97896	0.050949	2.5695	-3.10576	-3.31396	0.208198		1.97896
ENSG00000120071	KANSL1	0.0105437	1.97701	0.0510772	2.56792	6.68906	6.51241	0.176643		1.97701
ENSG00000248554	C5orf34-AS1	0.0105667	1.97606	0.0511541	2.56716	-2.9303	-3.19479	0.264485		1.97606
ENSG00000234944	LINC02623	0.0105708	1.97589	0.0512054	2.56702	-3.18047	-3.39392	0.213449		1.97589
ENSG00000157388	CACNA1D	0.0105724	1.97583	0.0512311	2.56697	5.84444	5.48494	0.359505		1.97583
ENSG00000105464	GRIN2D	0.0105937	1.97495	0.0513337	2.56626	-0.367626	-0.986392	0.618765		1.97495
ENSG00000075151	EIF4G3	0.0106007	1.97466	0.0513593	2.56602	5.89584	5.69032	0.205514		1.97466
ENSG00000186994	KANK3	0.0106737	1.97169	0.0514876	2.56361	0.0222238	-0.303782	0.326006		1.97169
ENSG00000146950	SHROOM2	0.0106789	1.97147	0.0515389	2.56344	5.43116	5.24193	0.189239		1.97147
ENSG00000197150	ABCB8	0.0107062	1.97037	0.0516158	2.56254	2.75845	2.5563	0.202149		1.97037
ENSG00000116127	ALMS1	0.0107078	1.9703	0.0516414	2.56248	7.00454	6.87073	0.13381		1.9703
ENSG00000205632	LINC01310	0.0107164	1.96995	0.0516927	2.5622	-3.52384	-3.6649	0.141055		1.96995
ENSG00000131061	ZNF341	0.0107484	1.96866	0.0517697	2.56115	1.7755	1.50882	0.266684		1.96866
ENSG00000070814	TCOF1	0.0107584	1.96825	0.051821	2.56082	5.56611	5.42349	0.14262		1.96825
ENSG00000161847	RAVER1	0.0107871	1.9671	0.0519236	2.55989	3.03804	2.75904	0.278995		1.9671
ENSG00000075785	RAB7A	0.0108416	1.96491	0.0520518	2.55811	6.55711	6.41688	0.140225		1.96491
ENSG00000130881	LRP3	0.0108553	1.96436	0.0521031	2.55766	2.01483	1.66391	0.350921		1.96436
ENSG00000130827	PLXNA3	0.0108618	1.9641	0.0521288	2.55745	4.85855	4.62694	0.23161		1.9641
ENSG00000119185	ITGB1BP1	0.010874	1.96361	0.0521544	2.55706	4.63866	4.51461	0.124052		1.96361
ENSG00000171914	TLN2	0.010875	1.96357	0.05218	2.55702	4.81474	4.60274	0.212		1.96357
ENSG00000129244	ATP1B2	0.0109193	1.96181	0.0523083	2.55559	-1.09007	-1.47855	0.388481		1.96181
ENSG00000130382	MLLT1	0.0109815	1.95934	0.0524365	2.55358	4.87786	4.70096	0.176893		1.95934
ENSG00000117625	RCOR3	0.0110148	1.95802	0.0524622	2.55251	5.7744	5.62497	0.149434		1.95802
ENSG00000065308	TRAM2	0.0110305	1.9574	0.0525135	2.55201	4.46478	4.31951	0.145266		1.9574
ENSG00000178719	GRINA	0.011059	1.95629	0.0525904	2.5511	4.29091	4.06962	0.221285		1.95629
ENSG00000164867	NOS3	0.0111094	1.95431	0.0527699	2.54949	1.71079	1.39695	0.313832		1.95431
ENSG00000184113	CLDN5	0.0111423	1.95303	0.0527956	2.54844	-0.756788	-1.13183	0.375046		1.95303
ENSG00000182492	BGN	0.0111514	1.95267	0.0528469	2.54815	3.09735	2.75887	0.338481		1.95267
ENSG00000243955	GSTA1	0.0111525	1.95263	0.0528725	2.54812	0.923455	0.170834	0.75262		1.95263
ENSG00000102225	CDK16	0.0111535	1.95259	0.0528982	2.54809	5.60391	5.47663	0.127277		1.95259
ENSG00000249669	CARMN	0.011157	1.95245	0.0529238	2.54798	4.98104	4.69203	0.289007		1.95245
ENSG00000124613	ZNF391	0.0111607	1.95231	0.0530008	2.54786	2.68349	2.4221	0.261388		1.95231
ENSG00000256977	LIMS3	0.0111676	1.95204	0.0530521	2.54764	0.309833	-0.105486	0.415319		1.95204
ENSG00000179915	NRXN1	0.011205	1.95059	0.0531803	2.54646	-1.1457	-1.6831	0.537405		1.95059
ENSG00000124440	HIF3A	0.0112484	1.94891	0.0533598	2.54509	-1.60098	-2.02168	0.420707		1.94891
ENSG00000138316	ADAMTS14	0.0112611	1.94842	0.0533855	2.54469	-0.0940291	-0.474792	0.380763		1.94842
ENSG00000149633	KIAA1755	0.0113074	1.94664	0.0534368	2.54323	-2.14084	-2.51343	0.372592		1.94664
ENSG00000120049	KCNIP2	0.0113103	1.94652	0.0534624	2.54314	0.159603	-0.151636	0.311239		1.94652
ENSG00000142039	CCDC97	0.0113226	1.94605	0.0534881	2.54276	4.04548	3.87058	0.174898		1.94605
ENSG00000188312	CENPP	0.0114094	1.94274	0.0536163	2.54005	2.88527	2.67007	0.2152		1.94274
ENSG00000224652	LINC00885	0.0114395	1.94159	0.0537958	2.53912	2.18623	1.9226	0.263624		1.94159
ENSG00000206561	COLQ	0.0114482	1.94126	0.0538471	2.53885	0.942417	0.644229	0.298187		1.94126
ENSG00000188996	HUS1B	0.0114762	1.9402	0.0538984	2.53798	-1.19171	-1.5086	0.316895		1.9402
ENSG00000273514	FOXD4L6	0.0114791	1.94009	0.0539241	2.53789	-2.71509	-3.00812	0.293027		1.94009
ENSG00000185275	CD24P4	0.011508	1.939	0.054001	2.537	-3.20733	-3.43307	0.225735		1.939
ENSG00000183309	ZNF623	0.011514	1.93878	0.0540267	2.53681	3.67337	3.10603	0.567337		1.93878
ENSG00000198556	ZNF789	0.011566	1.93682	0.0542319	2.53521	3.26593	3.06507	0.200858		1.93682
ENSG00000172831	CES2	0.0115746	1.93649	0.0542831	2.53495	5.11764	4.98365	0.133989		1.93649
ENSG00000105722	ERF	0.0115978	1.93562	0.0543088	2.53424	3.61048	3.40626	0.204219		1.93562
ENSG00000109610	SOD3	0.011603	1.93543	0.0543344	2.53408	0.0128228	-0.444304	0.457127		1.93543
ENSG00000172943	PHF8	0.0116059	1.93532	0.0543601	2.53399	5.24446	5.08193	0.162532		1.93532
ENSG00000139645	ANKRD52	0.0116115	1.93511	0.0543857	2.53382	5.34182	5.18792	0.153894		1.93511
ENSG00000180891	CUEDC1	0.0116127	1.93507	0.0544114	2.53378	2.77636	2.52403	0.25233		1.93507
ENSG00000244295	RPS20P21	0.0116473	1.93377	0.0544627	2.53272	-3.10883	-3.38379	0.274966		1.93377
ENSG00000263141	PAXBP1	0.0116731	1.93281	0.0545909	2.53194	-2.71802	-3.07107	0.353051		1.93281
ENSG00000215388	ACTG1P3	0.0117027	1.93171	0.0546679	2.53103	0.295343	-0.0322731	0.327616		1.93171
ENSG00000184922	FMNL1	0.0117134	1.93132	0.0546935	2.53071	2.26453	1.94941	0.315118		1.93132
ENSG00000198276	UCKL1	0.0117146	1.93127	0.0547192	2.53067	2.03074	1.68837	0.34237		1.93127
ENSG00000178021	TSPYL6	0.0117647	1.92942	0.0547448	2.52915	-2.81151	-3.09573	0.284222		1.92942
ENSG00000186191	BPIFB4	0.0117731	1.92911	0.0547705	2.5289	-3.41269	-3.58165	0.16896		1.92911
ENSG00000149294	NCAM1	0.0118023	1.92803	0.0548217	2.52802	-0.836877	-1.29099	0.454114		1.92803
ENSG00000063761	ADCK1	0.0118202	1.92737	0.0549243	2.52748	2.33845	2.14794	0.190515		1.92737
ENSG00000090975	PITPNM2	0.0118292	1.92704	0.05495	2.52721	2.14265	1.85109	0.291559		1.92704
ENSG00000125846	ZNF133	0.0118788	1.92523	0.0551039	2.52572	4.19042	4.01671	0.173712		1.92523
ENSG00000227195	MIR663AHG	0.01188	1.92518	0.0551295	2.52568	5.17872	4.81003	0.368686		1.92518
ENSG00000108773	KAT2A	0.0119737	1.92177	0.0553091	2.52288	4.71582	4.48167	0.234145		1.92177
ENSG00000137809	ITGA11	0.0120144	1.9203	0.0554373	2.52167	2.85396	2.5524	0.301561		1.9203
ENSG00000168488	ATXN2L	0.0120292	1.91976	0.0554886	2.52123	5.30864	5.0972	0.211444		1.91976
ENSG00000243307	POM121L6P	0.0120929	1.91747	0.0555912	2.51934	-3.54674	-3.6809	0.134164		1.91747
ENSG00000160299	PCNT	0.0120987	1.91726	0.0556168	2.51917	6.78311	6.62489	0.158223		1.91726
ENSG00000236532	LINC01695	0.0121108	1.91683	0.0556425	2.51882	-1.22868	-1.60825	0.379561		1.91683
ENSG00000275979	CNOT3	0.0121295	1.91616	0.0557194	2.51827	-0.992689	-1.3221	0.329414		1.91616
ENSG00000137976	DNASE2B	0.0121383	1.91584	0.0557451	2.51801	-2.90216	-3.15942	0.257256		1.91584
ENSG00000141376	BCAS3	0.0121525	1.91533	0.0557964	2.51759	5.39691	5.28087	0.116039		1.91533
ENSG00000270580	PKD1P6-NPIPP1	0.0121664	1.91484	0.0559246	2.51718	-2.5096	-2.84076	0.331161		1.91484
ENSG00000197361	FBXL22	0.0121683	1.91477	0.0559502	2.51713	-0.251481	-0.542025	0.290545		1.91477
ENSG00000196924	FLNA	0.012187	1.9141	0.0559759	2.51658	7.41347	7.15839	0.255077		1.9141
ENSG00000142327	RNPEPL1	0.0121958	1.91379	0.0560272	2.51632	4.15324	3.93511	0.218128		1.91379
ENSG00000233685	OR6L1P	0.0122057	1.91344	0.0561041	2.51603	-3.45186	-3.61971	0.167855		1.91344
ENSG00000272419	LINC01145	0.0122116	1.91323	0.0561554	2.51586	3.90704	3.62071	0.286332		1.91323
ENSG00000125107	CNOT1	0.0122294	1.9126	0.056258	2.51534	8.55407	8.46136	0.0927025		1.9126
ENSG00000206487	C6orf136	0.0122304	1.91256	0.0562837	2.51531	-1.10801	-1.3778	0.269789		1.91256
ENSG00000072071	ADGRL1	0.0122366	1.91234	0.0563093	2.51513	1.6003	1.22117	0.379132		1.91234
ENSG00000198466	ZNF587	0.0122412	1.91218	0.0563606	2.51499	6.61308	6.50283	0.110246		1.91218
ENSG00000168781	PPIP5K1	0.0122528	1.91176	0.0564119	2.51465	5.66742	5.52235	0.145072		1.91176
ENSG00000254901	BORCS8	0.0122563	1.91164	0.0564375	2.51455	2.94215	2.715	0.227144		1.91164
ENSG00000197410	DCHS2	0.0122941	1.9103	0.0564888	2.51345	-0.855852	-1.2301	0.374244		1.9103
ENSG00000284227	DCHS2	0.0122989	1.91013	0.0565401	2.51331	-0.855852	-1.23008	0.374226		1.91013
ENSG00000181513	ACBD4	0.0123113	1.9097	0.0565914	2.51295	2.19651	1.96605	0.230461		1.9097
ENSG00000068120	COASY	0.0123313	1.90899	0.0566427	2.51237	4.31988	4.17607	0.143812		1.90899
ENSG00000179134	SAMD4B	0.0123513	1.90829	0.0567966	2.51179	4.60178	4.37572	0.226055		1.90829
ENSG00000141542	RAB40B	0.0123776	1.90736	0.0568479	2.51103	2.65494	2.4496	0.20534		1.90736
ENSG00000229186	ADAM1A	0.0123836	1.90715	0.0568736	2.51085	-3.419	-3.66996	0.250958		1.90715
ENSG00000178531	CTXN1	0.0123934	1.90681	0.0569249	2.51057	-2.2095	-2.5636	0.354107		1.90681
ENSG00000126778	SIX1	0.0124116	1.90617	0.0570018	2.51005	2.94043	2.56782	0.372614		1.90617
ENSG00000259151	CAP2P1	0.012425	1.9057	0.0570531	2.50966	0.788268	0.432044	0.356224		1.9057
ENSG00000261192	RNF126P1	0.0124506	1.90481	0.057207	2.50892	-2.9192	-3.21112	0.291923		1.90481
ENSG00000162231	NXF1	0.0125085	1.9028	0.0573352	2.50726	5.60691	5.45374	0.153176		1.9028
ENSG00000227802	DNAJB3	0.012517	1.9025	0.0573865	2.50702	-2.40672	-2.75751	0.350787		1.9025
ENSG00000167965	MLST8	0.0125175	1.90248	0.0574122	2.507	3.86799	3.70339	0.164596		1.90248
ENSG00000250130	GAPDHP43	0.0125562	1.90114	0.0574635	2.5059	-0.102526	-0.465195	0.362669		1.90114
ENSG00000277745	H2AB3	0.0125565	1.90113	0.0574891	2.50589	-3.37088	-3.56487	0.193987		1.90113
ENSG00000245954	LINC02273	0.0125923	1.89989	0.0575147	2.50487	-2.63262	-2.9374	0.304785		1.89989
ENSG00000113721	PDGFRB	0.0126617	1.89751	0.0576686	2.5029	4.75215	4.51869	0.233451		1.89751
ENSG00000233345	MSH5	0.0126937	1.89641	0.0577456	2.50199	-1.07179	-1.37803	0.306242		1.89641
ENSG00000149115	TNKS1BP1	0.0127047	1.89603	0.0577712	2.50168	7.05187	6.89042	0.161456		1.89603
ENSG00000153443	UBALD1	0.0127285	1.89522	0.0578482	2.50101	1.77469	1.52428	0.250413		1.89522
ENSG00000144504	ANKMY1	0.0127648	1.89399	0.0579251	2.49998	3.9078	3.7094	0.198395		1.89399
ENSG00000266420	RN7SL118P	0.0127806	1.89345	0.0579764	2.49954	-3.19343	-3.39883	0.205399		1.89345
ENSG00000115318	LOXL3	0.012809	1.89249	0.0580533	2.49874	0.372495	0.0915771	0.280918		1.89249
ENSG00000261730	FOXF2-DT	0.0128212	1.89207	0.0581046	2.4984	-2.50258	-2.79154	0.288966		1.89207
ENSG00000171163	ZNF692	0.0128391	1.89146	0.0581559	2.4979	4.94503	4.78236	0.162672		1.89146
ENSG00000065054	SLC9A3R2	0.0128433	1.89132	0.0581816	2.49778	3.19035	2.96053	0.229816		1.89132
ENSG00000104731	KLHDC4	0.0128534	1.89098	0.0582072	2.4975	4.52711	4.38599	0.141114		1.89098
ENSG00000166091	CMTM5	0.0128608	1.89073	0.0582585	2.49729	-3.40477	-3.57303	0.16826		1.89073
ENSG00000226443	GAPDHP32	0.012904	1.88928	0.0583868	2.49609	-3.30325	-3.48519	0.181942		1.88928
ENSG00000247373	TMED2-DT	0.0129132	1.88897	0.0584124	2.49583	2.00147	1.77544	0.226033		1.88897
ENSG00000244879	GABPB1-AS1	0.0129296	1.88842	0.0584637	2.49537	5.77534	5.55896	0.216382		1.88842
ENSG00000141858	SAMD1	0.0129318	1.88834	0.0584894	2.49531	4.00537	3.82798	0.177391		1.88834
ENSG00000249717	PARM1-AS1	0.0129431	1.88796	0.0585407	2.495	-2.26273	-2.65671	0.393981		1.88796
ENSG00000186235	LINC02610	0.0129432	1.88796	0.0585663	2.49499	-2.39482	-2.71528	0.32046		1.88796
ENSG00000160410	SHKBP1	0.012962	1.88733	0.0585919	2.49447	3.85697	3.66952	0.187456		1.88733
ENSG00000164252	AGGF1	0.01297	1.88706	0.0586176	2.49425	-2.1918	-2.54829	0.356487		1.88706
ENSG00000168939	SPRY3	0.0129723	1.88698	0.0586432	2.49419	2.5711	2.36972	0.201376		1.88698
ENSG00000132182	NUP210	0.0129789	1.88676	0.0586945	2.494	4.55568	4.28883	0.266846		1.88676
ENSG00000103489	XYLT1	0.0129908	1.88636	0.0587202	2.49367	3.90415	3.53598	0.368168		1.88636
ENSG00000280807	TUBGCP5	0.0129951	1.88622	0.0587458	2.49356	-1.8634	-2.25703	0.393634		1.88622
ENSG00000158477	CD1A	0.0130246	1.88524	0.0587971	2.49274	-1.08037	-1.543	0.462627		1.88524
ENSG00000180902	D2HGDH	0.0130392	1.88475	0.0588228	2.49234	3.54159	3.2944	0.247196		1.88475
ENSG00000177084	POLE	0.0130432	1.88462	0.0588484	2.49223	5.38155	5.20541	0.176145		1.88462
ENSG00000105245	NUMBL	0.0130777	1.88347	0.0589254	2.49127	2.75859	2.49997	0.258629		1.88347
ENSG00000232878	DPYD-AS1	0.0130986	1.88277	0.0589767	2.4907	-3.54248	-3.68338	0.140898		1.88277
ENSG00000162298	SYVN1	0.0131282	1.88179	0.0590536	2.48988	3.19945	2.97516	0.224287		1.88179
ENSG00000111704	NANOG	0.0131637	1.88062	0.0591818	2.48891	-1.68494	-2.02975	0.344813		1.88062
ENSG00000177051	FBXO46	0.0132051	1.87926	0.0592588	2.48778	3.36077	3.18821	0.17256		1.87926
ENSG00000068323	TFE3	0.0132086	1.87914	0.0593357	2.48769	4.26461	4.10151	0.163097		1.87914
ENSG00000162877	PM20D1	0.0132405	1.8781	0.0593614	2.48682	2.26586	1.51709	0.748778		1.8781
ENSG00000073905	VDAC1P1	0.0132538	1.87766	0.059464	2.48645	-2.82606	-3.07339	0.247337		1.87766
ENSG00000121577	POPDC2	0.0132606	1.87744	0.0595153	2.48627	-0.10871	-0.375636	0.266926		1.87744
ENSG00000235194	PPP1R3E	0.0132694	1.87715	0.0595409	2.48603	3.17758	3.01934	0.158233		1.87715
ENSG00000178789	CD300LB	0.013301	1.87612	0.0595922	2.48517	-2.37105	-2.67094	0.299892		1.87612
ENSG00000230140	NPAS2-AS1	0.0133162	1.87562	0.0596948	2.48476	-3.34931	-3.52674	0.177433		1.87562
ENSG00000218891	ZNF579	0.0133302	1.87516	0.0597461	2.48438	1.58508	1.32505	0.260031		1.87516
ENSG00000110046	ATG2A	0.0134347	1.87177	0.0600026	2.48156	4.22038	4.04972	0.170662		1.87177
ENSG00000203739	PRDX6-AS1	0.0134538	1.87116	0.0600539	2.48105	-0.220395	-0.539535	0.31914		1.87116
ENSG00000180525	DIP2C-AS1	0.0134952	1.86982	0.0601821	2.47994	0.208001	-0.221607	0.429608		1.86982
ENSG00000214070	MANEALP1	0.0135229	1.86893	0.0602334	2.47919	-2.62341	-2.88423	0.260822		1.86893
ENSG00000237065	NANOGP4	0.0135348	1.86855	0.0602847	2.47888	-0.19968	-0.592914	0.393234		1.86855
ENSG00000172379	ARNT2	0.0135364	1.8685	0.0603103	2.47884	2.85467	2.45609	0.398577		1.8685
ENSG00000181045	SLC26A11	0.0135579	1.86781	0.060336	2.47826	2.19142	1.96898	0.222438		1.86781
ENSG00000127511	SIN3B	0.0135712	1.86738	0.0603616	2.47791	5.05755	4.89744	0.160103		1.86738
ENSG00000185019	UBOX5	0.0136419	1.86513	0.0604899	2.47603	2.61107	2.40554	0.205527		1.86513
ENSG00000181195	PENK	0.0136552	1.8647	0.0605412	2.47567	-3.24634	-3.47982	0.233474		1.8647
ENSG00000276802	HERC2	0.0136699	1.86423	0.0605925	2.47528	4.01316	3.78096	0.232197		1.86423
ENSG00000204044	SLC12A5-AS1	0.0136755	1.86406	0.0606181	2.47514	-3.43954	-3.58878	0.14924		1.86406
ENSG00000164692	COL1A2	0.0136793	1.86394	0.0606438	2.47504	6.59674	6.27945	0.31729		1.86394
ENSG00000149346	SLX4IP	0.0136944	1.86346	0.0606951	2.47464	5.31622	5.21288	0.103345		1.86346
ENSG00000140839	CLEC18B	0.0137034	1.86317	0.0607463	2.4744	-2.07535	-2.41802	0.342675		1.86317
ENSG00000089639	GMIP	0.013741	1.86198	0.0607976	2.47341	4.51646	4.32019	0.196266		1.86198
ENSG00000118707	TGIF2	0.0137438	1.86189	0.0608233	2.47333	4.5771	4.42199	0.155103		1.86189
ENSG00000162341	TPCN2	0.0137604	1.86137	0.0608489	2.47289	3.2553	3.06605	0.189247		1.86137
ENSG00000270948	MTDHP1	0.013768	1.86113	0.0608746	2.4727	-1.79643	-2.16495	0.368518		1.86113
ENSG00000214425	LRRC37A4P	0.0137975	1.8602	0.0610028	2.47192	4.82251	4.41257	0.409938		1.8602
ENSG00000276480	MYH11	0.0138044	1.85998	0.0610285	2.47174	4.83713	4.41367	0.423461		1.85998
ENSG00000275861	TBC1D3I	0.0138257	1.85931	0.0610541	2.47118	-3.3685	-3.55228	0.183789		1.85931
ENSG00000138621	PPCDC	0.0138605	1.85822	0.0610798	2.47027	2.81191	2.66387	0.148041		1.85822
ENSG00000160796	NBEAL2	0.0138675	1.858	0.0611054	2.47008	5.86075	5.66867	0.192074		1.858
ENSG00000249082	C5orf66-AS1	0.0138864	1.85741	0.0611824	2.46959	-3.1281	-3.34214	0.214046		1.85741
ENSG00000163737	PF4	0.0139023	1.85691	0.0612849	2.46918	-3.31356	-3.50932	0.195766		1.85691
ENSG00000183873	SCN5A	0.0139161	1.85648	0.0613362	2.46882	2.69079	2.30243	0.388364		1.85648
ENSG00000169220	RGS14	0.0139262	1.85617	0.0613619	2.46855	1.85397	1.5547	0.299268		1.85617
ENSG00000196187	TMEM63A	0.0139392	1.85576	0.0614132	2.46822	6.36696	6.20684	0.160115		1.85576
ENSG00000125898	FAM110A	0.0139456	1.85556	0.0614645	2.46805	2.6467	2.42025	0.226451		1.85556
ENSG00000182902	SLC25A18	0.0139613	1.85507	0.0615158	2.46764	-2.48912	-2.7958	0.306676		1.85507
ENSG00000225670	CADM3-AS1	0.0139713	1.85476	0.0615414	2.46738	-0.802809	-1.23458	0.431769		1.85476
ENSG00000168298	H1-4	0.013993	1.85409	0.0615671	2.46682	6.58986	6.40375	0.18611		1.85409
ENSG00000225614	ZNF469	0.0140008	1.85385	0.0616184	2.46662	0.754355	0.416369	0.337986		1.85385
ENSG00000100417	PMM1	0.0140155	1.85339	0.061644	2.46623	2.6196	2.39511	0.224496		1.85339
ENSG00000259581	TYRO3P	0.0140426	1.85255	0.0616953	2.46553	1.25179	0.895229	0.356557		1.85255
ENSG00000268894	PLCE1-AS1	0.0140464	1.85243	0.061721	2.46543	-2.70138	-2.99139	0.290007		1.85243
ENSG00000115107	STEAP3	0.0140969	1.85088	0.0617466	2.46413	5.62974	5.43978	0.189963		1.85088
ENSG00000175334	BANF1	0.0141175	1.85024	0.0617979	2.4636	3.13473	2.94753	0.187204		1.85024
ENSG00000173068	BNC2	0.0141372	1.84964	0.0618235	2.46309	1.39322	1.02731	0.365905		1.84964
ENSG00000213693	SEC14L1P1	0.0141623	1.84887	0.0619005	2.46245	1.21506	0.935255	0.279801		1.84887
ENSG00000239857	GET4	0.0141925	1.84794	0.0620031	2.46168	4.158	3.95567	0.202333		1.84794
ENSG00000258741	H2AZ2P1	0.0142097	1.84741	0.0620287	2.46123	-2.37775	-2.64357	0.265817		1.84741
ENSG00000099326	MZF1	0.0142123	1.84734	0.0620544	2.46117	4.51131	4.35673	0.15458		1.84734
ENSG00000167491	GATAD2A	0.0142166	1.8472	0.06208	2.46106	5.82285	5.72455	0.0982965		1.8472
ENSG00000189058	APOD	0.0142457	1.84632	0.0621313	2.46032	1.3164	0.767534	0.548868		1.84632
ENSG00000088833	NSFL1C	0.0142562	1.84599	0.0621826	2.46005	5.77705	5.6204	0.156652		1.84599
ENSG00000248565	TECRP2	0.0142588	1.84592	0.0622083	2.45998	-2.97201	-3.22827	0.256264		1.84592
ENSG00000100068	LRP5L	0.0142702	1.84557	0.0623108	2.45969	2.62882	2.39423	0.234587		1.84557
ENSG00000131409	LRRC4B	0.0143112	1.84432	0.0623878	2.45864	-1.03672	-1.36326	0.326547		1.84432
ENSG00000196247	ZNF107	0.014317	1.84415	0.0624134	2.4585	5.85947	5.73315	0.126316		1.84415
ENSG00000064545	TMEM161A	0.0143244	1.84392	0.0624391	2.45831	1.57266	1.29183	0.280832		1.84392
ENSG00000140543	DET1	0.0143487	1.84319	0.0624904	2.45769	3.14517	2.93324	0.211927		1.84319
ENSG00000005102	MEOX1	0.0143567	1.84295	0.0625417	2.45749	-0.246227	-0.705062	0.458835		1.84295
ENSG00000179820	MYADM	0.0143872	1.84202	0.0625673	2.45672	2.36076	2.05371	0.307053		1.84202
ENSG00000228828	TLK2P2	0.0143935	1.84183	0.0626186	2.45656	2.42206	2.11542	0.306639		1.84183
ENSG00000198736	MSRB1	0.0144113	1.8413	0.0626956	2.45611	1.89812	1.65009	0.248031		1.8413
ENSG00000152784	PRDM8	0.0144496	1.84014	0.0628751	2.45514	0.210108	-0.206093	0.416201		1.84014
ENSG00000119147	ECRG4	0.0144707	1.83951	0.062952	2.45461	-2.89021	-3.17621	0.286001		1.83951
ENSG00000214837	LINC01347	0.0145327	1.83765	0.0630803	2.45305	-1.15267	-1.51829	0.36562		1.83765
ENSG00000103254	ANTKMT	0.0145473	1.83722	0.0631316	2.45269	1.05689	0.793718	0.263173		1.83722
ENSG00000126767	ELK1	0.0145573	1.83692	0.0632342	2.45244	3.51235	3.32967	0.182681		1.83692
ENSG00000146776	ATXN7L1	0.0145929	1.83586	0.0633111	2.45155	4.17699	4.0102	0.166784		1.83586
ENSG00000226711	FAM66C	0.0146079	1.83541	0.0633624	2.45117	0.604507	0.279791	0.324716		1.83541
ENSG00000269313	MAGIX	0.0146902	1.83297	0.0634906	2.44912	2.52888	2.27769	0.25119		1.83297
ENSG00000176387	HSD11B2	0.0147587	1.83095	0.0636189	2.44742	0.0263054	-0.380442	0.406747		1.83095
ENSG00000123200	ZC3H13	0.0147924	1.82996	0.0637215	2.44659	6.99111	6.8708	0.120311		1.82996
ENSG00000215270	TOMM40P2	0.0148615	1.82794	0.0638497	2.44489	-3.46963	-3.62242	0.152784		1.82794
ENSG00000179388	EGR3	0.0149001	1.82681	0.0639266	2.44394	0.458345	-0.0178826	0.476228		1.82681
ENSG00000141084	RANBP10	0.0149252	1.82608	0.0640292	2.44332	4.3452	4.22316	0.122037		1.82608
ENSG00000146006	LRRTM2	0.0149265	1.82604	0.0640549	2.44329	-0.693406	-1.0654	0.371996		1.82604
ENSG00000163093	BBS5	0.0149415	1.8256	0.0640805	2.44292	2.64173	2.45039	0.191344		1.8256
ENSG00000185201	IFITM2	0.0149416	1.8256	0.0641062	2.44292	1.59436	1.25976	0.334597		1.8256
ENSG00000040487	SLC66A1	0.0149679	1.82484	0.0641575	2.44228	2.27862	2.05589	0.222734		1.82484
ENSG00000161202	DVL3	0.0149782	1.82454	0.0641831	2.44203	5.71298	5.57888	0.134097		1.82454
ENSG00000213051	RPL5P5	0.015024	1.82321	0.0642088	2.44091	-3.35338	-3.53934	0.185965		1.82321
ENSG00000269961	ERBIN-DT	0.0150285	1.82308	0.0642601	2.4408	-1.65715	-1.93356	0.276411		1.82308
ENSG00000269038	SF1-DT	0.0150394	1.82277	0.0643114	2.44054	-2.23769	-2.51875	0.281059		1.82277
ENSG00000198720	ANKRD13B	0.0150451	1.8226	0.064337	2.4404	1.47486	1.18124	0.293625		1.8226
ENSG00000276825	DRD4	0.0150727	1.82181	0.064414	2.43972	-3.11337	-3.32531	0.211936		1.82181
ENSG00000101000	PROCR	0.0150804	1.82159	0.0644652	2.43954	3.58767	3.29642	0.291243		1.82159
ENSG00000242797	GLYCTK-AS1	0.0151184	1.8205	0.0645422	2.43862	-3.24027	-3.44707	0.206794		1.8205
ENSG00000277956	MAPT	0.0151266	1.82026	0.0645678	2.43842	-1.2281	-1.59908	0.370976		1.82026
ENSG00000135175	OCM2	0.0151761	1.81884	0.0646191	2.43722	-3.62095	-3.71672	0.0957684		1.81884
ENSG00000244198	ARHGEF35-AS1	0.0151925	1.81837	0.0647217	2.43683	0.706678	0.418455	0.288223		1.81837
ENSG00000173517	PEAK1	0.0151998	1.81816	0.064773	2.43665	6.33323	6.19027	0.142959		1.81816
ENSG00000188234	AGAP4	0.0151999	1.81816	0.0647987	2.43665	3.65363	3.47755	0.176079		1.81816
ENSG00000273889	FAM83H	0.015214	1.81776	0.06485	2.43631	5.28762	5.10593	0.181689		1.81776
ENSG00000241785	RN7SL390P	0.0152342	1.81718	0.0649269	2.43582	-3.22852	-3.41076	0.182242		1.81718
ENSG00000171467	ZNF318	0.0153114	1.81498	0.0650551	2.43397	5.59578	5.4733	0.122474		1.81498
ENSG00000186174	BCL9L	0.0153169	1.81483	0.0650808	2.43384	4.74477	4.50784	0.236929		1.81483
ENSG00000137507	LRRC32	0.0153237	1.81464	0.0651321	2.43368	2.13894	1.86243	0.276511		1.81464
ENSG00000131389	SLC6A6	0.0153264	1.81456	0.0651577	2.43361	5.74483	5.55415	0.190681		1.81456
ENSG00000163885	CFAP100	0.0153323	1.81439	0.0651834	2.43347	-3.40845	-3.58346	0.175009		1.81439
ENSG00000237260	PPIAP67	0.0153411	1.81414	0.0652347	2.43326	-0.921374	-1.22303	0.301652		1.81414
ENSG00000135457	TFCP2	0.0153595	1.81362	0.065286	2.43282	5.56614	5.45913	0.107007		1.81362
ENSG00000158816	VWA5B1	0.0153643	1.81349	0.0653629	2.4327	1.27935	0.695268	0.584081		1.81349
ENSG00000259571	BLID	0.0153969	1.81257	0.0654399	2.43193	-2.69777	-2.97175	0.273972		1.81257
ENSG00000224975	INE1	0.0154087	1.81223	0.0655168	2.43164	0.752451	0.490888	0.261563		1.81223
ENSG00000180089	TMEM86B	0.0154497	1.81108	0.0655937	2.43067	-0.527211	-0.869971	0.342759		1.81108
ENSG00000151067	CACNA1C	0.0154935	1.80985	0.0656707	2.42963	2.63547	2.34698	0.288487		1.80985
ENSG00000072062	PRKACA	0.0155145	1.80926	0.0657476	2.42913	4.18614	4.03377	0.152368		1.80926
ENSG00000185274	GALNT17	0.015519	1.80914	0.0657733	2.42903	-1.98425	-2.37507	0.390822		1.80914
ENSG00000166035	LIPC	0.0155605	1.80798	0.0658759	2.42804	1.10595	0.674386	0.431568		1.80798
ENSG00000133069	TMCC2	0.0155921	1.8071	0.0660041	2.4273	-0.0659727	-0.367043	0.30107		1.8071
ENSG00000142515	KLK3	0.0156044	1.80675	0.0660298	2.42701	-2.89104	-3.23997	0.348921		1.80675
ENSG00000260459	FTLP14	0.0156277	1.8061	0.066081	2.42646	-1.52692	-1.86128	0.334352		1.8061
ENSG00000274429	DLG5	0.0156514	1.80545	0.0661323	2.4259	5.98819	5.84372	0.14447		1.80545
ENSG00000168646	AXIN2	0.0156544	1.80536	0.066158	2.42583	3.32949	3.05716	0.272328		1.80536
ENSG00000236888	RPS20P5	0.0157031	1.80402	0.0662093	2.42469	-3.39118	-3.54766	0.156478		1.80402
ENSG00000124496	TRERF1	0.0157339	1.80316	0.0662349	2.42397	5.83482	5.65283	0.181988		1.80316
ENSG00000169122	FAM110B	0.0157466	1.80281	0.0662606	2.42367	-0.468878	-0.81305	0.344171		1.80281
ENSG00000257246	PHBP19	0.0157476	1.80279	0.0662862	2.42365	0.240629	-0.123566	0.364195		1.80279
ENSG00000184178	SCFD2	0.0157885	1.80166	0.0663119	2.4227	4.50767	4.40337	0.104294		1.80166
ENSG00000107317	PTGDS	0.0158011	1.80131	0.0663375	2.4224	-0.715055	-1.20733	0.49227		1.80131
ENSG00000153064	BANK1	0.0158154	1.80092	0.0663888	2.42207	3.93105	3.70167	0.229387		1.80092
ENSG00000143443	C1orf56	0.0158184	1.80084	0.0664145	2.422	0.656797	0.413707	0.24309		1.80084
ENSG00000125520	SLC2A4RG	0.0158533	1.79988	0.0664914	2.42119	2.94329	2.68207	0.261222		1.79988
ENSG00000079308	TNS1	0.015857	1.79978	0.0665171	2.4211	5.22635	4.95932	0.267034		1.79978
ENSG00000099866	MADCAM1	0.0158615	1.79966	0.0665684	2.421	-2.32885	-2.60285	0.273993		1.79966
ENSG00000274843	MUC20	0.015892	1.79882	0.0666196	2.42029	3.36606	2.92453	0.441532		1.79882
ENSG00000242170	RN7SL329P	0.0159106	1.79831	0.0666709	2.41986	-2.31055	-2.60573	0.295185		1.79831
ENSG00000255072	PIGY	0.0159196	1.79807	0.0666966	2.41965	-3.54079	-3.70271	0.161924		1.79807
ENSG00000185000	DGAT1	0.0159357	1.79763	0.0667222	2.41928	3.45365	3.24437	0.209273		1.79763
ENSG00000203435	E2F3P2	0.0159422	1.79745	0.0667735	2.41913	-2.36481	-2.64669	0.281883		1.79745
ENSG00000103365	GGA2	0.0159448	1.79738	0.0667992	2.41907	5.85051	5.72955	0.120965		1.79738
ENSG00000077157	PPP1R12B	0.0159537	1.79714	0.0668248	2.41886	6.64562	6.50128	0.144337		1.79714
ENSG00000100425	BRD1	0.0159614	1.79693	0.0668505	2.41869	5.88578	5.79459	0.0911902		1.79693
ENSG00000224634	ZNF736P6Y	0.0159676	1.79676	0.0669018	2.41854	-3.60129	-3.70244	0.101144		1.79676
ENSG00000004139	SARM1	0.0159824	1.79636	0.0669274	2.4182	4.41097	4.22294	0.188032		1.79636
ENSG00000215018	COL28A1	0.0160064	1.79571	0.0669787	2.41765	2.23588	1.9151	0.320784		1.79571
ENSG00000189283	FHIT	0.0160116	1.79557	0.06703	2.41753	2.07861	1.81027	0.26834		1.79557
ENSG00000120685	PROSER1	0.0160285	1.79511	0.0670557	2.41714	5.19247	5.05351	0.138956		1.79511
ENSG00000103260	METRN	0.0160358	1.79491	0.0670813	2.41697	0.394334	0.0642437	0.330091		1.79491
ENSG00000145423	SFRP2	0.0160619	1.7942	0.067107	2.41637	-1.78121	-2.3376	0.556398		1.7942
ENSG00000246922	UBAP1L	0.0160961	1.79328	0.0672095	2.41559	3.14429	2.90697	0.237323		1.79328
ENSG00000243716	NPIPB5	0.0161084	1.79295	0.0672608	2.4153	6.32149	6.03824	0.283249		1.79295
ENSG00000203761	MSTO2P	0.0161267	1.79246	0.0673121	2.41489	-0.239092	-0.622938	0.383846		1.79246
ENSG00000140948	ZCCHC14	0.0161478	1.79189	0.0673378	2.4144	4.83037	4.67306	0.157316		1.79189
ENSG00000256120	SOX5-AS1	0.0161789	1.79105	0.0674404	2.41369	-3.63285	-3.72531	0.0924602		1.79105
ENSG00000274616	CNOT3	0.0161801	1.79102	0.067466	2.41367	-0.656776	-0.976787	0.320011		1.79102
ENSG00000124155	PIGT	0.0162012	1.79045	0.067543	2.41318	5.56572	5.43601	0.12971		1.79045
ENSG00000198026	ZNF335	0.0162081	1.79027	0.0676199	2.41303	4.58708	4.44674	0.140342		1.79027
ENSG00000144730	IL17RD	0.0162783	1.78839	0.0677481	2.41143	-2.34646	-2.72242	0.37596		1.78839
ENSG00000178175	ZNF366	0.0162813	1.78831	0.0677994	2.41136	1.36474	1.12121	0.243529		1.78831
ENSG00000156639	ZFAND3	0.0162838	1.78825	0.0678251	2.41131	5.1983	5.08168	0.116623		1.78825
ENSG00000224752	VN1R21P	0.0163209	1.78726	0.0679277	2.41047	-3.51841	-3.65754	0.139129		1.78726
ENSG00000049283	EPN3	0.0163317	1.78697	0.067979	2.41022	5.01974	4.82679	0.19295		1.78697
ENSG00000177105	RHOG	0.0163429	1.78667	0.0680046	2.40997	1.90557	1.65727	0.248296		1.78667
ENSG00000161558	TMEM143	0.0163433	1.78666	0.0680303	2.40996	0.773162	0.525033	0.248129		1.78666
ENSG00000106144	CASP2	0.0163564	1.78631	0.0680816	2.40966	5.12139	4.98703	0.134359		1.78631
ENSG00000255063	RBMXP3	0.0163665	1.78604	0.0681072	2.40943	-3.51815	-3.66102	0.142875		1.78604
ENSG00000106327	TFR2	0.0164084	1.78493	0.0682098	2.40849	0.454049	0.0915984	0.362451		1.78493
ENSG00000177042	TMEM80	0.0164178	1.78468	0.0682354	2.40828	2.89026	2.70127	0.188992		1.78468
ENSG00000204351	SKIV2L	0.016475	1.78318	0.0683637	2.40699	2.0173	1.74898	0.268326		1.78318
ENSG00000197457	STMN3	0.0164971	1.78259	0.068415	2.4065	0.68627	0.365034	0.321236		1.78259
ENSG00000160285	LSS	0.0165029	1.78244	0.0684406	2.40637	4.03683	3.8387	0.198126		1.78244
ENSG00000172081	MOB3A	0.0165548	1.78108	0.0685176	2.4052	3.5338	3.37617	0.157624		1.78108
ENSG00000048991	R3HDM1	0.016567	1.78075	0.0685432	2.40493	4.95535	4.78356	0.171795		1.78075
ENSG00000250808	MTCO2P30	0.016579	1.78044	0.0685945	2.40466	-2.85985	-3.11597	0.256118		1.78044
ENSG00000185864	NPIPB4	0.0165941	1.78005	0.0686458	2.40433	4.90032	4.63631	0.264009		1.78005
ENSG00000246334	PRR7-AS1	0.0166021	1.77984	0.0686715	2.40415	-2.78641	-3.0327	0.246292		1.77984
ENSG00000081059	TCF7	0.0166189	1.7794	0.0686971	2.40377	2.2404	1.92776	0.31264		1.7794
ENSG00000152284	TCF7L1	0.0166555	1.77844	0.0687997	2.40296	-0.844916	-1.21323	0.368315		1.77844
ENSG00000171853	TRAPPC12	0.0167286	1.77654	0.0689279	2.40134	4.72205	4.59192	0.130136		1.77654
ENSG00000144559	TAMM41	0.0167413	1.77621	0.0689536	2.40106	3.90913	3.72065	0.188484		1.77621
ENSG00000167978	SRRM2	0.0167455	1.7761	0.0689792	2.40096	7.19599	6.9542	0.241787		1.7761
ENSG00000213923	CSNK1E	0.0167654	1.77559	0.0690305	2.40052	6.01881	5.88228	0.136522		1.77559
ENSG00000226666	HSPA9P1	0.0167768	1.77529	0.0690562	2.40027	-2.72312	-3.02088	0.29776		1.77529
ENSG00000133392	MYH11	0.0167952	1.77481	0.0690818	2.39986	4.83859	4.42615	0.41244		1.77481
ENSG00000231164	RPL7P56	0.0168578	1.7732	0.0691844	2.39848	-3.41557	-3.57329	0.157716		1.7732
ENSG00000282100	HSP90AB4P	0.0168864	1.77246	0.0692357	2.39786	2.5406	2.18655	0.354045		1.77246
ENSG00000260923	LINC02193	0.0168928	1.7723	0.0692613	2.39772	1.80276	1.55924	0.243526		1.7723
ENSG00000072958	AP1M1	0.0169527	1.77076	0.0693383	2.3964	4.3657	4.2435	0.122199		1.77076
ENSG00000106772	PRUNE2	0.0169611	1.77054	0.0693896	2.39622	0.645005	0.148858	0.496147		1.77054
ENSG00000214141	ACTN4P2	0.0169864	1.7699	0.0694152	2.39566	-3.54432	-3.67133	0.127013		1.7699
ENSG00000179978	NAIPP2	0.0169958	1.76966	0.0694665	2.39546	-3.3831	-3.63922	0.25612		1.76966
ENSG00000124574	ABCC10	0.0170518	1.76823	0.0695435	2.39424	4.5833	4.44229	0.141011		1.76823
ENSG00000234303	CLYBL-AS1	0.0170552	1.76814	0.0695691	2.39416	-3.48404	-3.63557	0.15153		1.76814
ENSG00000135722	FBXL8	0.01709	1.76726	0.0696974	2.39341	1.67309	1.40266	0.270433		1.76726
ENSG00000146555	SDK1	0.0171082	1.7668	0.0697743	2.39301	4.46426	4.11604	0.348217		1.7668
ENSG00000130829	DUSP9	0.0171211	1.76647	0.0698256	2.39273	-0.294246	-0.761201	0.466955		1.76647
ENSG00000125834	STK35	0.0171307	1.76622	0.0698512	2.39252	5.69729	5.58023	0.117051		1.76622
ENSG00000135925	WNT10A	0.0171483	1.76578	0.0698769	2.39214	1.57298	1.11421	0.458769		1.76578
ENSG00000167914	GSDMA	0.0171665	1.76532	0.0699282	2.39175	0.405806	-0.0509145	0.456721		1.76532
ENSG00000105538	RASIP1	0.0171923	1.76467	0.0699795	2.39119	1.8387	1.52949	0.309208		1.76467
ENSG00000224660	SH3BP5-AS1	0.0173165	1.76154	0.0701077	2.38851	3.94834	3.75204	0.196299		1.76154
ENSG00000108813	DLX4	0.0173226	1.76139	0.0701334	2.38838	-2.0839	-2.40054	0.31664		1.76139
ENSG00000079313	REXO1	0.0173341	1.7611	0.0702103	2.38813	3.54084	3.29915	0.241682		1.7611
ENSG00000282838	PRSS21	0.0173637	1.76036	0.0703129	2.3875	-3.23252	-3.45609	0.223567		1.76036
ENSG00000007038	PRSS21	0.0173637	1.76036	0.0702873	2.3875	-3.23252	-3.45609	0.223567		1.76036
ENSG00000234821	MRPS33P4	0.0173877	1.75976	0.0703642	2.38698	-3.4933	-3.64168	0.148379		1.75976
ENSG00000151208	DLG5	0.0173918	1.75966	0.0703898	2.3869	5.98746	5.84544	0.142021		1.75966
ENSG00000228166	MTND1P11	0.0173997	1.75946	0.0704155	2.38673	-2.16058	-2.50289	0.342303		1.75946
ENSG00000100429	HDAC10	0.0174171	1.75903	0.0704668	2.38636	3.21625	2.98158	0.234669		1.75903
ENSG00000265148	TSPOAP1-AS1	0.017427	1.75878	0.0704924	2.38614	-0.159184	-0.455713	0.296529		1.75878
ENSG00000255374	TAS2R43	0.0174471	1.75828	0.0705181	2.38571	-2.63653	-2.98225	0.345716		1.75828
ENSG00000255874	PRECSIT	0.0174498	1.75821	0.0705437	2.38566	2.61726	2.29662	0.320645		1.75821
ENSG00000147144	CCDC120	0.0174571	1.75803	0.070595	2.3855	3.32855	3.14341	0.18514		1.75803
ENSG00000124493	GRM4	0.0175013	1.75693	0.0706207	2.38456	-2.58381	-2.89641	0.312602		1.75693
ENSG00000151692	RNF144A	0.0175016	1.75692	0.0706463	2.38455	-0.696585	-1.07192	0.375339		1.75692
ENSG00000082929	LINC01587	0.017532	1.75617	0.0706976	2.3839	-3.12951	-3.3411	0.211597		1.75617
ENSG00000118298	CA14	0.017558	1.75553	0.0707233	2.38335	-1.96125	-2.28569	0.324443		1.75553
ENSG00000132740	IGHMBP2	0.0175722	1.75517	0.0707489	2.38305	3.61385	3.42773	0.186116		1.75517
ENSG00000211973	IGHV1-69	0.0175752	1.7551	0.0707746	2.38299	-3.06366	-3.36286	0.2992		1.7551
ENSG00000136011	STAB2	0.0175928	1.75466	0.0708259	2.38261	-2.71941	-3.05901	0.339602		1.75466
ENSG00000143494	VASH2	0.0176029	1.75442	0.0708515	2.3824	1.66975	1.30164	0.368119		1.75442
ENSG00000262246	CORO7	0.0176155	1.7541	0.0709028	2.38213	2.09831	1.88133	0.216983		1.7541
ENSG00000189319	FAM53B	0.017624	1.7539	0.0709284	2.38195	5.49547	5.36354	0.131933		1.7539
ENSG00000172000	ZNF556	0.0176543	1.75315	0.0709797	2.38131	0.160305	-0.416946	0.577252		1.75315
ENSG00000133466	C1QTNF6	0.0176624	1.75295	0.0710054	2.38114	2.97404	2.72864	0.2454		1.75295
ENSG00000277932	OR52E5	0.0176624	1.75295	0.071031	2.38114	-3.45915	-3.62034	0.161194		1.75295
ENSG00000204128	C2orf72	0.0176757	1.75262	0.071108	2.38086	-0.378195	-0.735789	0.357594		1.75262
ENSG00000079819	EPB41L2	0.0176783	1.75256	0.0711336	2.38081	5.28109	5.10224	0.178853		1.75256
ENSG00000006062	MAP3K14	0.0176947	1.75216	0.0711849	2.38046	2.40734	2.16122	0.246117		1.75216
ENSG00000139970	RTN1	0.0177004	1.75202	0.0712362	2.38034	0.364651	0.0255528	0.339098		1.75202
ENSG00000282630	YWHAEP7	0.0177219	1.75149	0.0712619	2.37989	-1.67059	-2.01667	0.34608		1.75149
ENSG00000168066	SF1	0.0177407	1.75103	0.0713388	2.37949	6.3386	6.16894	0.169655		1.75103
ENSG00000189114	BLOC1S3	0.017779	1.75009	0.0714157	2.37869	2.31227	2.10786	0.204407		1.75009
ENSG00000178028	DMAP1	0.0177818	1.75003	0.0714927	2.37863	5.27306	5.12708	0.145978		1.75003
ENSG00000116337	AMPD2	0.0178087	1.74937	0.0715183	2.37806	4.53146	4.41535	0.116108		1.74937
ENSG00000213872	RPL32P11	0.0178125	1.74928	0.071544	2.37798	-3.50881	-3.63672	0.127912		1.74928
ENSG00000196177	ACADSB	0.017814	1.74924	0.0715696	2.37795	5.65346	5.49533	0.158128		1.74924
ENSG00000010404	IDS	0.0178392	1.74862	0.0715953	2.37743	3.37864	3.22648	0.152164		1.74862
ENSG00000166211	SPIC	0.0178532	1.74828	0.0716466	2.37713	-2.97464	-3.22226	0.247615		1.74828
ENSG00000109684	CLNK	0.0178615	1.74808	0.0716979	2.37696	-1.68195	-2.02431	0.342358		1.74808
ENSG00000166341	DCHS1	0.0178849	1.74751	0.0717748	2.37647	2.93735	2.69256	0.244791		1.74751
ENSG00000282508	LINC01002	0.0179481	1.74598	0.0719287	2.37515	4.14226	3.91707	0.225188		1.74598
ENSG00000135127	BICDL1	0.0179647	1.74558	0.0720056	2.37481	3.39115	3.13058	0.260564		1.74558
ENSG00000106344	RBM28	0.0179854	1.74508	0.0720826	2.37438	6.14066	6.06068	0.0799743		1.74508
ENSG00000181817	LSM10	0.0179861	1.74506	0.0721082	2.37436	0.931491	0.658862	0.272629		1.74506
ENSG00000174807	CD248	0.0180117	1.74445	0.0721339	2.37383	1.50949	1.20257	0.306919		1.74445
ENSG00000235291	PPP1R10	0.0180519	1.74348	0.0721852	2.373	3.39829	3.28275	0.115541		1.74348
ENSG00000277114	CNOT3	0.0180796	1.74281	0.0722108	2.37242	-0.475346	-0.820127	0.344782		1.74281
ENSG00000108961	RANGRF	0.0180976	1.74238	0.0722365	2.37205	1.08924	0.825693	0.263551		1.74238
ENSG00000178904	DPY19L3	0.0181044	1.74222	0.0722878	2.37191	5.86647	5.76665	0.0998248		1.74222
ENSG00000231737	PPP1R10	0.0181561	1.74098	0.0723391	2.37084	3.39823	3.2828	0.115427		1.74098
ENSG00000164530	PI16	0.0181579	1.74093	0.0723647	2.37081	-2.27852	-2.72731	0.448789		1.74093
ENSG00000143369	ECM1	0.0181637	1.7408	0.0723904	2.37069	1.93288	1.66644	0.266436		1.7408
ENSG00000204569	PPP1R10	0.0182124	1.73963	0.0725186	2.36968	3.39821	3.28284	0.115371		1.73963
ENSG00000197165	SULT1A2	0.0182473	1.7388	0.0725955	2.36897	1.34459	0.885519	0.459069		1.7388
ENSG00000125637	PSD4	0.0182476	1.73879	0.0726212	2.36896	5.78175	5.60974	0.172011		1.73879
ENSG00000283855	NPIPB13	0.0182489	1.73876	0.0726468	2.36893	-2.9191	-3.21824	0.299144		1.73876
ENSG00000101337	TM9SF4	0.0182765	1.73811	0.0727494	2.36837	6.08794	5.98659	0.101353		1.73811
ENSG00000204681	GABBR1	0.0182939	1.73769	0.0728007	2.36801	2.16223	1.68945	0.47278		1.73769
ENSG00000154678	PDE1C	0.0183013	1.73752	0.0728264	2.36786	1.82029	1.44386	0.37643		1.73752
ENSG00000180919	OR56B4	0.0183297	1.73684	0.0728777	2.36728	-3.57334	-3.6812	0.107859		1.73684
ENSG00000283526	PRRT1B	0.0183407	1.73658	0.0729033	2.36705	-3.41308	-3.58777	0.174692		1.73658
ENSG00000219891	ZSCAN12P1	0.0183995	1.73519	0.0730572	2.36585	1.05948	0.752533	0.306946		1.73519
ENSG00000230995	PPP1R10	0.0184015	1.73515	0.0730828	2.36581	3.39796	3.28276	0.115196		1.73515
ENSG00000238104	PPP1R10	0.018408	1.73499	0.0731085	2.36568	3.39793	3.28274	0.115188		1.73499
ENSG00000227804	PPP1R10	0.0184168	1.73479	0.0731341	2.3655	3.39792	3.28275	0.115178		1.73479
ENSG00000186642	PDE2A	0.0184185	1.73474	0.0731598	2.36547	1.58738	1.29613	0.291252		1.73474
ENSG00000243708	PLA2G4B	0.0184284	1.73451	0.0732111	2.36527	3.56428	3.35543	0.20885		1.73451
ENSG00000005206	SPPL2B	0.0184305	1.73446	0.0732367	2.36522	4.0273	3.87254	0.154756		1.73446
ENSG00000273936	TNFRSF14	0.0184318	1.73443	0.0732624	2.3652	3.92949	3.76091	0.168589		1.73443
ENSG00000074621	SLC24A1	0.0184526	1.73394	0.0733137	2.36477	4.12739	3.96079	0.166602		1.73394
ENSG00000258498	DIO3OS	0.0184563	1.73386	0.0733393	2.3647	-1.30844	-1.71811	0.409677		1.73386
ENSG00000282725	CORO7	0.0184604	1.73376	0.073365	2.36462	2.09715	1.88175	0.215398		1.73376
ENSG00000157873	TNFRSF14	0.0184647	1.73366	0.0733906	2.36453	3.92577	3.75734	0.168431		1.73366
ENSG00000283632	EXOC3L2	0.0184865	1.73315	0.0734676	2.36409	1.82543	1.57545	0.249985		1.73315
ENSG00000159307	SCUBE1	0.018496	1.73292	0.0734932	2.36389	0.863818	0.522982	0.340836		1.73292
ENSG00000116698	SMG7	0.0185025	1.73277	0.0735445	2.36376	5.79991	5.6207	0.179211		1.73277
ENSG00000101181	MTG2	0.0185219	1.73232	0.0735701	2.36337	3.88079	3.71785	0.162944		1.73232
ENSG00000180357	ZNF609	0.0185401	1.73189	0.0736214	2.363	6.68775	6.58461	0.103136		1.73189
ENSG00000186063	AIDA	0.0185499	1.73166	0.0736984	2.3628	0.57402	0.238851	0.335169		1.73166
ENSG00000213901	SLC23A3	0.0185641	1.73133	0.0737497	2.36251	0.30807	-0.000227863	0.308298		1.73133
ENSG00000135093	USP30	0.018594	1.73063	0.0738779	2.36191	3.68989	3.5859	0.10399		1.73063
ENSG00000171819	ANGPTL7	0.0185968	1.73056	0.0739036	2.36185	-2.91419	-3.17641	0.262227		1.73056
ENSG00000241014	GPR199P	0.0185986	1.73052	0.0739292	2.36182	-1.12458	-1.5479	0.423311		1.73052
ENSG00000174353	STAG3L3	0.0186003	1.73048	0.0739549	2.36178	4.91447	4.76698	0.14749		1.73048
ENSG00000282933	RHOXF1P3	0.0186042	1.73039	0.0739805	2.3617	-2.75892	-2.99956	0.240636		1.73039
ENSG00000172661	WASHC2C	0.0186367	1.72963	0.0740831	2.36105	6.48972	6.40154	0.0881812		1.72963
ENSG00000127419	TMEM175	0.0186445	1.72945	0.0741087	2.36089	2.37328	2.13445	0.238832		1.72945
ENSG00000163531	NFASC	0.0186455	1.72943	0.0741344	2.36087	2.26898	1.94837	0.320602		1.72943
ENSG00000259318	HMGN1P1	0.0186578	1.72914	0.07416	2.36062	-0.107978	-0.359927	0.25195		1.72914
ENSG00000157570	TSPAN18	0.0186645	1.72898	0.0741857	2.36049	1.70561	1.32997	0.375633		1.72898
ENSG00000266904	LINC00663	0.0187288	1.72749	0.0742883	2.3592	1.50356	1.30087	0.202688		1.72749
ENSG00000197136	PCNX3	0.0187486	1.72703	0.0743139	2.3588	5.18713	5.03757	0.149562		1.72703
ENSG00000198848	CES1	0.0187833	1.72623	0.0743909	2.35811	-1.11928	-1.58728	0.468002		1.72623
ENSG00000207264	RNU6-15P	0.0187879	1.72612	0.0744165	2.35801	-3.48641	-3.61754	0.131131		1.72612
ENSG00000182896	TMEM95	0.0188943	1.72367	0.0745961	2.35589	-2.84104	-3.08759	0.246557		1.72367
ENSG00000176472	ZNF575	0.0188949	1.72366	0.0746217	2.35588	-1.85467	-2.15123	0.296561		1.72366
ENSG00000099904	ZDHHC8	0.0189303	1.72284	0.0747756	2.35518	0.361509	0.0536898	0.307819		1.72284
ENSG00000175806	MSRA	0.0189309	1.72283	0.0748012	2.35516	2.64089	2.43794	0.202949		1.72283
ENSG00000283802	ADAMTS2	0.0189713	1.7219	0.0748782	2.35436	1.27497	1.01966	0.255304		1.7219
ENSG00000244119	PDCL3P4	0.0190356	1.72043	0.0750064	2.35309	-0.0758263	-0.376013	0.300187		1.72043
ENSG00000138207	RBP4	0.0190631	1.71981	0.0750577	2.35254	-2.85032	-3.14107	0.290751		1.71981
ENSG00000149735	GPHA2	0.0190968	1.71904	0.0750834	2.35188	-3.57517	-3.68961	0.114441		1.71904
ENSG00000135912	TTLL4	0.0191128	1.71867	0.0751346	2.35156	3.92823	3.77682	0.151408		1.71867
ENSG00000100354	TNRC6B	0.0191453	1.71794	0.0752116	2.35093	5.55482	5.3929	0.161917		1.71794
ENSG00000103227	LMF1	0.0192124	1.71642	0.0753142	2.34961	2.15299	1.90825	0.244739		1.71642
ENSG00000101473	ACOT8	0.0192361	1.71588	0.0754168	2.34914	3.43947	3.30105	0.138414		1.71588
ENSG00000119599	DCAF4	0.0192837	1.71481	0.0755194	2.34821	4.13699	3.97902	0.157965		1.71481
ENSG00000148824	MTG1	0.019292	1.71462	0.075545	2.34805	4.02453	3.86238	0.162147		1.71462
ENSG00000160801	PTH1R	0.0193166	1.71407	0.0755707	2.34757	-1.00741	-1.31802	0.310608		1.71407
ENSG00000105290	APLP1	0.019332	1.71372	0.0756476	2.34727	-2.4955	-2.79812	0.302616		1.71372
ENSG00000285230	RALY-AS1	0.0193468	1.71339	0.0756732	2.34698	1.36413	1.14139	0.222742		1.71339
ENSG00000153560	UBP1	0.0193773	1.71271	0.0757502	2.34638	6.78788	6.7005	0.0873815		1.71271
ENSG00000127666	TICAM1	0.0194009	1.71218	0.0757758	2.34592	1.89723	1.65385	0.243378		1.71218
ENSG00000182218	HHIPL1	0.0194083	1.71201	0.0758015	2.34578	0.259671	-0.0749063	0.334577		1.71201
ENSG00000158555	GDPD5	0.019419	1.71177	0.0758271	2.34557	0.284448	-0.0252917	0.309739		1.71177
ENSG00000168434	COG7	0.0194548	1.71097	0.0759041	2.34488	4.08127	3.92992	0.151342		1.71097
ENSG00000183963	SMTN	0.0195073	1.7098	0.0759554	2.34386	4.63253	4.42608	0.206456		1.7098
ENSG00000167216	KATNAL2	0.0195269	1.70937	0.075981	2.34348	0.822032	0.4987	0.323332		1.70937
ENSG00000260565	ERVK13-1	0.0195301	1.70929	0.0760067	2.34342	5.20949	5.06656	0.142931		1.70929
ENSG00000068650	ATP11A	0.0195465	1.70893	0.076058	2.3431	5.11957	4.9273	0.192267		1.70893
ENSG00000233445	RPL17P11	0.0195633	1.70856	0.0761349	2.34278	-3.26966	-3.45292	0.18326		1.70856
ENSG00000198353	HOXC4	0.0195934	1.70789	0.0762118	2.3422	0.79373	0.353214	0.440516		1.70789
ENSG00000079385	CEACAM1	0.0195985	1.70778	0.0762375	2.3421	4.37293	4.15421	0.218718		1.70778
ENSG00000239474	KLHL41	0.0196281	1.70712	0.0762888	2.34153	-0.488748	-0.771879	0.283131		1.70712
ENSG00000146374	RSPO3	0.0196929	1.70569	0.0764683	2.34028	-2.12887	-2.54879	0.419926		1.70569
ENSG00000124299	PEPD	0.0197039	1.70545	0.076494	2.34007	1.43797	1.1497	0.288272		1.70545
ENSG00000167702	KIFC2	0.0197207	1.70508	0.0765453	2.33975	5.42634	5.20385	0.222491		1.70508
ENSG00000078900	TP73	0.0197712	1.70397	0.0766222	2.33878	1.3212	0.935361	0.385838		1.70397
ENSG00000105520	PLPPR2	0.0198711	1.70178	0.0766992	2.33688	2.14451	1.88906	0.255452		1.70178
ENSG00000227593	PHBP16	0.0198953	1.70125	0.0767248	2.33642	-3.43162	-3.58013	0.148504		1.70125
ENSG00000179772	FOXS1	0.0199516	1.70002	0.0769043	2.33535	-1.00992	-1.33715	0.32723		1.70002
ENSG00000088305	DNMT3B	0.019957	1.6999	0.07693	2.33524	3.42655	3.20793	0.218624		1.6999
ENSG00000134917	ADAMTS8	0.0200393	1.69812	0.0770839	2.33368	0.506392	0.113657	0.392735		1.69812
ENSG00000231809	NANOGP9	0.0200583	1.69771	0.0771095	2.33333	-3.54284	-3.66885	0.126009		1.69771
ENSG00000187800	PEAR1	0.0200607	1.69765	0.0771352	2.33328	1.98769	1.74614	0.241552		1.69765
ENSG00000272645	GTF2IP20	0.0200861	1.6971	0.0771608	2.3328	3.55402	3.35925	0.19477		1.6971
ENSG00000101194	SLC17A9	0.0201385	1.69597	0.0772378	2.33181	-0.141778	-0.495528	0.35375		1.69597
ENSG00000089094	KDM2B	0.0201928	1.6948	0.0773403	2.33079	5.12003	5.00735	0.112688		1.6948
ENSG00000101126	ADNP	0.0202251	1.69411	0.0773916	2.33019	7.81792	7.70469	0.113232		1.69411
ENSG00000104884	ERCC2	0.0202473	1.69363	0.0774173	2.32977	3.56368	3.39559	0.16809		1.69363
ENSG00000201533	RN7SKP237	0.0202487	1.6936	0.0774429	2.32974	-3.25559	-3.4492	0.193607		1.6936
ENSG00000275035	CCDC92	0.0202877	1.69277	0.0775455	2.32902	3.60634	3.43533	0.171017		1.69277
ENSG00000171570	RAB4B-EGLN2	0.0203267	1.69193	0.0776225	2.32829	-2.83999	-3.14145	0.301463		1.69193
ENSG00000180353	HCLS1	0.0203269	1.69193	0.0776481	2.32828	4.78781	4.40651	0.381293		1.69193
ENSG00000164715	LMTK2	0.0203453	1.69154	0.0776994	2.32794	6.37447	6.27187	0.102603		1.69154
ENSG00000103248	MTHFSD	0.0203502	1.69143	0.0777251	2.32785	2.9759	2.81162	0.164278		1.69143
ENSG00000174529	TMEM81	0.0203698	1.69101	0.0777507	2.32748	0.172185	-0.0628808	0.235066		1.69101
ENSG00000224379	TCF19	0.0203886	1.69061	0.0777764	2.32713	-2.54201	-3.01902	0.477004		1.69061
ENSG00000125740	FOSB	0.0204036	1.69029	0.077802	2.32685	3.48985	2.94617	0.543676		1.69029
ENSG00000132879	FBXO44	0.0204288	1.68976	0.0778789	2.32638	2.74355	2.51336	0.230194		1.68976
ENSG00000251179	TMEM92-AS1	0.0204409	1.6895	0.0779046	2.32616	-2.56099	-2.83084	0.269859		1.6895
ENSG00000104722	NEFM	0.0204849	1.68857	0.0780072	2.32534	0.00835739	-0.592533	0.600891		1.68857
ENSG00000165804	ZNF219	0.0205013	1.68822	0.0780328	2.32504	4.36665	4.17262	0.194023		1.68822
ENSG00000130720	FIBCD1	0.0205348	1.68751	0.0781354	2.32442	-2.69581	-2.98982	0.294006		1.68751
ENSG00000112812	PRSS16	0.0205768	1.68662	0.0782637	2.32364	2.42248	2.18377	0.238717		1.68662
ENSG00000152767	FARP1	0.0206076	1.68597	0.0782893	2.32307	7.25034	7.06809	0.182247		1.68597
ENSG00000203950	RTL8A	0.0206257	1.68559	0.078315	2.32274	2.56309	2.3908	0.172282		1.68559
ENSG00000167258	CDK12	0.0206334	1.68543	0.0783406	2.3226	7.18311	7.09611	0.0869929		1.68543
ENSG00000122872	ARL4AP1	0.020639	1.68531	0.0783662	2.32249	-3.23804	-3.44242	0.204381		1.68531
ENSG00000059122	FLYWCH1	0.0206444	1.6852	0.0783919	2.32239	3.19495	3.00653	0.188416		1.6852
ENSG00000102934	PLLP	0.0206642	1.68478	0.0784175	2.32203	2.75837	2.52836	0.230003		1.68478
ENSG00000159433	STARD9	0.0206666	1.68473	0.0784432	2.32199	0.301562	0.0013961	0.300166		1.68473
ENSG00000238082	NUDCP2	0.0206703	1.68465	0.0784688	2.32192	-1.81631	-2.10221	0.285908		1.68465
ENSG00000185247	MAGEA11	0.0207199	1.68361	0.0785714	2.32101	-0.364849	-0.835843	0.470994		1.68361
ENSG00000090905	TNRC6A	0.020739	1.68321	0.0785971	2.32066	4.64433	4.50549	0.138841		1.68321
ENSG00000198844	ARHGEF15	0.020779	1.68238	0.0786997	2.31992	1.60572	1.33907	0.266651		1.68238
ENSG00000102312	PORCN	0.020798	1.68198	0.0787766	2.31958	1.77346	1.53816	0.235301		1.68198
ENSG00000236849	LINC01474	0.0207984	1.68197	0.0788023	2.31957	-3.53315	-3.64187	0.10872		1.68197
ENSG00000185668	POU3F1	0.0208397	1.68111	0.0788792	2.31881	-0.617209	-1.05959	0.442376		1.68111
ENSG00000158321	AUTS2	0.0208579	1.68073	0.0789305	2.31848	4.23146	3.94171	0.28975		1.68073
ENSG00000024422	EHD2	0.0208937	1.67998	0.0789818	2.31783	3.58862	3.32418	0.26444		1.67998
ENSG00000249931	GOLGA8K	0.0209013	1.67983	0.0790074	2.31769	-1.83078	-2.1814	0.350625		1.67983
ENSG00000186008	RPS4XP21	0.0209154	1.67953	0.0790844	2.31743	-3.5955	-3.69941	0.103913		1.67953
ENSG00000176236	RPP38-DT	0.0209628	1.67855	0.079187	2.31657	-1.91714	-2.19053	0.273386		1.67855
ENSG00000244161	FLNB-AS1	0.0209803	1.67819	0.0792383	2.31625	-2.23811	-2.55759	0.319478		1.67819
ENSG00000005882	PDK2	0.0210199	1.67737	0.0792896	2.31553	3.2218	3.06447	0.157327		1.67737
ENSG00000204954	C12orf73	0.0210927	1.67587	0.0794434	2.31422	1.6546	1.49116	0.163441		1.67587
ENSG00000101019	UQCC1	0.0210934	1.67585	0.0794691	2.3142	5.3192	5.2409	0.078303		1.67585
ENSG00000198774	RASSF9	0.0211186	1.67534	0.0794947	2.31375	-0.747046	-1.16354	0.41649		1.67534
ENSG00000176410	DNAJC30	0.0211495	1.6747	0.0795717	2.31319	1.98356	1.79322	0.190336		1.6747
ENSG00000130950	NUTM2F	0.0211607	1.67447	0.079623	2.31299	-3.31941	-3.47571	0.156306		1.67447
ENSG00000188263	IL17REL	0.0211665	1.67435	0.0796486	2.31288	-3.22008	-3.41566	0.195585		1.67435
ENSG00000214212	C19orf38	0.0211666	1.67435	0.0796743	2.31288	-1.08456	-1.40269	0.318128		1.67435
ENSG00000198753	PLXNB3	0.0211794	1.67409	0.0796999	2.31265	3.61362	3.26405	0.349568		1.67409
ENSG00000103199	ZNF500	0.0211845	1.67398	0.0797256	2.31256	2.41411	2.19618	0.217935		1.67398
ENSG00000196453	ZNF777	0.0212048	1.67357	0.0797769	2.31219	3.43924	3.32023	0.119008		1.67357
ENSG00000089154	GCN1	0.0212253	1.67315	0.0798282	2.31183	7.49875	7.38089	0.117857		1.67315
ENSG00000157933	SKI	0.0212308	1.67303	0.0798538	2.31173	5.19787	5.02094	0.176934		1.67303
ENSG00000110514	MADD	0.0212384	1.67288	0.0798795	2.31159	6.27029	6.14465	0.125638		1.67288
ENSG00000137764	MAP2K5	0.0212465	1.67271	0.0799308	2.31145	3.43804	3.24909	0.188954		1.67271
ENSG00000214190	RNF152P1	0.0212596	1.67245	0.079982	2.31121	-2.65315	-2.90217	0.249012		1.67245
ENSG00000131759	RARA	0.0212681	1.67227	0.0800077	2.31106	3.16277	2.97913	0.183637		1.67227
ENSG00000176971	FIBIN	0.0212841	1.67194	0.080059	2.31077	-1.67644	-2.03944	0.362993		1.67194
ENSG00000125434	SLC25A35	0.0213385	1.67084	0.0801359	2.3098	1.54685	1.2859	0.260954		1.67084
ENSG00000116584	ARHGEF2	0.0213655	1.67029	0.0802385	2.30931	5.5414	5.40118	0.140212		1.67029
ENSG00000106333	PCOLCE	0.0213859	1.66987	0.0802898	2.30895	1.83225	1.56325	0.268997		1.66987
ENSG00000197183	NOL4L	0.0214182	1.66922	0.0803668	2.30837	5.4206	5.26843	0.152168		1.66922
ENSG00000254806	SYS1-DBNDD2	0.021436	1.66886	0.0804181	2.30805	-2.82423	-3.11715	0.292914		1.66886
ENSG00000197467	COL13A1	0.021447	1.66863	0.0804694	2.30786	0.870483	0.548636	0.321847		1.66863
ENSG00000173809	TDRD12	0.0214768	1.66803	0.0805719	2.30733	-0.80891	-1.22602	0.417113		1.66803
ENSG00000127241	MASP1	0.0215	1.66756	0.0805976	2.30692	-0.821969	-1.14784	0.325873		1.66756
ENSG00000259295	CSPG4P12	0.0215728	1.66609	0.0807258	2.30562	2.08109	1.79158	0.289511		1.66609
ENSG00000117643	MAN1C1	0.0215902	1.66574	0.0807771	2.30532	3.71636	3.18605	0.530311		1.66574
ENSG00000242612	DECR2	0.0216131	1.66528	0.0808541	2.30491	1.41888	1.23784	0.18104		1.66528
ENSG00000242038	EGFL8	0.0216466	1.66461	0.0808797	2.30432	-0.649708	-0.947914	0.298206		1.66461
ENSG00000265279	CLUHP6	0.0216495	1.66455	0.0809054	2.30427	-2.9728	-3.20618	0.233379		1.66455
ENSG00000272081	FCHO2-DT	0.0216962	1.66362	0.080931	2.30344	-2.62179	-2.85654	0.234748		1.66362
ENSG00000274941	CNOT3	0.0216999	1.66354	0.0809823	2.30338	-0.945618	-1.25124	0.305625		1.66354
ENSG00000159640	ACE	0.0217038	1.66346	0.081008	2.30331	3.32326	3.10558	0.21768		1.66346
ENSG00000170412	GPRC5C	0.0217435	1.66267	0.0810592	2.30261	5.22516	5.00448	0.220681		1.66267
ENSG00000281994	NPIPA1	0.0217979	1.66159	0.0811105	2.30165	2.58831	2.16892	0.419395		1.66159
ENSG00000109576	AADAT	0.0218849	1.65986	0.0811618	2.30013	3.91658	3.73351	0.183067		1.65986
ENSG00000243819	RN7SL832P	0.0219074	1.65941	0.0812388	2.29973	-1.47935	-1.76742	0.288072		1.65941
ENSG00000110076	NRXN2	0.0219255	1.65905	0.0812901	2.29942	-1.64167	-1.96907	0.327401		1.65905
ENSG00000258183	LINC02392	0.0219332	1.6589	0.0813414	2.29928	-3.00917	-3.22671	0.217546		1.6589
ENSG00000163482	STK36	0.0219589	1.65839	0.0814183	2.29883	4.41202	4.26935	0.142675		1.65839
ENSG00000205937	RNPS1	0.0219916	1.65774	0.081444	2.29826	6.3767	6.29114	0.0855573		1.65774
ENSG00000277027	RMRP	0.0220015	1.65755	0.0814953	2.29809	2.6496	1.52726	1.12234		1.65755
ENSG00000151006	PRSS53	0.0220106	1.65737	0.0815209	2.29793	1.02328	0.756689	0.266588		1.65737
ENSG00000159335	PTMS	0.0220926	1.65575	0.0816235	2.29651	4.2131	4.00584	0.207257		1.65575
ENSG00000133250	ZNF414	0.0220935	1.65573	0.0816748	2.29649	0.2269	-0.0698902	0.296791		1.65573
ENSG00000145824	CXCL14	0.0220988	1.65563	0.0817261	2.2964	4.26726	3.94993	0.317326		1.65563
ENSG00000240677	MYL6P4	0.0221072	1.65547	0.0817517	2.29625	-2.85425	-3.07979	0.225544		1.65547
ENSG00000067191	CACNB1	0.0221538	1.65455	0.0818287	2.29545	2.67232	2.45957	0.21275		1.65455
ENSG00000087085	ACHE	0.022161	1.65441	0.08188	2.29532	-1.12568	-1.52064	0.394956		1.65441
ENSG00000065989	PDE4A	0.0222165	1.65332	0.0819569	2.29436	2.31241	2.03903	0.273377		1.65332
ENSG00000196576	PLXNB2	0.0222275	1.65311	0.0819826	2.29417	7.59453	7.44455	0.149975		1.65311
ENSG00000234142	LINC01675	0.0222458	1.65275	0.0820082	2.29386	-3.15956	-3.34895	0.189384		1.65275
ENSG00000157985	AGAP1	0.0222739	1.6522	0.0820852	2.29337	5.27219	5.16164	0.110544		1.6522
ENSG00000205913	SRRM2-AS1	0.0222896	1.6519	0.0821108	2.2931	0.301404	0.0691463	0.232257		1.6519
ENSG00000135637	CCDC142	0.0223028	1.65164	0.0821364	2.29287	2.86685	2.67236	0.19449		1.65164
ENSG00000185519	FAM131C	0.0223149	1.65141	0.0821621	2.29267	-2.81258	-3.06475	0.252174		1.65141
ENSG00000142949	PTPRF	0.0223287	1.65114	0.0822647	2.29243	8.69439	8.54954	0.144852		1.65114
ENSG00000273616	NDUFA6-DT	0.0223375	1.65097	0.0822903	2.29228	-0.907259	-1.27009	0.362834		1.65097
ENSG00000136444	RSAD1	0.0223452	1.65082	0.082316	2.29214	4.71799	4.62073	0.0972557		1.65082
ENSG00000138356	AOX1	0.0223513	1.6507	0.0823416	2.29204	-0.521463	-0.985569	0.464106		1.6507
ENSG00000267185	PTP4A2P1	0.0223612	1.6505	0.0823673	2.29187	-2.44318	-2.69315	0.249972		1.6505
ENSG00000105699	LSR	0.0223843	1.65006	0.0824186	2.29147	4.9714	4.77196	0.199436		1.65006
ENSG00000100038	TOP3B	0.022395	1.64985	0.0824442	2.29129	4.29232	4.11229	0.180027		1.64985
ENSG00000164818	DNAAF5	0.0223994	1.64976	0.0824699	2.29121	1.08471	0.736307	0.348403		1.64976
ENSG00000214456	PLIN5	0.0224383	1.64901	0.0825468	2.29055	2.79047	2.46858	0.321893		1.64901
ENSG00000276840	PMS2P10	0.022475	1.6483	0.082675	2.28992	1.4629	1.15677	0.306135		1.6483
ENSG00000072195	SPEG	0.0225336	1.64717	0.0828033	2.28892	-0.11524	-0.540523	0.425283		1.64717
ENSG00000072518	MARK2	0.0225427	1.64699	0.0828289	2.28876	5.54059	5.41433	0.126251		1.64699
ENSG00000198198	SZT2	0.0225436	1.64698	0.0828546	2.28875	6.19281	6.04643	0.146375		1.64698
ENSG00000128683	GAD1	0.0225504	1.64685	0.0829059	2.28863	1.34514	0.911339	0.433799		1.64685
ENSG00000227002	SNRPEP10	0.0226443	1.64504	0.0830085	2.28703	-2.38818	-2.70469	0.316514		1.64504
ENSG00000204815	ODAD4	0.0226991	1.64399	0.0830598	2.2861	-0.0193273	-0.305604	0.286276		1.64399
ENSG00000088854	C20orf194	0.0227228	1.64354	0.0831367	2.2857	6.12012	5.98683	0.133289		1.64354
ENSG00000241136	PAICSP6	0.0227647	1.64274	0.0831623	2.28499	-3.5516	-3.67917	0.127573		1.64274
ENSG00000164776	PHKG1	0.0227666	1.6427	0.083188	2.28496	-0.519283	-0.782872	0.263589		1.6427
ENSG00000042286	AIFM2	0.0227716	1.64261	0.0832136	2.28488	3.57639	3.41514	0.161251		1.64261
ENSG00000140474	ULK3	0.0227987	1.64209	0.0832649	2.28442	4.55542	4.41764	0.137774		1.64209
ENSG00000273608	SRCIN1	0.0228828	1.64049	0.0833419	2.283	1.97146	1.68679	0.284667		1.64049
ENSG00000272636	DOC2B	0.0229072	1.64003	0.0833932	2.28259	0.495753	0.0922233	0.403529		1.64003
ENSG00000175920	DOK7	0.0229355	1.63949	0.0834445	2.28211	-0.0458447	-0.388621	0.342776		1.63949
ENSG00000165966	PDZRN4	0.0229484	1.63925	0.0834958	2.2819	-1.98064	-2.41092	0.430278		1.63925
ENSG00000130270	ATP8B3	0.0229495	1.63923	0.0835214	2.28188	-1.46043	-1.76059	0.300154		1.63923
ENSG00000185133	INPP5J	0.0229759	1.63873	0.0835727	2.28144	0.414148	0.0784427	0.335705		1.63873
ENSG00000204177	BMS1P1	0.0229966	1.63834	0.0836753	2.28109	4.92164	4.7206	0.201041		1.63834
ENSG00000225928	CACYBPP1	0.0230101	1.63808	0.0837266	2.28086	-3.4715	-3.61479	0.143289		1.63808
ENSG00000213347	MXD3	0.0230103	1.63808	0.0837522	2.28086	1.26816	0.999385	0.268771		1.63808
ENSG00000244131	RPSAP51	0.0230254	1.63779	0.0838035	2.28061	-3.04258	-3.25124	0.208662		1.63779
ENSG00000137857	DUOX1	0.0230751	1.63686	0.0839318	2.27977	5.30591	5.05315	0.252758		1.63686
ENSG00000259511	UBE2Q2L	0.023122	1.63597	0.0839574	2.27899	-2.69828	-2.93442	0.23614		1.63597
ENSG00000164082	GRM2	0.0231741	1.635	0.0839831	2.27812	-1.37923	-1.69865	0.319421		1.635
ENSG00000187583	PLEKHN1	0.0231932	1.63464	0.0840344	2.27781	2.37739	2.08981	0.28758		1.63464
ENSG00000019186	CYP24A1	0.0231983	1.63454	0.0840857	2.27772	6.66305	6.1807	0.482349		1.63454
ENSG00000243398	RN7SL141P	0.0232294	1.63396	0.0841113	2.2772	-1.39695	-1.69314	0.296185		1.63396
ENSG00000258359	PCNPP1	0.0232574	1.63344	0.0841626	2.27674	-0.224684	-0.506707	0.282022		1.63344
ENSG00000004399	PLXND1	0.0232952	1.63273	0.0842139	2.27611	4.86496	4.66434	0.200612		1.63273
ENSG00000139182	CLSTN3	0.0232978	1.63268	0.0842395	2.27607	4.03799	3.84952	0.188473		1.63268
ENSG00000249509	NEUROG2-AS1	0.0233347	1.632	0.0842652	2.27546	-3.65507	-3.72211	0.0670394		1.632
ENSG00000251482	AKIRIN2P1	0.0233691	1.63136	0.0843165	2.27489	-3.60658	-3.69603	0.0894459		1.63136
ENSG00000159251	ACTC1	0.0234328	1.63018	0.0843934	2.27384	-2.41994	-2.84144	0.421495		1.63018
ENSG00000179818	PCBP1-AS1	0.0234875	1.62916	0.0845217	2.27294	4.30287	4.18055	0.122323		1.62916
ENSG00000120318	ARAP3	0.0234948	1.62903	0.084573	2.27282	4.91472	4.71464	0.200077		1.62903
ENSG00000128191	DGCR8	0.0235035	1.62887	0.0845986	2.27267	5.8585	5.76865	0.0898502		1.62887
ENSG00000197880	MDS2	0.0235994	1.6271	0.0848294	2.2711	-2.92434	-3.14251	0.218166		1.6271
ENSG00000234769	WASH4P	0.0236214	1.62669	0.084932	2.27074	-2.24613	-2.58389	0.337761		1.62669
ENSG00000254724	OR7E10P	0.0236247	1.62663	0.0849577	2.27068	-3.46458	-3.59452	0.129936		1.62663
ENSG00000225808	DNAJC19P5	0.0236289	1.62656	0.0849833	2.27061	-0.46213	-0.745452	0.283321		1.62656
ENSG00000243265	RPL23AP55	0.0236424	1.62631	0.085009	2.27039	-3.47391	-3.62443	0.150524		1.62631
ENSG00000184916	JAG2	0.0237415	1.62449	0.0852398	2.26877	4.05077	3.83149	0.219281		1.62449
ENSG00000138395	CDK15	0.0237764	1.62385	0.0852911	2.26821	-0.607075	-0.947612	0.340537		1.62385
ENSG00000164061	BSN	0.023785	1.6237	0.0853424	2.26807	0.278756	-0.0650825	0.343838		1.6237
ENSG00000104835	SARS2	0.0238108	1.62323	0.085368	2.26765	1.23277	1.03939	0.193379		1.62323
ENSG00000274296	DECR2	0.0238721	1.62211	0.0854963	2.26665	1.41763	1.23949	0.178141		1.62211
ENSG00000235746	CTBP2P2	0.0238798	1.62197	0.0855219	2.26653	-3.60508	-3.70314	0.0980571		1.62197
ENSG00000227214	HCG15	0.0239286	1.62108	0.0855732	2.26574	-2.44108	-2.59098	0.149898		1.62108
ENSG00000149922	TBX6	0.023936	1.62095	0.0855989	2.26562	2.12334	1.78255	0.340787		1.62095
ENSG00000237213	RPL23AP22	0.0239929	1.61992	0.0856758	2.26469	-3.55252	-3.66883	0.116317		1.61992
ENSG00000017483	SLC38A5	0.0240095	1.61962	0.0857528	2.26443	1.22679	0.765308	0.461484		1.61962
ENSG00000010295	IFFO1	0.0240294	1.61926	0.0857784	2.26411	1.94866	1.72263	0.226035		1.61926
ENSG00000132613	MTSS2	0.0240811	1.61832	0.085881	2.26327	2.67478	2.42056	0.254226		1.61832
ENSG00000251692	PTX4	0.0241571	1.61696	0.0860092	2.26205	-3.46629	-3.61946	0.153171		1.61696
ENSG00000261373	VPS9D1-AS1	0.0241597	1.61691	0.0860349	2.26201	-0.475343	-0.834557	0.359214		1.61691
ENSG00000197386	HTT	0.0241613	1.61688	0.0860605	2.26198	6.90208	6.79528	0.106809		1.61688
ENSG00000173013	CCDC96	0.0241964	1.61625	0.0861631	2.26142	-0.297242	-0.550519	0.253277		1.61625
ENSG00000247708	STX18-AS1	0.0242007	1.61617	0.0861888	2.26135	2.09946	1.87927	0.220187		1.61617
ENSG00000236423	LINC01134	0.0242228	1.61578	0.0862144	2.261	-0.560252	-0.848259	0.288008		1.61578
ENSG00000205090	TMEM240	0.0242326	1.6156	0.0862401	2.26084	-2.81802	-3.04397	0.225954		1.6156
ENSG00000122035	RASL11A	0.0242612	1.61509	0.0862914	2.26038	0.822303	0.499575	0.322728		1.61509
ENSG00000275023	MLLT6	0.0243021	1.61436	0.0863427	2.25973	6.32401	6.20208	0.121933		1.61436
ENSG00000159388	BTG2	0.0243023	1.61435	0.0863683	2.25972	8.64816	8.47122	0.176937		1.61435
ENSG00000061273	HDAC7	0.0243288	1.61388	0.0864196	2.2593	5.68584	5.55522	0.130619		1.61388
ENSG00000111271	ACAD10	0.0243397	1.61369	0.0864709	2.25913	4.51716	4.36893	0.148229		1.61369
ENSG00000277363	SRCIN1	0.0243409	1.61366	0.0864965	2.25911	2.02846	1.73811	0.290351		1.61366
ENSG00000233369	GTF2IP4	0.0243873	1.61284	0.0865222	2.25837	6.71293	6.52986	0.183073		1.61284
ENSG00000134369	NAV1	0.0244014	1.61259	0.0865478	2.25815	4.92818	4.71122	0.216961		1.61259
ENSG00000185813	PCYT2	0.0244087	1.61245	0.0865735	2.25803	4.61142	4.46157	0.149846		1.61245
ENSG00000280994	LINC01347	0.024449	1.61174	0.0865991	2.25739	-1.15892	-1.49597	0.337057		1.61174
ENSG00000172403	SYNPO2	0.0244565	1.6116	0.0866761	2.25727	5.27929	5.02393	0.255363		1.6116
ENSG00000100307	CBX7	0.0244926	1.61096	0.0867274	2.2567	3.80406	3.63657	0.167489		1.61096
ENSG00000259073	FOXN3-AS2	0.0244974	1.61088	0.086753	2.25662	-3.44155	-3.59229	0.15074		1.61088
ENSG00000166448	TMEM130	0.0245021	1.6108	0.0867787	2.25654	-2.42907	-2.72116	0.29209		1.6108
ENSG00000136378	ADAMTS7	0.0245251	1.61039	0.08683	2.25618	2.16387	1.87334	0.290529		1.61039
ENSG00000235370	DNM1P51	0.0245566	1.60983	0.0869582	2.25568	0.191159	-0.152471	0.34363		1.60983
ENSG00000165632	TAF3	0.0245925	1.6092	0.0870351	2.25511	3.91977	3.78358	0.13619		1.6092
ENSG00000259585	RBM17P4	0.0246057	1.60896	0.0871121	2.2549	-0.555459	-0.894432	0.338973		1.60896
ENSG00000235405	HCG15	0.0246082	1.60892	0.0871377	2.25486	-2.42348	-2.57718	0.153694		1.60892
ENSG00000103044	HAS3	0.0246503	1.60818	0.087189	2.2542	6.29584	6.02452	0.27132		1.60818
ENSG00000166682	TMPRSS5	0.0247234	1.60689	0.0873686	2.25305	-2.39902	-2.64671	0.24769		1.60689
ENSG00000184492	FOXD4L1	0.0247924	1.60568	0.0874968	2.25196	-1.34893	-1.65142	0.302489		1.60568
ENSG00000176182	MYPOP	0.0247981	1.60558	0.0875481	2.25187	1.05013	0.799186	0.250939		1.60558
ENSG00000251323	LINC02728	0.0248771	1.6042	0.0876507	2.25064	0.258848	-0.0210024	0.279851		1.6042
ENSG00000235631	RNF148	0.0248985	1.60383	0.0877533	2.2503	-0.639875	-0.962951	0.323076		1.60383
ENSG00000164244	PRRC1	0.0249094	1.60364	0.0877789	2.25013	3.82089	3.61869	0.202198		1.60364
ENSG00000167861	HID1	0.0249455	1.60301	0.0878302	2.24957	4.51391	4.28793	0.225978		1.60301
ENSG00000128016	ZFP36	0.0249569	1.60281	0.0878815	2.24939	4.75665	4.51568	0.240974		1.60281
ENSG00000160862	AZGP1	0.0249673	1.60263	0.0879072	2.24923	3.0737	2.58204	0.491666		1.60263
ENSG00000127586	CHTF18	0.0249686	1.60261	0.0879328	2.24921	2.6551	2.4043	0.250801		1.60261
ENSG00000123500	COL10A1	0.0249859	1.6023	0.0879585	2.24894	-2.37472	-2.6925	0.317785		1.6023
ENSG00000183087	GAS6	0.0249875	1.60228	0.0879841	2.24891	3.00282	2.74939	0.253433		1.60228
ENSG00000187010	RHD	0.0250209	1.6017	0.0880867	2.24839	-3.23436	-3.42041	0.186042		1.6017
ENSG00000172037	LAMB2	0.0250456	1.60127	0.0881636	2.24801	6.07095	5.90869	0.162265		1.60127
ENSG00000091592	NLRP1	0.0250496	1.6012	0.0881893	2.24794	5.5684	5.31262	0.255782		1.6012
ENSG00000267337	LINC01478	0.0250738	1.60078	0.0882406	2.24757	-3.2513	-3.45187	0.200565		1.60078
ENSG00000223324	RN7SKP273	0.0250989	1.60035	0.0882662	2.24718	-3.00139	-3.1991	0.197719		1.60035
ENSG00000283100	SIRT2	0.0251348	1.59973	0.0883175	2.24662	3.00829	2.86221	0.146079		1.59973
ENSG00000122707	RECK	0.025143	1.59958	0.0883432	2.24649	1.85415	1.58595	0.268206		1.59958
ENSG00000206489	PPP1R10	0.0251733	1.59906	0.0883945	2.24602	3.42767	3.31694	0.110731		1.59906
ENSG00000160161	CILP2	0.0251997	1.5986	0.0884458	2.24561	-0.224378	-0.618169	0.393791		1.5986
ENSG00000141985	SH3GL1	0.0252538	1.59767	0.0885996	2.24478	4.62057	4.47484	0.145735		1.59767
ENSG00000180921	FAM83H	0.0252566	1.59763	0.0886253	2.24473	5.29568	5.13065	0.165034		1.59763
ENSG00000166482	MFAP4	0.0252661	1.59746	0.0886766	2.24459	2.82533	2.38034	0.444982		1.59746
ENSG00000277893	SRD5A2	0.0252697	1.5974	0.0887279	2.24453	-0.390535	-0.857485	0.46695		1.5974
ENSG00000105063	PPP6R1	0.0252774	1.59727	0.0887535	2.24441	5.87102	5.74845	0.122574		1.59727
ENSG00000263639	MSMB	0.0253295	1.59637	0.0888818	2.24361	1.8592	1.14426	0.714935		1.59637
ENSG00000114626	ABTB1	0.0253746	1.5956	0.0889587	2.24291	2.71598	2.49739	0.218593		1.5956
ENSG00000114554	PLXNA1	0.0253994	1.59518	0.08901	2.24253	6.50404	6.35443	0.149614		1.59518
ENSG00000236011	GPANK1	0.0254264	1.59471	0.0890613	2.24212	-1.90374	-2.43669	0.532948		1.59471
ENSG00000162650	ATXN7L2	0.0254591	1.59416	0.0890869	2.24162	2.10115	1.91382	0.187327		1.59416
ENSG00000172935	MRGPRF	0.0254598	1.59415	0.0891126	2.24161	-0.315368	-0.668913	0.353545		1.59415
ENSG00000170906	NDUFA3	0.0254718	1.59394	0.0891639	2.24142	-0.181053	-0.420408	0.239355		1.59394
ENSG00000229954	MTND2P2	0.0255203	1.59311	0.0892665	2.24068	-0.431467	-0.7687	0.337233		1.59311
ENSG00000262096	PCDHB19P	0.025524	1.59305	0.0893178	2.24062	-0.439246	-0.787334	0.348088		1.59305
ENSG00000148773	MKI67	0.0255561	1.59251	0.0893947	2.24013	6.7135	6.35799	0.355505		1.59251
ENSG00000230681	CEACAMP4	0.0256123	1.59155	0.089446	2.23927	-3.64179	-3.72222	0.0804293		1.59155
ENSG00000166984	TCP10L2	0.0256356	1.59116	0.089523	2.23892	-2.61961	-2.90404	0.284427		1.59116
ENSG00000122966	CIT	0.0256643	1.59067	0.0896255	2.23848	4.23282	3.94012	0.292705		1.59067
ENSG00000166736	HTR3A	0.025674	1.59051	0.0896768	2.23833	-3.45449	-3.60097	0.146479		1.59051
ENSG00000231307	RPS3P2	0.0256977	1.59011	0.0897025	2.23797	0.171367	-0.0897781	0.261145		1.59011
ENSG00000127616	SMARCA4	0.0257406	1.58938	0.0897794	2.23732	7.3876	7.27967	0.107931		1.58938
ENSG00000223355	NOTCH4	0.0258003	1.58838	0.0899333	2.23641	-0.894225	-1.22312	0.328891		1.58838
ENSG00000230524	COL6A4P1	0.0258114	1.58819	0.0900103	2.23624	2.16132	1.81117	0.350148		1.58819
ENSG00000178404	CEP295NL	0.0258906	1.58686	0.0901898	2.23504	-0.777421	-1.12878	0.351359		1.58686
ENSG00000104213	PDGFRL	0.0258939	1.5868	0.0902154	2.23499	-2.85238	-3.04553	0.193155		1.5868
ENSG00000258282	BTF3P2	0.0259269	1.58625	0.090318	2.2345	-3.65659	-3.72485	0.0682631		1.58625
ENSG00000180245	RRH	0.0259525	1.58582	0.0903693	2.23411	-1.67807	-1.96334	0.285276		1.58582
ENSG00000162526	TSSK3	0.0259748	1.58545	0.0904206	2.23377	-1.62691	-1.91032	0.283411		1.58545
ENSG00000037897	METTL1	0.025985	1.58528	0.0904719	2.23362	2.22523	2.04616	0.179066		1.58528
ENSG00000141551	CSNK1D	0.0260996	1.58337	0.0906514	2.2319	5.22038	5.07521	0.145165		1.58337
ENSG00000242058	RPS4XP19	0.0261127	1.58315	0.0906771	2.2317	-3.50661	-3.64349	0.136873		1.58315
ENSG00000091986	CCDC80	0.0261888	1.58188	0.0907797	2.23056	3.47184	3.16715	0.304693		1.58188
ENSG00000101158	NELFCD	0.0262098	1.58154	0.0908566	2.23024	6.21839	6.13109	0.0873012		1.58154
ENSG00000082014	SMARCD3	0.026262	1.58067	0.0910362	2.22946	2.27521	1.98599	0.289217		1.58067
ENSG00000214160	ALG3	0.026265	1.58062	0.0910618	2.22942	3.92018	3.7726	0.147579		1.58062
ENSG00000261934	PCDHGA9	0.0262714	1.58052	0.0910875	2.22932	1.65595	1.34301	0.312941		1.58052
ENSG00000171224	FAM241B	0.0263673	1.57893	0.0912926	2.22789	0.525845	0.276994	0.248851		1.57893
ENSG00000104885	DOT1L	0.0263741	1.57882	0.0913183	2.22779	4.40801	4.2024	0.205605		1.57882
ENSG00000110906	KCTD10	0.0263863	1.57862	0.0913439	2.22761	3.2727	3.08526	0.187435		1.57862
ENSG00000165995	CACNB2	0.0264051	1.57831	0.0913696	2.22733	-0.000854032	-0.297637	0.296783		1.57831
ENSG00000236567	TCF3P1	0.0264231	1.57802	0.0914209	2.22706	-1.54299	-1.87537	0.332386		1.57802
ENSG00000272670	DOC2B	0.0264239	1.578	0.0914465	2.22705	-0.418467	-0.79757	0.379102		1.578
ENSG00000188687	SLC4A5	0.0264552	1.57749	0.0914722	2.22659	1.68707	1.38475	0.302318		1.57749
ENSG00000171130	ATP6V0E2	0.0264574	1.57745	0.0914978	2.22655	2.02832	1.71485	0.313468		1.57745
ENSG00000161664	ASB16	0.0264672	1.57729	0.0915491	2.22641	-3.29227	-3.46384	0.171563		1.57729
ENSG00000101439	CST3	0.0264699	1.57725	0.0915748	2.22637	6.48603	6.31481	0.17122		1.57725
ENSG00000165097	KDM1B	0.0264857	1.57699	0.0916004	2.22613	4.88366	4.74613	0.137535		1.57699
ENSG00000102962	CCL22	0.0264864	1.57698	0.0916261	2.22612	0.529771	0.0573329	0.472438		1.57698
ENSG00000237595	LINC01275	0.0264885	1.57694	0.0916517	2.22609	-3.11795	-3.31155	0.1936		1.57694
ENSG00000142330	CAPN10	0.0265435	1.57604	0.0918056	2.22528	3.06901	2.88249	0.186519		1.57604
ENSG00000159140	SON	0.0266194	1.5748	0.0918569	2.22416	8.87608	8.75652	0.11956		1.5748
ENSG00000241158	ADAMTS9-AS1	0.0266481	1.57433	0.0918825	2.22373	-2.15458	-2.49614	0.341559		1.57433
ENSG00000226893	HLA-H	0.0266646	1.57407	0.0919082	2.22349	-2.88898	-3.17067	0.281686		1.57407
ENSG00000110881	ASIC1	0.0266795	1.57382	0.0919338	2.22327	-2.15365	-2.47254	0.318895		1.57382
ENSG00000244203	FOXP1-AS1	0.02668	1.57381	0.0919595	2.22326	-3.43607	-3.59424	0.158176		1.57381
ENSG00000126217	MCF2L	0.0266825	1.57377	0.0919851	2.22323	5.42771	5.24381	0.183899		1.57377
ENSG00000197375	SLC22A5	0.0267005	1.57348	0.0920364	2.22296	5.13792	4.9844	0.153511		1.57348
ENSG00000129009	ISLR	0.0267578	1.57255	0.0921903	2.22212	0.592268	0.165952	0.426316		1.57255
ENSG00000145348	TBCK	0.0267579	1.57255	0.092216	2.22212	6.05216	5.96993	0.0822294		1.57255
ENSG00000271164	CFAP97P1	0.0267654	1.57243	0.0922416	2.22201	-3.64053	-3.71988	0.0793539		1.57243
ENSG00000177556	ATOX1	0.0267893	1.57204	0.0922929	2.22166	2.64885	2.44746	0.201384		1.57204
ENSG00000282003	TUBGCP3	0.0267913	1.57201	0.0923185	2.22163	-2.85388	-3.13857	0.28469		1.57201
ENSG00000211459	MT-RNR1	0.0267968	1.57192	0.0923442	2.22155	7.70324	7.12617	0.577065		1.57192
ENSG00000149591	TAGLN	0.02685	1.57106	0.0924981	2.22077	4.46203	4.1891	0.272933		1.57106
ENSG00000135919	SERPINE2	0.0268804	1.57056	0.0925237	2.22032	1.23216	0.842727	0.389436		1.57056
ENSG00000132591	ERAL1	0.026884	1.57051	0.0925494	2.22027	3.73427	3.58532	0.14895		1.57051
ENSG00000257513	NPIPB1P	0.0268852	1.57049	0.092575	2.22025	-3.37891	-3.54041	0.161496		1.57049
ENSG00000230457	PA2G4P4	0.0269112	1.57007	0.0926007	2.21987	0.877372	0.570518	0.306853		1.57007
ENSG00000124216	SNAI1	0.0269252	1.56984	0.0926776	2.21967	-1.65173	-1.93566	0.283928		1.56984
ENSG00000100403	ZC3H7B	0.0269458	1.56951	0.0927289	2.21936	6.35907	6.26409	0.0949806		1.56951
ENSG00000278458	KANSL1	0.0270263	1.56821	0.0928571	2.21819	3.87548	3.59075	0.28473		1.56821
ENSG00000227096	HMGB3P8	0.0270575	1.56771	0.0928828	2.21774	-3.49958	-3.64063	0.14105		1.56771
ENSG00000214783	POLR2J4	0.027064	1.56761	0.0929341	2.21764	1.7121	1.46609	0.246014		1.56761
ENSG00000179796	LRRC3B	0.0270755	1.56742	0.0929854	2.21747	-1.69579	-2.07847	0.382672		1.56742
ENSG00000119771	KLHL29	0.027089	1.56721	0.093011	2.21728	3.99628	3.70365	0.292627		1.56721
ENSG00000198049	AVPR1B	0.0271171	1.56676	0.0930367	2.21687	-3.20863	-3.38604	0.177412		1.56676
ENSG00000170298	LGALS9B	0.027164	1.56601	0.0931136	2.21619	-3.28358	-3.45512	0.17154		1.56601
ENSG00000169105	CHST14	0.027226	1.56502	0.0931649	2.21529	3.14458	2.93599	0.208594		1.56502
ENSG00000107736	CDH23	0.0272503	1.56463	0.0931906	2.21494	4.53672	4.19371	0.343012		1.56463
ENSG00000157227	MMP14	0.0272633	1.56442	0.0932162	2.21475	3.05138	2.65452	0.396859		1.56442
ENSG00000133317	LGALS12	0.0272868	1.56405	0.0932419	2.21441	-3.31895	-3.49074	0.171793		1.56405
ENSG00000242153	OFD1P6Y	0.0272889	1.56401	0.0932675	2.21438	-3.63081	-3.7263	0.0954897		1.56401
ENSG00000170748	RBMXL2	0.0273189	1.56354	0.0933444	2.21395	-3.29081	-3.45189	0.161081		1.56354
ENSG00000189139	FSCB	0.0273701	1.56272	0.0933957	2.21321	-1.70803	-2.10839	0.400368		1.56272
ENSG00000103241	FOXF1	0.0273781	1.5626	0.093447	2.21309	2.17027	1.90843	0.261844		1.5626
ENSG00000261241	LINC02128	0.0274202	1.56193	0.0934727	2.21249	-2.81938	-3.08982	0.270435		1.56193
ENSG00000030582	GRN	0.0274461	1.56152	0.0934983	2.21212	6.50197	6.35457	0.147397		1.56152
ENSG00000197283	SYNGAP1	0.0274558	1.56137	0.0935496	2.21198	3.22801	2.98411	0.243899		1.56137
ENSG00000159753	CARMIL2	0.027467	1.56119	0.0935753	2.21182	-0.650707	-0.997754	0.347047		1.56119
ENSG00000132622	HSPA12B	0.0274702	1.56114	0.0936009	2.21177	0.332665	0.0701067	0.262558		1.56114
ENSG00000241163	LINC00877	0.0274804	1.56098	0.0936266	2.21162	-1.8191	-2.13201	0.312919		1.56098
ENSG00000109062	SLC9A3R1	0.0275103	1.5605	0.0936522	2.21119	3.68316	3.50378	0.179383		1.5605
ENSG00000268738	HSFX2	0.0275379	1.56007	0.0937292	2.2108	-2.95505	-3.22996	0.274903		1.56007
ENSG00000143393	PI4KB	0.0275388	1.56005	0.0937548	2.21078	6.03947	5.92937	0.110099		1.56005
ENSG00000181790	ADGRB1	0.0276178	1.55881	0.0938574	2.20965	-1.34068	-1.69608	0.355399		1.55881
ENSG00000214875	MED28P1	0.0276595	1.55816	0.0939343	2.20906	-2.52552	-2.75658	0.23107		1.55816
ENSG00000234066	TAS2R62P	0.0276636	1.55809	0.09396	2.209	-3.29335	-3.44991	0.156557		1.55809
ENSG00000181827	RFX7	0.0276699	1.55799	0.0939856	2.20891	6.17697	6.03977	0.137202		1.55799
ENSG00000186260	MRTFB	0.0276813	1.55781	0.0940882	2.20875	6.65318	6.5212	0.131978		1.55781
ENSG00000189079	ARID2	0.0276852	1.55775	0.0941139	2.20869	5.63634	5.48763	0.148711		1.55775
ENSG00000071553	ATP6AP1	0.0277187	1.55723	0.0942165	2.20821	5.95735	5.84258	0.11477		1.55723
ENSG00000180881	CAPS2	0.0277396	1.5569	0.0942678	2.20792	2.39417	2.12412	0.270055		1.5569
ENSG00000169951	ZNF764	0.0277464	1.55679	0.0942934	2.20782	2.36699	2.19473	0.172257		1.55679
ENSG00000185219	ZNF445	0.0277795	1.55628	0.0943191	2.20735	4.96018	4.87211	0.0880724		1.55628
ENSG00000234383	CTBP2P8	0.0278152	1.55572	0.0943704	2.20684	-0.155045	-0.497246	0.342201		1.55572
ENSG00000234999	SNRPCP19	0.0278484	1.5552	0.0944729	2.20637	-2.67452	-2.91921	0.24469		1.5552
ENSG00000156232	WHAMM	0.0278691	1.55488	0.0944986	2.20607	4.97563	4.87033	0.105307		1.55488
ENSG00000277421	ZNF280B	0.0278875	1.55459	0.0945499	2.20581	-1.39668	-1.71252	0.315836		1.55459
ENSG00000275004	ZNF280B	0.0278875	1.55459	0.0945242	2.20581	-1.39668	-1.71252	0.315836		1.55459
ENSG00000177303	CASKIN2	0.0278975	1.55443	0.0945755	2.20567	3.58918	3.42169	0.167487		1.55443
ENSG00000189023	MAGEB16	0.0278982	1.55442	0.0946012	2.20566	-3.47731	-3.6382	0.160882		1.55442
ENSG00000230356	NCAPD2P1	0.0279031	1.55435	0.0946525	2.20559	-2.76192	-3.01974	0.25782		1.55435
ENSG00000226132	RPS3AP46	0.0279373	1.55382	0.0947038	2.20511	-2.95957	-3.18104	0.221476		1.55382
ENSG00000214022	REPIN1	0.0279689	1.55332	0.0947551	2.20466	5.31302	5.15254	0.160475		1.55332
ENSG00000234219	CDCA4P4	0.0279896	1.553	0.0948064	2.20437	1.02434	0.742705	0.281637		1.553
ENSG00000124215	CDH26	0.0279995	1.55285	0.094832	2.20423	4.96571	4.66206	0.303657		1.55285
ENSG00000264301	LINC01444	0.0280728	1.55171	0.0949859	2.2032	-3.43819	-3.5936	0.155405		1.55171
ENSG00000130175	PRKCSH	0.0281034	1.55124	0.0950115	2.20276	6.97665	6.87794	0.0987098		1.55124
ENSG00000271231	KRT18P9	0.0281541	1.55046	0.0950885	2.20205	-3.61816	-3.71731	0.0991486		1.55046
ENSG00000225401	TGIF2P1	0.0281785	1.55008	0.0951141	2.20171	-1.58572	-1.8825	0.296776		1.55008
ENSG00000102890	ELMO3	0.0281787	1.55008	0.0951398	2.2017	3.57826	3.38542	0.192831		1.55008
ENSG00000233641	C6orf136	0.0282045	1.54968	0.0951911	2.20134	-1.0974	-1.31852	0.22112		1.54968
ENSG00000103089	FA2H	0.0282074	1.54964	0.0952167	2.2013	1.55529	1.21883	0.336464		1.54964
ENSG00000272887	CSPG4P5	0.0282093	1.54961	0.0952424	2.20127	-3.14435	-3.38528	0.240933		1.54961
ENSG00000143028	SYPL2	0.0282245	1.54937	0.095268	2.20106	-2.36301	-2.63403	0.271016		1.54937
ENSG00000237012	C6orf136	0.0282637	1.54877	0.095345	2.20051	-1.0974	-1.31844	0.221041		1.54877
ENSG00000224120	C6orf136	0.0282643	1.54876	0.0953706	2.2005	-1.0974	-1.31844	0.22104		1.54876
ENSG00000237100	C6orf136	0.0282643	1.54876	0.0953963	2.2005	-1.0974	-1.31844	0.22104		1.54876
ENSG00000198695	MT-ND6	0.0283122	1.54803	0.0954988	2.19983	6.14989	5.836	0.313892		1.54803
ENSG00000188807	TMEM201	0.0283791	1.547	0.0955758	2.1989	1.73214	1.50197	0.230175		1.547
ENSG00000079974	RABL2B	0.0284131	1.54648	0.0956271	2.19842	3.70493	3.56987	0.135054		1.54648
ENSG00000151778	SERP2	0.0284475	1.54596	0.095704	2.19794	-0.029505	-0.373272	0.343767		1.54596
ENSG00000214745	GOT2P6	0.0284552	1.54584	0.0957297	2.19784	-0.866749	-1.19196	0.32521		1.54584
ENSG00000144535	DIS3L2	0.0285454	1.54446	0.0958579	2.19658	4.49818	4.33245	0.16573		1.54446
ENSG00000278561	PTPN20CP	0.0285536	1.54434	0.0958836	2.19647	-2.19055	-2.5153	0.324753		1.54434
ENSG00000233003	CICP26	0.0285732	1.54404	0.0959092	2.19619	-3.56131	-3.67333	0.112026		1.54404
ENSG00000281178	MLXIP	0.0285843	1.54387	0.0959349	2.19604	4.80147	4.62517	0.176295		1.54387
ENSG00000228267	C4B	0.0286059	1.54354	0.0959862	2.19574	-1.40758	-1.85597	0.448394		1.54354
ENSG00000166169	POLL	0.0286396	1.54303	0.0960118	2.19527	3.52808	3.38527	0.142807		1.54303
ENSG00000069399	BCL3	0.0286789	1.54244	0.0960631	2.19473	2.03944	1.78306	0.256379		1.54244
ENSG00000196166	C8orf86	0.0287836	1.54086	0.0963196	2.19328	-3.41891	-3.57782	0.158913		1.54086
ENSG00000055483	USP36	0.0288061	1.54052	0.0964478	2.19297	5.45317	5.30737	0.145796		1.54052
ENSG00000100426	ZBED4	0.0288444	1.53994	0.0964991	2.19244	5.44863	5.36073	0.0878989		1.53994
ENSG00000186312	CA5BP1	0.0288625	1.53967	0.0966017	2.1922	1.91712	1.72355	0.193566		1.53967
ENSG00000241926	MTCO1P55	0.0288765	1.53946	0.096653	2.192	-3.54673	-3.66948	0.122755		1.53946
ENSG00000188778	ADRB3	0.0288936	1.5392	0.0966786	2.19177	-3.35985	-3.52603	0.166172		1.5392
ENSG00000143257	NR1I3	0.0289224	1.53877	0.0967043	2.19137	-1.76755	-2.10391	0.336355		1.53877
ENSG00000197766	CFD	0.0289557	1.53827	0.0967812	2.19091	-3.60006	-3.70187	0.101805		1.53827
ENSG00000233718	MYCNOS	0.0290229	1.53726	0.0968582	2.18999	-3.21159	-3.39052	0.178927		1.53726
ENSG00000266173	STRADA	0.0291232	1.53576	0.0969608	2.18862	4.76916	4.65147	0.117693		1.53576
ENSG00000231534	FBXO36-IT1	0.0291382	1.53554	0.0970633	2.18842	-2.93662	-3.13633	0.199704		1.53554
ENSG00000068781	STON1-GTF2A1L	0.0291703	1.53506	0.097089	2.18798	-1.42743	-1.90605	0.478621		1.53506
ENSG00000197774	EME2	0.0291755	1.53498	0.0971146	2.18791	4.25299	4.04532	0.207669		1.53498
ENSG00000166436	TRIM66	0.0291911	1.53475	0.0971403	2.18769	3.26965	2.98305	0.286597		1.53475
ENSG00000178150	ZNF114	0.0292122	1.53444	0.0971659	2.18741	-1.05216	-1.50984	0.457683		1.53444
ENSG00000260737	LINC01227	0.0292137	1.53441	0.0971916	2.18739	-3.29082	-3.46236	0.171535		1.53441
ENSG00000228169	PPIAP19	0.0292292	1.53418	0.0972429	2.18718	-3.25594	-3.41853	0.162587		1.53418
ENSG00000129990	SYT5	0.0293008	1.53312	0.0973198	2.1862	-3.09056	-3.32225	0.231695		1.53312
ENSG00000222293	RNU2-36P	0.0293116	1.53296	0.0973711	2.18606	-3.68415	-3.73036	0.0462122		1.53296
ENSG00000181444	ZNF467	0.0293163	1.53289	0.0973968	2.18599	-0.334714	-0.630126	0.295412		1.53289
ENSG00000234729	AGER	0.0293228	1.53279	0.0974737	2.1859	-1.36056	-1.58307	0.222508		1.53279
ENSG00000075218	GTSE1	0.0293518	1.53237	0.0975507	2.18551	1.85128	1.49724	0.354038		1.53237
ENSG00000162493	PDPN	0.0293521	1.53236	0.0975763	2.18551	2.98801	2.69905	0.288963		1.53236
ENSG00000116396	KCNC4	0.0293823	1.53191	0.0976276	2.1851	2.4337	2.12132	0.31238		1.53191
ENSG00000125755	SYMPK	0.029424	1.5313	0.0976789	2.18453	5.11721	4.97603	0.141185		1.5313
ENSG00000260186	LINC02137	0.0294403	1.53106	0.0977045	2.18431	-3.34951	-3.51334	0.163833		1.53106
ENSG00000134443	GRP	0.0294451	1.53099	0.0977302	2.18425	-3.47239	-3.60316	0.13077		1.53099
ENSG00000131591	C1orf159	0.0294717	1.53059	0.0977815	2.18389	2.3966	2.16751	0.229092		1.53059
ENSG00000233695	GAS6-AS1	0.0294757	1.53054	0.0978071	2.18383	2.86805	2.50863	0.359416		1.53054
ENSG00000244073	RPS4XP6	0.0295694	1.52916	0.0978584	2.18257	-3.4434	-3.57842	0.135021		1.52916
ENSG00000271646	IRF2-DT	0.0295835	1.52895	0.0979097	2.18238	1.55918	1.36094	0.198234		1.52895
ENSG00000165349	SLC7A3	0.0296006	1.5287	0.097961	2.18215	-3.38764	-3.53998	0.152341		1.5287
ENSG00000186056	MATN1-AS1	0.0296267	1.52832	0.0979867	2.1818	0.429611	0.206615	0.222996		1.52832
ENSG00000147059	SPIN2A	0.029656	1.52789	0.098038	2.1814	1.16279	0.935268	0.22752		1.52789
ENSG00000135709	KIAA0513	0.029684	1.52748	0.0981405	2.18103	4.60026	4.41851	0.181745		1.52748
ENSG00000237406	NDUFA9P1	0.0296931	1.52734	0.0981918	2.1809	0.957463	0.656185	0.301277		1.52734
ENSG00000165424	ZCCHC24	0.0297038	1.52719	0.0982688	2.18076	2.93804	2.72871	0.209329		1.52719
ENSG00000196747	H2AC13	0.0297114	1.52708	0.0982944	2.18066	2.59606	2.26673	0.329327		1.52708
ENSG00000231290	APCDD1L-DT	0.0297617	1.52634	0.0984483	2.17998	-2.67996	-2.92439	0.244428		1.52634
ENSG00000198369	SPRED2	0.0298161	1.52555	0.0985253	2.17926	5.38197	5.24082	0.141146		1.52555
ENSG00000128262	POM121L9P	0.029832	1.52532	0.0985509	2.17904	-1.96427	-2.27443	0.310166		1.52532
ENSG00000128218	VPREB3	0.0298329	1.5253	0.0985766	2.17903	-3.28483	-3.48586	0.201037		1.5253
ENSG00000153790	C7orf31	0.0298413	1.52518	0.0986022	2.17892	1.99775	1.76381	0.233943		1.52518
ENSG00000243244	STON1	0.0298585	1.52493	0.0986279	2.17869	3.07532	2.78039	0.294929		1.52493
ENSG00000276856	TUBGCP5	0.0298782	1.52465	0.0986535	2.17843	1.24828	0.957762	0.290519		1.52465
ENSG00000225914	TSBP1-AS1	0.0298813	1.5246	0.0986791	2.17838	4.54539	4.28212	0.263272		1.5246
ENSG00000130749	ZC3H4	0.0299159	1.5241	0.0987048	2.17792	5.19388	5.088	0.105878		1.5241
ENSG00000173557	FAM166C	0.0299205	1.52403	0.0987304	2.17786	-1.64715	-1.97722	0.330071		1.52403
ENSG00000243368	MCCC1-AS1	0.0299493	1.52361	0.0987817	2.17748	-3.25332	-3.43083	0.177507		1.52361
ENSG00000135472	FAIM2	0.0299886	1.52304	0.0988074	2.17695	-2.61438	-2.90299	0.288614		1.52304
ENSG00000173638	SLC19A1	0.0300239	1.52253	0.0988587	2.17648	2.52802	2.28133	0.246686		1.52253
ENSG00000262024	TCF20	0.0300328	1.5224	0.0988843	2.17636	3.95159	3.88032	0.0712774		1.5224
ENSG00000075461	CACNG4	0.0300357	1.52236	0.09891	2.17633	-0.676417	-1.19448	0.518066		1.52236
ENSG00000206448	PPIAP30	0.0300487	1.52217	0.0989356	2.17615	-3.01387	-3.21509	0.201218		1.52217
ENSG00000198768	APCDD1L	0.0300539	1.5221	0.0989869	2.17608	-3.18576	-3.38883	0.203069		1.5221
ENSG00000186479	RGS7BP	0.0300724	1.52183	0.0990382	2.17584	0.375426	0.0848165	0.29061		1.52183
ENSG00000108262	GIT1	0.0300926	1.52154	0.0990639	2.17557	4.97777	4.8577	0.120066		1.52154
ENSG00000276461	TCF20	0.0301253	1.52107	0.0991665	2.17514	3.95157	3.88034	0.0712377		1.52107
ENSG00000228382	ITPKB-IT1	0.0301344	1.52094	0.0991921	2.17501	-1.97232	-2.24235	0.270033		1.52094
ENSG00000244067	GSTA2	0.0301783	1.52031	0.0992177	2.17443	-2.55884	-2.93027	0.371429		1.52031
ENSG00000171223	JUNB	0.0302769	1.51889	0.099346	2.17313	6.78892	6.60257	0.186349		1.51889
ENSG00000258900	HNRNPCP1	0.0303034	1.51851	0.0993716	2.17278	0.519098	0.28069	0.238408		1.51851
ENSG00000232600	TONSL-AS1	0.0303162	1.51833	0.0993973	2.17261	-2.57601	-2.80345	0.227431		1.51833
ENSG00000251350	LINC02475	0.030331	1.51811	0.0994229	2.17241	-2.3422	-2.66005	0.31785		1.51811
ENSG00000268751	SCGB1B2P	0.0303793	1.51742	0.0995255	2.17178	-2.44652	-2.68739	0.240872		1.51742
ENSG00000254959	INMT-MINDY4	0.0304049	1.51706	0.0995512	2.17144	0.707983	0.38392	0.324063		1.51706
ENSG00000144158	SNRPA1P1	0.0304147	1.51692	0.0995768	2.17131	-2.99205	-3.18835	0.196295		1.51692
ENSG00000173811	CCDC13-AS1	0.03047	1.51613	0.0996538	2.17059	-3.36794	-3.53927	0.171333		1.51613
ENSG00000243609	RPS2P44	0.0305465	1.51504	0.099782	2.16958	-0.871301	-1.18052	0.30922		1.51504
ENSG00000005961	ITGA2B	0.0305609	1.51483	0.0998589	2.16939	-2.01716	-2.29739	0.280228		1.51483
ENSG00000167094	TTC16	0.0305801	1.51456	0.0998846	2.16914	-2.58241	-2.84443	0.262013		1.51456
ENSG00000175221	MED16	0.0306382	1.51374	0.0999615	2.16838	3.44217	3.26983	0.172345		1.51374
ENSG00000089916	GPATCH2L	0.0306404	1.51371	0.100013	2.16835	5.44986	5.34092	0.108936		1.51371
ENSG00000089022	MAPKAPK5	0.0306449	1.51364	0.100038	2.16829	6.24821	6.16567	0.0825453		1.51364
ENSG00000157927	RADIL	0.030708	1.51275	0.100141	2.16747	-2.71245	-2.96063	0.248186		1.51275
ENSG00000197912	SPG7	0.0307772	1.51177	0.100269	2.16657	6.65399	6.56556	0.0884233		1.51177
ENSG00000206331	PRRT1	0.0308399	1.51089	0.100423	2.16575	-1.8965	-2.11839	0.221891		1.51089
ENSG00000177519	RPRM	0.0308914	1.51016	0.1005	2.16508	-0.478306	-0.808303	0.329997		1.51016
ENSG00000101307	SIRPB1	0.0308966	1.51009	0.100526	2.16502	-1.69705	-2.04379	0.346733		1.51009
ENSG00000131471	AOC3	0.0309168	1.50981	0.100551	2.16475	2.29049	1.93394	0.356546		1.50981
ENSG00000170231	FABP6	0.030933	1.50958	0.100577	2.16454	4.28335	3.89672	0.38663		1.50958
ENSG00000267692	TAF9P3	0.0309597	1.5092	0.100628	2.1642	-3.04711	-3.24021	0.193094		1.5092
ENSG00000184232	OAF	0.0309653	1.50913	0.100654	2.16413	3.14562	2.95465	0.190969		1.50913
ENSG00000234788	HSPA8P3	0.0309929	1.50874	0.100731	2.16377	-2.02587	-2.29832	0.272452		1.50874
ENSG00000254402	LRRC24	0.030996	1.50869	0.100757	2.16373	-1.3267	-1.63207	0.305375		1.50869
ENSG00000228485	GRK5-IT1	0.0310052	1.50857	0.100782	2.16361	-2.59	-2.83048	0.240477		1.50857
ENSG00000264743	DPRXP4	0.0310318	1.50819	0.100808	2.16327	-0.552646	-0.844839	0.292193		1.50819
ENSG00000105364	MRPL4	0.0310334	1.50817	0.100834	2.16324	2.20628	1.98026	0.226028		1.50817
ENSG00000188760	TMEM198	0.0310575	1.50783	0.10091	2.16293	0.164045	-0.082844	0.246889		1.50783
ENSG00000158545	ZC3H18	0.0310652	1.50773	0.100936	2.16283	4.96607	4.8619	0.104179		1.50773
ENSG00000240288	GHRLOS	0.0311685	1.50628	0.101064	2.1615	1.95974	1.70424	0.255504		1.50628
ENSG00000211780	TRAV6	0.0311819	1.5061	0.10109	2.16133	-2.93727	-3.16257	0.2253		1.5061
ENSG00000104964	TLE5	0.0313162	1.50423	0.101346	2.1596	6.85126	6.71585	0.135405		1.50423
ENSG00000147481	SNTG1	0.031331	1.50403	0.101398	2.15941	1.56067	1.00935	0.551312		1.50403
ENSG00000076984	MAP2K7	0.0313372	1.50394	0.101423	2.15933	4.33873	4.23157	0.107159		1.50394
ENSG00000196182	STK40	0.0313851	1.50328	0.101475	2.15872	4.0963	3.9402	0.1561		1.50328
ENSG00000178395	CCDC185	0.0313975	1.50311	0.101526	2.15856	-2.83437	-3.0619	0.227538		1.50311
ENSG00000127481	UBR4	0.0314154	1.50286	0.101552	2.15833	8.19848	8.09337	0.105107		1.50286
ENSG00000150401	DCUN1D2	0.0314492	1.50239	0.101629	2.1579	3.32399	3.16754	0.156456		1.50239
ENSG00000153446	C16orf89	0.0315329	1.50124	0.101706	2.15683	-1.39136	-1.74658	0.355225		1.50124
ENSG00000229473	RGS17P1	0.0315412	1.50112	0.101757	2.15672	0.835261	0.563098	0.272163		1.50112
ENSG00000106266	SNX8	0.0315427	1.5011	0.101783	2.15671	2.73602	2.56546	0.170561		1.5011
ENSG00000070423	RNF126	0.0315504	1.50099	0.101859	2.15661	3.0345	2.84889	0.185615		1.50099
ENSG00000111077	TNS2	0.0315515	1.50098	0.101885	2.15659	2.82919	2.57901	0.250177		1.50098
ENSG00000065534	MYLK	0.0316002	1.50031	0.101962	2.15597	5.52793	5.29079	0.23714		1.50031
ENSG00000142959	BEST4	0.0316275	1.49994	0.102013	2.15563	-1.85202	-2.09965	0.247632		1.49994
ENSG00000230371	KARS1P2	0.0316639	1.49944	0.102039	2.15516	-3.4045	-3.56192	0.157418		1.49944
ENSG00000103507	BCKDK	0.0317002	1.49894	0.102142	2.1547	3.33427	3.14241	0.191865		1.49894
ENSG00000260896	ARLNC1	0.031704	1.49889	0.102167	2.15465	-0.973428	-1.31494	0.341514		1.49889
ENSG00000174332	GLIS1	0.0317557	1.49818	0.102244	2.154	-2.97179	-3.1868	0.215003		1.49818
ENSG00000229235	RPL37P18	0.0317648	1.49805	0.10227	2.15388	-2.51197	-2.7933	0.281333		1.49805
ENSG00000188916	INSYN2A	0.0319682	1.49528	0.102655	2.15131	-2.08586	-2.3727	0.286833		1.49528
ENSG00000255192	NANOGP8	0.0319709	1.49524	0.10268	2.15128	-2.08201	-2.41322	0.331211		1.49524
ENSG00000236047	RPL13AP12	0.0319745	1.4952	0.102706	2.15123	-0.000938389	-0.294907	0.293969		1.4952
ENSG00000005801	ZNF195	0.0319818	1.4951	0.102731	2.15114	4.48626	4.33824	0.148029		1.4951
ENSG00000087245	MMP2	0.0320204	1.49457	0.102808	2.15065	5.8207	5.58568	0.235028		1.49457
ENSG00000161405	IKZF3	0.0320514	1.49415	0.102834	2.15027	5.88742	5.71719	0.170237		1.49415
ENSG00000182873	PRKCZ-AS1	0.0320723	1.49387	0.10286	2.15	-2.44489	-2.69356	0.248673		1.49387
ENSG00000229018	PMS2P7	0.0320937	1.49358	0.102911	2.14973	1.14299	0.924871	0.218115		1.49358
ENSG00000186399	GOLGA8R	0.0321108	1.49335	0.102937	2.14952	0.839242	0.562452	0.27679		1.49335
ENSG00000277263	HLA-DRA	0.0321833	1.49237	0.103014	2.14861	-2.52356	-2.99177	0.468213		1.49237
ENSG00000103034	NDRG4	0.0322483	1.49149	0.103116	2.1478	4.06562	3.67302	0.3926		1.49149
ENSG00000116031	CD207	0.0322506	1.49146	0.103142	2.14777	-0.116372	-0.550809	0.434437		1.49146
ENSG00000105639	JAK3	0.0322877	1.49096	0.103167	2.1473	2.59585	2.34158	0.254268		1.49096
ENSG00000103811	CTSH	0.0323054	1.49072	0.103219	2.14708	8.62498	8.43498	0.19		1.49072
ENSG00000254650	MTCYBP41	0.032333	1.49035	0.103244	2.14674	-2.90494	-3.14337	0.238429		1.49035
ENSG00000232109	VN1R54P	0.0323524	1.49009	0.103296	2.1465	-2.84752	-3.11008	0.262559		1.49009
ENSG00000178217	SH2D4B	0.0324266	1.4891	0.103373	2.14557	-2.60305	-2.85017	0.24712		1.4891
ENSG00000164616	FBXL21P	0.0324731	1.48848	0.103501	2.14499	-2.69718	-2.99218	0.294993		1.48848
ENSG00000205500	MAPRE3-AS1	0.0324862	1.4883	0.103552	2.14483	-2.79781	-3.02689	0.229082		1.4883
ENSG00000165458	INPPL1	0.0325025	1.48808	0.103603	2.14463	5.79968	5.67725	0.122429		1.48808
ENSG00000205978	NYNRIN	0.0325116	1.48796	0.103629	2.14451	5.54723	5.33044	0.216787		1.48796
ENSG00000125618	PAX8	0.0325164	1.4879	0.103655	2.14445	1.72931	1.16006	0.569252		1.4879
ENSG00000107796	ACTA2	0.0325757	1.48711	0.103706	2.14372	1.91645	1.60335	0.313105		1.48711
ENSG00000162551	ALPL	0.032596	1.48684	0.103732	2.14347	2.15257	1.91595	0.236626		1.48684
ENSG00000182087	TMEM259	0.0326027	1.48675	0.103757	2.14338	5.8027	5.6833	0.119394		1.48675
ENSG00000142273	CBLC	0.0326428	1.48621	0.103809	2.14289	4.20498	4.01475	0.190226		1.48621
ENSG00000234345	ELF2P1	0.0327298	1.48506	0.103911	2.14181	-1.22968	-1.51817	0.288494		1.48506
ENSG00000250334	LINC00989	0.0327555	1.48472	0.103963	2.14149	-2.4231	-2.69968	0.276584		1.48472
ENSG00000274334	VASN	0.0327597	1.48466	0.104014	2.14144	0.806537	0.578264	0.228274		1.48466
ENSG00000168140	VASN	0.0327597	1.48466	0.103988	2.14144	0.806537	0.578264	0.228274		1.48466
ENSG00000237599	TAP2	0.0328216	1.48384	0.104219	2.14068	-0.946306	-1.62365	0.677346		1.48384
ENSG00000170667	RASA4B	0.0328313	1.48371	0.10427	2.14056	1.66812	1.29549	0.372629		1.48371
ENSG00000224995	LINC01526	0.0328421	1.48357	0.104322	2.14043	-3.33816	-3.49989	0.161734		1.48357
ENSG00000185513	L3MBTL1	0.0328729	1.48316	0.104424	2.14005	3.59474	3.39719	0.197555		1.48316
ENSG00000100033	PRODH	0.0329195	1.48255	0.10445	2.13948	0.625062	0.205886	0.419176		1.48255
ENSG00000215241	LINC02449	0.0329404	1.48227	0.104476	2.13922	-0.11298	-0.479455	0.366475		1.48227
ENSG00000167548	KMT2D	0.0329744	1.48182	0.104501	2.1388	3.69513	3.56306	0.132077		1.48182
ENSG00000135747	ZNF670-ZNF695	0.0330188	1.48124	0.104527	2.13826	-1.45241	-1.77599	0.323577		1.48124
ENSG00000222375	RN7SKP127	0.0330655	1.48063	0.104604	2.13768	-3.64352	-3.71676	0.0732389		1.48063
ENSG00000227232	WASH7P	0.0330821	1.48041	0.104629	2.13748	1.3997	1.07195	0.327744		1.48041
ENSG00000077312	SNRPA	0.0330909	1.48029	0.104655	2.13737	4.46844	4.36411	0.104334		1.48029
ENSG00000105373	NOP53	0.0330923	1.48027	0.104681	2.13736	6.74619	6.59718	0.149007		1.48027
ENSG00000230701	FBXW4P1	0.0331049	1.48011	0.104706	2.1372	-0.0390926	-0.289234	0.250141		1.48011
ENSG00000233347	ERP29P1	0.0331052	1.4801	0.104732	2.1372	-2.60252	-2.84735	0.244832		1.4801
ENSG00000187166	H1-7	0.0331091	1.48005	0.104758	2.13715	-3.25715	-3.43266	0.175506		1.48005
ENSG00000234684	SDCBP2-AS1	0.0331466	1.47956	0.104809	2.13669	1.41073	1.19048	0.220251		1.47956
ENSG00000175745	NR2F1	0.0332317	1.47845	0.104937	2.13565	3.28027	3.04772	0.23255		1.47845
ENSG00000204532	ZSCAN5C	0.0332336	1.47842	0.104963	2.13563	-2.56123	-2.83574	0.274512		1.47842
ENSG00000165887	ANKRD2	0.0332347	1.47841	0.104988	2.13562	-2.15106	-2.43942	0.288361		1.47841
ENSG00000224728	IMPDH1P8	0.0332749	1.47788	0.105065	2.13513	-1.16868	-1.47887	0.310184		1.47788
ENSG00000154146	NRGN	0.0333023	1.47753	0.105117	2.13479	-1.54485	-1.85872	0.313868		1.47753
ENSG00000242082	SLC5A4-AS1	0.0333149	1.47736	0.105168	2.13464	-2.75554	-3.046	0.290458		1.47736
ENSG00000099330	OCEL1	0.0333184	1.47732	0.105219	2.1346	1.32678	1.1115	0.215275		1.47732
ENSG00000182771	GRID1	0.0333344	1.47711	0.105271	2.1344	-2.23671	-2.50155	0.264836		1.47711
ENSG00000065057	NTHL1	0.0333405	1.47703	0.105296	2.13433	1.64246	1.42081	0.221644		1.47703
ENSG00000172476	RAB40A	0.0333683	1.47667	0.105373	2.13399	0.318529	0.0354807	0.283048		1.47667
ENSG00000233485	FHAD1-AS1	0.033378	1.47654	0.105399	2.13387	-1.84467	-2.16501	0.320341		1.47654
ENSG00000262158	MTCO3P24	0.0333967	1.4763	0.105424	2.13365	-3.12561	-3.31192	0.186306		1.4763
ENSG00000224771	ATP2B2-IT2	0.0334213	1.47598	0.10545	2.13335	-3.65938	-3.73018	0.0707993		1.47598
ENSG00000114349	GNAT1	0.0334687	1.47536	0.105476	2.13277	-3.11998	-3.31015	0.190172		1.47536
ENSG00000104960	PTOV1	0.0334788	1.47523	0.105501	2.13265	4.90887	4.78746	0.121416		1.47523
ENSG00000258737	SUB1P2	0.0335537	1.47426	0.105578	2.13174	-3.41753	-3.55786	0.140329		1.47426
ENSG00000213250	RBMS2P1	0.0335714	1.47403	0.105604	2.13153	-2.37292	-2.65781	0.284893		1.47403
ENSG00000132326	PER2	0.0335772	1.47396	0.105655	2.13146	4.45104	4.33112	0.119924		1.47396
ENSG00000274047	SYNRG	0.0335821	1.47389	0.105681	2.1314	5.49536	5.38862	0.106732		1.47389
ENSG00000276615	KEL	0.0336004	1.47366	0.105732	2.13118	-2.31067	-2.56429	0.253621		1.47366
ENSG00000197993	KEL	0.0336004	1.47366	0.105707	2.13118	-2.31067	-2.56429	0.253621		1.47366
ENSG00000079482	OPHN1	0.033663	1.47285	0.105784	2.13043	5.46736	5.32517	0.142183		1.47285
ENSG00000212907	MT-ND4L	0.033694	1.47245	0.105835	2.13005	6.10107	5.70283	0.39824		1.47245
ENSG00000232466	H3P31	0.0337375	1.47189	0.105937	2.12953	-2.52009	-2.76566	0.245569		1.47189
ENSG00000237004	ZNRF2P1	0.0337476	1.47176	0.106014	2.12941	-2.74874	-2.98233	0.233588		1.47176
ENSG00000025423	HSD17B6	0.0337752	1.4714	0.106091	2.12907	0.547507	0.162098	0.385409		1.4714
ENSG00000158636	EMSY	0.033776	1.47139	0.106117	2.12907	5.26904	5.1613	0.107737		1.47139
ENSG00000231831	MTHFD1P1	0.0337842	1.47129	0.106143	2.12897	-2.75172	-2.99129	0.239567		1.47129
ENSG00000278732	Metazoa_SRP	0.0337958	1.47114	0.106194	2.12883	-2.48187	-2.74653	0.264668		1.47114
ENSG00000230510	PPP5D1	0.033833	1.47066	0.106348	2.12838	0.765798	0.552297	0.213501		1.47066
ENSG00000277221	LRRC37A2	0.033849	1.47045	0.106399	2.12819	3.76174	3.4026	0.359145		1.47045
ENSG00000015592	STMN4	0.0338531	1.4704	0.106425	2.12814	-3.36017	-3.53506	0.174896		1.4704
ENSG00000088247	KHSRP	0.0338598	1.47032	0.10645	2.12806	6.25931	6.15133	0.107972		1.47032
ENSG00000197536	IRF1-AS1	0.0338952	1.46986	0.106527	2.12763	3.35994	3.13412	0.225817		1.46986
ENSG00000132000	PODNL1	0.0339477	1.46919	0.106656	2.12701	-1.7407	-2.02299	0.282288		1.46919
ENSG00000103355	PRSS33	0.0340098	1.4684	0.106707	2.12626	-3.4258	-3.57152	0.145716		1.4684
ENSG00000127663	KDM4B	0.0340595	1.46776	0.106784	2.12567	5.29557	5.1527	0.142872		1.46776
ENSG00000110799	VWF	0.0340745	1.46757	0.106809	2.12549	6.05573	5.87124	0.184493		1.46757
ENSG00000007545	CRAMP1	0.0340963	1.46729	0.106861	2.12523	5.30465	5.13791	0.166736		1.46729
ENSG00000182742	HOXB4	0.0341532	1.46657	0.106912	2.12455	3.90833	3.65381	0.25452		1.46657
ENSG00000131711	MAP1B	0.0341969	1.46601	0.106963	2.12403	-0.905796	-1.37673	0.470935		1.46601
ENSG00000182566	CLEC4G	0.0342694	1.46509	0.10704	2.12317	-2.96121	-3.17803	0.216817		1.46509
ENSG00000160953	PWWP3A	0.0343946	1.46351	0.10722	2.12169	5.39695	5.30141	0.0955405		1.46351
ENSG00000255693	LINC02389	0.0344176	1.46322	0.107271	2.12141	-0.727987	-1.05364	0.325653		1.46322
ENSG00000100599	RIN3	0.0344183	1.46321	0.107297	2.12141	1.27808	1.03428	0.243807		1.46321
ENSG00000228696	ARL17B	0.0345004	1.46218	0.107374	2.12044	1.58347	1.31276	0.270714		1.46218
ENSG00000132855	ANGPTL3	0.0345294	1.46181	0.107476	2.12009	-2.90403	-3.14869	0.244662		1.46181
ENSG00000140368	PSTPIP1	0.0345297	1.46181	0.107502	2.12009	1.23727	0.928328	0.308944		1.46181
ENSG00000103005	USB1	0.034578	1.4612	0.107553	2.11952	3.81037	3.6489	0.16147		1.4612
ENSG00000105483	CARD8	0.0347034	1.45963	0.107784	2.11805	5.45321	5.35285	0.100359		1.45963
ENSG00000235910	APOA1-AS	0.0347037	1.45962	0.10781	2.11804	-3.29547	-3.44767	0.152202		1.45962
ENSG00000163945	UVSSA	0.0347205	1.45941	0.107861	2.11784	4.76214	4.59003	0.172105		1.45941
ENSG00000275555	DLL1	0.0347234	1.45938	0.107887	2.11781	0.846189	0.616277	0.229912		1.45938
ENSG00000213272	RPL7AP9	0.0347328	1.45926	0.107912	2.1177	-3.11952	-3.29976	0.180244		1.45926
ENSG00000198719	DLL1	0.0347475	1.45908	0.107938	2.11753	0.846159	0.616277	0.229882		1.45908
ENSG00000277236	CCL14	0.0347508	1.45904	0.108015	2.11749	-1.01942	-1.36167	0.342255		1.45904
ENSG00000276409	CCL14	0.0347508	1.45904	0.107989	2.11749	-1.01942	-1.36167	0.342255		1.45904
ENSG00000198795	ZNF521	0.0347688	1.45881	0.108066	2.11728	1.86357	1.60494	0.25863		1.45881
ENSG00000123165	ACTRT1	0.0347927	1.45851	0.108117	2.117	-3.192	-3.38028	0.188281		1.45851
ENSG00000179588	ZFPM1	0.034811	1.45828	0.108143	2.11678	2.10976	1.87014	0.239616		1.45828
ENSG00000213871	TAF9BP1	0.0348969	1.45721	0.108271	2.11578	-3.33513	-3.49546	0.160336		1.45721
ENSG00000162105	SHANK2	0.0349407	1.45667	0.108348	2.11527	4.82376	4.57345	0.250305		1.45667
ENSG00000224019	RPL21P32	0.034951	1.45654	0.1084	2.11515	-0.751615	-1.04356	0.291942		1.45654
ENSG00000087460	GNAS	0.034958	1.45645	0.108425	2.11507	7.92663	7.83408	0.0925507		1.45645
ENSG00000156858	PRR14	0.0349951	1.45599	0.108477	2.11463	3.12243	2.94666	0.175768		1.45599
ENSG00000137218	FRS3	0.0350828	1.45491	0.108605	2.11361	0.702551	0.469532	0.233019		1.45491
ENSG00000146205	ANO7	0.0351548	1.45402	0.108707	2.11277	-1.35405	-1.64372	0.289676		1.45402
ENSG00000237125	HAND2-AS1	0.0351623	1.45392	0.108733	2.11269	-1.10061	-1.43353	0.332924		1.45392
ENSG00000273529	HES5	0.0351693	1.45384	0.108759	2.11261	-1.85545	-2.12494	0.269487		1.45384
ENSG00000125844	RRBP1	0.035192	1.45356	0.108784	2.11234	7.50535	7.39659	0.108765		1.45356
ENSG00000067840	PDZD4	0.0352163	1.45326	0.10881	2.11206	-0.634041	-0.930769	0.296728		1.45326
ENSG00000136720	HS6ST1	0.0352491	1.45285	0.108861	2.11168	5.70838	5.56646	0.141923		1.45285
ENSG00000269352	PTOV1-AS2	0.0352924	1.45232	0.108938	2.11118	1.18643	0.944603	0.241823		1.45232
ENSG00000185442	FAM174B	0.0352982	1.45225	0.108964	2.11111	6.01442	5.85957	0.154844		1.45225
ENSG00000233806	LINC01237	0.0353054	1.45216	0.108989	2.11103	-2.84622	-3.05909	0.212873		1.45216
ENSG00000271818	RN7SKP4	0.0353158	1.45203	0.109015	2.11091	-3.26843	-3.42098	0.152545		1.45203
ENSG00000165821	SALL2	0.035352	1.45159	0.109066	2.11049	2.88996	2.63048	0.259481		1.45159
ENSG00000215560	TTTY5	0.0354074	1.45091	0.109143	2.10985	-3.58308	-3.67679	0.0937149		1.45091
ENSG00000074855	ANO8	0.0354075	1.4509	0.109169	2.10985	2.52192	2.27751	0.244413		1.4509
ENSG00000236609	ZNF853	0.0354174	1.45078	0.10922	2.10973	2.73592	2.51378	0.222146		1.45078
ENSG00000250897	HMGB3P15	0.0354332	1.45059	0.109246	2.10955	-3.46988	-3.6034	0.133517		1.45059
ENSG00000256720	BTG1P1	0.0354782	1.45004	0.109272	2.10903	-3.0555	-3.2557	0.200201		1.45004
ENSG00000165124	SVEP1	0.0355811	1.44878	0.109349	2.10785	3.16583	2.82728	0.338555		1.44878
ENSG00000224471	MTCO3P19	0.0356144	1.44837	0.109374	2.10746	-2.3532	-2.61284	0.259639		1.44837
ENSG00000174403	MIR1-1HG-AS1	0.0356245	1.44825	0.109425	2.10735	-2.62878	-2.91162	0.282849		1.44825
ENSG00000176402	GJC3	0.0356245	1.44825	0.109451	2.10735	-2.14046	-2.40442	0.263965		1.44825
ENSG00000176269	OR4F21	0.0356673	1.44773	0.109528	2.10686	-3.43186	-3.57905	0.147184		1.44773
ENSG00000149577	SIDT2	0.0356978	1.44736	0.109605	2.10651	3.22417	3.051	0.173174		1.44736
ENSG00000206306	HLA-DRB1	0.0357728	1.44645	0.109682	2.10565	-3.51107	-3.62684	0.115769		1.44645
ENSG00000186001	LRCH3	0.0357982	1.44614	0.109708	2.10536	5.92278	5.84255	0.0802353		1.44614
ENSG00000079435	LIPE	0.0358004	1.44611	0.109733	2.10533	2.02581	1.84573	0.180081		1.44611
ENSG00000236184	TCEA1P4	0.0358263	1.4458	0.109785	2.10504	0.716443	0.461646	0.254796		1.4458
ENSG00000087116	ADAMTS2	0.0358754	1.4452	0.109913	2.10448	-2.59175	-2.79202	0.200274		1.4452
ENSG00000226055	PAICSP1	0.0358855	1.44508	0.109938	2.10436	-2.6836	-2.89935	0.215757		1.44508
ENSG00000237438	CECR7	0.0358881	1.44505	0.109964	2.10433	1.54819	1.27569	0.272501		1.44505
ENSG00000147813	NAPRT	0.0359409	1.44441	0.110015	2.10373	2.61409	2.41434	0.199756		1.44441
ENSG00000162738	VANGL2	0.0359495	1.44431	0.110041	2.10363	3.41479	3.06508	0.349719		1.44431
ENSG00000172497	ACOT12	0.0359735	1.44402	0.110067	2.10336	-3.26215	-3.43074	0.16859		1.44402
ENSG00000268736	MTCO3P39	0.0359877	1.44385	0.110118	2.1032	-1.00828	-1.35014	0.341861		1.44385
ENSG00000101938	CHRDL1	0.0359881	1.44384	0.110144	2.10319	-1.77769	-2.2255	0.447809		1.44384
ENSG00000028528	SNX1	0.0360252	1.44339	0.110169	2.10277	6.80761	6.71789	0.0897179		1.44339
ENSG00000248830	ZNF807P	0.0360667	1.44289	0.110221	2.1023	-2.30007	-2.5367	0.236636		1.44289
ENSG00000050327	ARHGEF5	0.0361208	1.44224	0.110298	2.10168	5.26595	5.09568	0.170268		1.44224
ENSG00000166408	OR5P1P	0.0361548	1.44183	0.110426	2.1013	-0.805234	-1.15791	0.352675		1.44183
ENSG00000088836	SLC4A11	0.0361621	1.44175	0.110451	2.10121	3.81993	3.5926	0.227328		1.44175
ENSG00000225778	PROSER2-AS1	0.0361653	1.44171	0.110477	2.10118	-2.81538	-3.0569	0.241522		1.44171
ENSG00000132549	VPS13B	0.0361816	1.44151	0.110503	2.10099	7.32173	7.19969	0.122044		1.44151
ENSG00000198169	ZNF251	0.0361932	1.44137	0.110528	2.10086	0.0209541	-0.415043	0.435997		1.44137
ENSG00000099917	MED15	0.0362585	1.44059	0.110657	2.10012	4.27948	4.09213	0.187351		1.44059
ENSG00000185955	C7orf61	0.03628	1.44033	0.110682	2.09988	-2.64459	-2.87622	0.231631		1.44033
ENSG00000196604	POTEF	0.0362995	1.4401	0.110708	2.09966	-0.242575	-0.909394	0.666819		1.4401
ENSG00000249353	NPM1P27	0.0363552	1.43943	0.110734	2.09903	1.82985	1.50751	0.322338		1.43943
ENSG00000213024	NUP62	0.0365567	1.43703	0.111093	2.09676	5.36162	5.26446	0.0971622		1.43703
ENSG00000100239	PPP6R2	0.036568	1.4369	0.111118	2.09663	5.69137	5.59345	0.0979182		1.4369
ENSG00000234285	GAPDHP49	0.0366406	1.43604	0.111246	2.09582	-3.27383	-3.45286	0.179032		1.43604
ENSG00000148468	FAM171A1	0.0366604	1.4358	0.111298	2.0956	2.67296	2.39505	0.277906		1.4358
ENSG00000215349	MRPL3P1	0.0366992	1.43534	0.111349	2.09516	-3.46661	-3.59388	0.127262		1.43534
ENSG00000262201	LINC02403	0.0367234	1.43506	0.111375	2.09489	-3.45208	-3.58379	0.131717		1.43506
ENSG00000239306	RBM14	0.0367453	1.4348	0.1114	2.09465	4.52112	4.38171	0.139414		1.4348
ENSG00000188152	NUTM2G	0.0367512	1.43473	0.111426	2.09458	-3.01226	-3.21644	0.20418		1.43473
ENSG00000087237	CETP	0.0367516	1.43472	0.111452	2.09458	-2.11569	-2.3871	0.271409		1.43472
ENSG00000132906	CASP9	0.0367629	1.43459	0.111477	2.09445	3.26716	3.1627	0.104462		1.43459
ENSG00000234123	RHBDF1P1	0.0367741	1.43446	0.111503	2.09433	-3.32353	-3.48542	0.161883		1.43446
ENSG00000151651	ADAM8	0.0367847	1.43433	0.111529	2.09421	3.76249	3.49062	0.271878		1.43433
ENSG00000250571	GLI4	0.0367914	1.43425	0.111554	2.09413	1.95415	1.74668	0.207473		1.43425
ENSG00000237110	TAAR9	0.0367958	1.4342	0.11158	2.09408	-3.55682	-3.67857	0.121758		1.4342
ENSG00000257043	SRSF3P1	0.0368311	1.43379	0.111606	2.09369	-3.56839	-3.68463	0.116236		1.43379
ENSG00000233122	CTAGE7P	0.0368578	1.43347	0.111759	2.09339	-2.77412	-3.01699	0.242874		1.43347
ENSG00000205356	TECPR1	0.0368661	1.43337	0.111785	2.0933	3.55022	3.37044	0.179785		1.43337
ENSG00000140983	RHOT2	0.0368838	1.43316	0.111811	2.0931	4.66463	4.5272	0.137428		1.43316
ENSG00000163359	COL6A3	0.0369132	1.43282	0.111862	2.09277	7.17491	6.94157	0.233336		1.43282
ENSG00000196231	OR2J2	0.0369186	1.43276	0.111888	2.09271	-3.59886	-3.67879	0.0799342		1.43276
ENSG00000184863	RBM33	0.0369848	1.43198	0.111965	2.09198	6.96744	6.87226	0.0951812		1.43198
ENSG00000071894	CPSF1	0.0371303	1.43027	0.112093	2.09036	5.36487	5.2183	0.146573		1.43027
ENSG00000126785	RHOJ	0.0371854	1.42963	0.11217	2.08975	1.36151	1.11966	0.241856		1.42963
ENSG00000071242	RPS6KA2	0.0371934	1.42953	0.112221	2.08966	4.71686	4.55068	0.166177		1.42953
ENSG00000274665	PVALB	0.0372087	1.42936	0.112272	2.08949	-0.719166	-1.28185	0.56268		1.42936
ENSG00000100362	PVALB	0.0372149	1.42928	0.112298	2.08942	-0.719168	-1.28183	0.562662		1.42928
ENSG00000263232	ATP5F1AP3	0.0372176	1.42925	0.112324	2.08939	-2.8947	-3.10029	0.20559		1.42925
ENSG00000229222	KRT18P4	0.0372661	1.42869	0.112401	2.08886	-0.750175	-1.02028	0.270104		1.42869
ENSG00000127452	FBXL12	0.0372706	1.42863	0.112452	2.08881	3.31106	3.19396	0.117106		1.42863
ENSG00000172724	CCL19	0.0372802	1.42852	0.112478	2.0887	-1.72051	-2.14843	0.427919		1.42852
ENSG00000235884	LINC00941	0.0372915	1.42839	0.112503	2.08858	-0.827466	-1.18098	0.353518		1.42839
ENSG00000114923	SLC4A3	0.0372943	1.42836	0.112529	2.08855	0.643737	0.282453	0.361284		1.42836
ENSG00000250878	METTL21EP	0.0372958	1.42834	0.112555	2.08853	-1.3941	-1.68025	0.286155		1.42834
ENSG00000130701	RBBP8NL	0.0373744	1.42743	0.112683	2.08766	3.38294	3.15222	0.230721		1.42743
ENSG00000166762	CATSPER2	0.0373766	1.4274	0.112708	2.08764	3.63753	3.42864	0.20889		1.4274
ENSG00000223553	SMPD4P1	0.0373812	1.42735	0.11276	2.08759	-2.22729	-2.59707	0.36978		1.42735
ENSG00000105656	ELL	0.0374003	1.42712	0.112811	2.08738	3.93301	3.83357	0.099431		1.42712
ENSG00000171443	ZNF524	0.0374514	1.42653	0.112837	2.08681	1.76502	1.5655	0.19951		1.42653
ENSG00000162775	RBM15	0.0374544	1.4265	0.112862	2.08678	5.18347	5.08929	0.0941815		1.4265
ENSG00000267690	LDLRAD4-AS1	0.0374621	1.42641	0.112939	2.0867	-3.23572	-3.4039	0.168185		1.42641
ENSG00000136546	SCN7A	0.0374647	1.42638	0.112965	2.08667	-0.933904	-1.41682	0.482919		1.42638
ENSG00000128928	IVD	0.0374846	1.42615	0.112991	2.08645	5.20155	5.06433	0.13722		1.42615
ENSG00000162461	SLC25A34	0.0375515	1.42537	0.113093	2.08571	-0.581376	-0.832893	0.251517		1.42537
ENSG00000224999	VTA1P1	0.0375937	1.42488	0.113144	2.08525	-3.01685	-3.22322	0.206373		1.42488
ENSG00000137802	MAPKBP1	0.0376028	1.42478	0.113196	2.08515	4.5748	4.43926	0.135542		1.42478
ENSG00000203737	GPR52	0.0376127	1.42467	0.113273	2.08504	0.657017	0.36578	0.291237		1.42467
ENSG00000081760	AACS	0.0376187	1.4246	0.113298	2.08498	2.90087	2.69913	0.201743		1.4246
ENSG00000213231	TCL1B	0.037632	1.42444	0.113324	2.08483	-3.59503	-3.69078	0.0957527		1.42444
ENSG00000089280	FUS	0.0376774	1.42392	0.11335	2.08433	6.07875	5.8947	0.184049		1.42392
ENSG00000205822	TPTE2P6	0.0377336	1.42327	0.113452	2.08372	-2.90936	-3.12928	0.219919		1.42327
ENSG00000138795	LEF1	0.0377507	1.42308	0.113478	2.08353	2.90346	2.68133	0.22213		1.42308
ENSG00000131788	PIAS3	0.0377587	1.42298	0.113503	2.08344	4.80828	4.66348	0.144801		1.42298
ENSG00000182545	RNASE10	0.037786	1.42267	0.113606	2.08315	-0.239969	-0.524976	0.285007		1.42267
ENSG00000227053	MUC12-AS1	0.0377885	1.42264	0.113632	2.08312	-1.62005	-1.94557	0.325519		1.42264
ENSG00000127329	PTPRB	0.0378129	1.42236	0.113683	2.08285	4.1573	3.96725	0.190042		1.42236
ENSG00000164880	INTS1	0.0378742	1.42166	0.11376	2.08218	5.60044	5.46176	0.138686		1.42166
ENSG00000100979	PLTP	0.0378987	1.42138	0.113863	2.08192	4.32891	4.03866	0.290242		1.42138
ENSG00000197976	AKAP17A	0.0379303	1.42101	0.113939	2.08157	5.55436	5.43208	0.122271		1.42101
ENSG00000228854	NRM	0.037936	1.42095	0.113965	2.08151	-1.79777	-1.97231	0.17454		1.42095
ENSG00000228867	NRM	0.037936	1.42095	0.113991	2.08151	-1.79777	-1.97231	0.17454		1.42095
ENSG00000234572	LINC01800	0.0379553	1.42073	0.114016	2.0813	-3.14527	-3.34042	0.195148		1.42073
ENSG00000214552	COPS8P2	0.0379611	1.42066	0.114042	2.08124	-3.4327	-3.55888	0.126182		1.42066
ENSG00000197106	SLC6A17	0.0379777	1.42047	0.114119	2.08106	-3.01633	-3.22642	0.210092		1.42047
ENSG00000280997	CCAT2	0.0380356	1.41981	0.114247	2.08043	-1.45622	-1.73277	0.276545		1.41981
ENSG00000263219	RYKP1	0.0380376	1.41979	0.114273	2.08041	-3.24336	-3.41563	0.172269		1.41979
ENSG00000214711	CAPN14	0.0380521	1.41962	0.114299	2.08025	2.47142	2.25927	0.212154		1.41962
ENSG00000227051	C14orf132	0.0380646	1.41948	0.11435	2.08011	1.84027	1.48471	0.355567		1.41948
ENSG00000240445	FOXO3B	0.0380703	1.41941	0.114375	2.08005	0.167394	-0.084925	0.252319		1.41941
ENSG00000176700	SCAND2P	0.0380794	1.41931	0.114401	2.07995	4.55222	4.41248	0.139739		1.41931
ENSG00000229715	EEF1DP3	0.0381247	1.41879	0.114529	2.07946	-3.34865	-3.57524	0.226588		1.41879
ENSG00000060237	WNK1	0.0381622	1.41837	0.114581	2.07905	7.0255	6.88416	0.141336		1.41837
ENSG00000198625	MDM4	0.0382213	1.41769	0.114735	2.07842	7.1928	7.07197	0.120827		1.41769
ENSG00000111834	RSPH4A	0.0382999	1.4168	0.114811	2.07757	-0.806778	-1.05197	0.245195		1.4168
ENSG00000246740	PLA2G4E-AS1	0.0383449	1.41629	0.114863	2.07708	-3.02059	-3.21735	0.196767		1.41629
ENSG00000161912	ADCY10P1	0.0383543	1.41619	0.114888	2.07698	2.72326	2.48613	0.237133		1.41619
ENSG00000278338	VWA8-AS1	0.0384019	1.41565	0.11494	2.07647	-0.710448	-0.951298	0.24085		1.41565
ENSG00000225932	CTAGE4	0.0384296	1.41533	0.115042	2.07617	2.43438	1.95209	0.482288		1.41533
ENSG00000147655	RSPO2	0.0384374	1.41525	0.115068	2.07608	-2.74191	-3.01226	0.270354		1.41525
ENSG00000188157	AGRN	0.0384492	1.41511	0.115094	2.07596	7.11862	6.96097	0.157646		1.41511
[truncated: 28,001 more rows]
