# Supplementary material for: Oncogenic Roles of Polycomb Repressive Complex 2 in Bladder Cancer and Upper Tract Urothelial Carcinoma
Source: Biomedicines. 2022 Nov 14;10(11):2925. doi: 10.3390/biomedicines10112925 (PMC9687567; doi:10.3390/biomedicines10112925)
Supplement: Supplementary file 1 [file biomedicines-10-02925-s001.zip › Supplementary_TableS4_Recurrence_GSEA.xlsx]

## Sheet: gsea_report_for_na_pos_16359007
NAME	GS<br> follow link to MSigDB	GS DETAILS	SIZE	ES	NES	NOM p-val	FDR q-val	FWER p-val	RANK AT MAX	LEADING EDGE
JNK_DN.V1_DN	JNK_DN.V1_DN	Details ...	183	0.44257	2.13893	0	0	0	7989	tags=44%, list=29%, signal=62%
PRC2_EED_UP.V1_DN	PRC2_EED_UP.V1_DN	Details ...	192	0.43666	2.1182	0	0	0	4786	tags=37%, list=17%, signal=44%
PGF_UP.V1_DN	PGF_UP.V1_DN	Details ...	182	0.436186	2.10043	0	0	0	6937	tags=44%, list=25%, signal=58%
SRC_UP.V1_UP	SRC_UP.V1_UP	Details ...	163	0.430361	2.0499	0	0	0	9231	tags=49%, list=33%, signal=73%
VEGF_A_UP.V1_UP	VEGF_A_UP.V1_UP	Details ...	190	0.400385	1.93603	0	0.000664971	0.003	7648	tags=45%, list=27%, signal=61%
KRAS.600.LUNG.BREAST_UP.V1_UP	KRAS.600.LUNG.BREAST_UP.V1_UP	Details ...	265	0.362965	1.84133	0	0.00182192	0.01	6769	tags=37%, list=24%, signal=49%
KRAS.BREAST_UP.V1_DN	KRAS.BREAST_UP.V1_DN	Details ...	135	0.387295	1.78642	0	0.00367106	0.024	10455	tags=53%, list=37%, signal=85%
BRCA1_DN.V1_DN	BRCA1_DN.V1_DN	Details ...	136	0.378785	1.75332	0	0.00376489	0.028	6036	tags=34%, list=22%, signal=43%
KRAS.AMP.LUNG_UP.V1_UP	KRAS.AMP.LUNG_UP.V1_UP	Details ...	130	0.376561	1.70477	0.00344234	0.00640884	0.053	7608	tags=37%, list=27%, signal=50%
AKT_UP.V1_DN	AKT_UP.V1_DN	Details ...	185	0.351299	1.69969	0	0.00608588	0.056	5390	tags=34%, list=19%, signal=41%
PKCA_DN.V1_UP	PKCA_DN.V1_UP	Details ...	150	0.360028	1.69707	0	0.00600219	0.061	6662	tags=37%, list=24%, signal=48%
ALK_DN.V1_DN	ALK_DN.V1_DN	Details ...	135	0.36439	1.67118	0	0.0081271	0.089	5907	tags=32%, list=21%, signal=40%
MTOR_UP.V1_DN	MTOR_UP.V1_DN	Details ...	179	0.347171	1.6677	0	0.00767311	0.091	5390	tags=34%, list=19%, signal=41%
IL21_UP.V1_UP	IL21_UP.V1_UP	Details ...	180	0.343895	1.64421	0	0.00949411	0.118	7068	tags=34%, list=25%, signal=45%
CYCLIN_D1_UP.V1_UP	CYCLIN_D1_UP.V1_UP	Details ...	179	0.338016	1.63679	0	0.00958647	0.126	6797	tags=37%, list=24%, signal=49%
JAK2_DN.V1_UP	JAK2_DN.V1_UP	Details ...	170	0.334678	1.58647	0.00163132	0.0162457	0.215	5653	tags=28%, list=20%, signal=35%
ATF2_UP.V1_UP	ATF2_UP.V1_UP	Details ...	185	0.328085	1.58191	0	0.0160379	0.224	6276	tags=32%, list=22%, signal=41%
WNT_UP.V1_UP	WNT_UP.V1_UP	Details ...	170	0.330431	1.57126	0	0.0174307	0.248	5158	tags=28%, list=18%, signal=34%
IL21_UP.V1_DN	IL21_UP.V1_DN	Details ...	173	0.327701	1.5682	0	0.0170227	0.254	8875	tags=43%, list=32%, signal=62%
KRAS.PROSTATE_UP.V1_DN	KRAS.PROSTATE_UP.V1_DN	Details ...	133	0.342704	1.55279	0.00351494	0.0192597	0.297	6410	tags=31%, list=23%, signal=40%
LEF1_UP.V1_UP	LEF1_UP.V1_UP		191	0.323423	1.54851	0.00162338	0.0194609	0.311	6797	tags=33%, list=24%, signal=43%
RB_P107_DN.V1_UP	RB_P107_DN.V1_UP		130	0.332526	1.53086	0.00345423	0.022993	0.377	5028	tags=31%, list=18%, signal=37%
KRAS.600_UP.V1_DN	KRAS.600_UP.V1_DN		273	0.305775	1.52989	0	0.0224182	0.382	6422	tags=32%, list=23%, signal=41%
KRAS.AMP.LUNG_UP.V1_DN	KRAS.AMP.LUNG_UP.V1_DN		137	0.325594	1.51706	0.00830565	0.0250376	0.429	8837	tags=45%, list=32%, signal=66%
CAHOY_NEURONAL	CAHOY_NEURONAL		99	0.344152	1.50591	0.00682594	0.0268758	0.462	8861	tags=45%, list=32%, signal=66%
ESC_V6.5_UP_EARLY.V1_UP	ESC_V6.5_UP_EARLY.V1_UP		162	0.318196	1.5053	0.00355872	0.0258826	0.463	5528	tags=30%, list=20%, signal=37%
GCNP_SHH_UP_LATE.V1_DN	GCNP_SHH_UP_LATE.V1_DN		171	0.311815	1.49832	0.0034662	0.0266545	0.485	7480	tags=38%, list=27%, signal=52%
CTIP_DN.V1_UP	CTIP_DN.V1_UP		131	0.328179	1.49335	0.00863558	0.0271842	0.506	7481	tags=34%, list=27%, signal=47%
PRC2_SUZ12_UP.V1_DN	PRC2_SUZ12_UP.V1_DN		183	0.309778	1.49223	0.00340136	0.0265444	0.511	6105	tags=31%, list=22%, signal=39%
ATM_DN.V1_UP	ATM_DN.V1_UP		141	0.320434	1.48131	0.00351494	0.0290881	0.555	9146	tags=40%, list=33%, signal=60%
IL15_UP.V1_UP	IL15_UP.V1_UP		185	0.30688	1.47784	0.00172712	0.0293495	0.57	8087	tags=38%, list=29%, signal=54%
RAPA_EARLY_UP.V1_UP	RAPA_EARLY_UP.V1_UP		164	0.303154	1.45317	0.00345423	0.0372132	0.652	7318	tags=38%, list=26%, signal=52%
KRAS.KIDNEY_UP.V1_DN	KRAS.KIDNEY_UP.V1_DN		130	0.320033	1.4516	0.0103448	0.0366358	0.655	7786	tags=38%, list=28%, signal=53%
PTEN_DN.V2_DN	PTEN_DN.V2_DN		141	0.311586	1.43997	0.0104895	0.040426	0.702	6326	tags=37%, list=23%, signal=47%
KRAS.LUNG.BREAST_UP.V1_UP	KRAS.LUNG.BREAST_UP.V1_UP		135	0.3137	1.43667	0.0150754	0.0407651	0.715	6769	tags=33%, list=24%, signal=44%
RAPA_EARLY_UP.V1_DN	RAPA_EARLY_UP.V1_DN		179	0.299876	1.43568	0.00345423	0.0399972	0.718	6195	tags=31%, list=22%, signal=39%
RELA_DN.V1_DN	RELA_DN.V1_DN		137	0.312271	1.42632	0.00679117	0.0432541	0.752	8825	tags=39%, list=32%, signal=56%
KRAS.BREAST_UP.V1_UP	KRAS.BREAST_UP.V1_UP		131	0.311078	1.42554	0.0257732	0.0423731	0.752	9042	tags=40%, list=32%, signal=58%
ATF2_S_UP.V1_DN	ATF2_S_UP.V1_DN		186	0.297146	1.42508	0.00495868	0.0415407	0.752	5899	tags=30%, list=21%, signal=37%
DCA_UP.V1_DN	DCA_UP.V1_DN		181	0.299359	1.42321	0.00986842	0.0414502	0.762	8118	tags=40%, list=29%, signal=56%
DCA_UP.V1_UP	DCA_UP.V1_UP		173	0.295201	1.41019	0.0151261	0.0460629	0.813	5654	tags=28%, list=20%, signal=35%
KRAS.300_UP.V1_UP	KRAS.300_UP.V1_UP		137	0.301196	1.4045	0.0119658	0.0475896	0.827	8139	tags=34%, list=29%, signal=47%
PDGF_UP.V1_DN	PDGF_UP.V1_DN		129	0.305466	1.40038	0.0118243	0.0488095	0.84	7040	tags=33%, list=25%, signal=43%
P53_DN.V2_UP	P53_DN.V2_UP		143	0.298727	1.39198	0.0102215	0.0528383	0.875	9285	tags=42%, list=33%, signal=63%
KRAS.600_UP.V1_UP	KRAS.600_UP.V1_UP		268	0.276653	1.3893	0.00649351	0.0529767	0.886	7425	tags=31%, list=27%, signal=42%
BMI1_DN.V1_UP	BMI1_DN.V1_UP		147	0.297566	1.38865	0.0153846	0.0521822	0.888	5155	tags=29%, list=18%, signal=35%
CRX_NRL_DN.V1_UP	CRX_NRL_DN.V1_UP		136	0.297559	1.38425	0.0220339	0.0538058	0.903	5379	tags=29%, list=19%, signal=35%
BCAT_BILD_ET_AL_UP	BCAT_BILD_ET_AL_UP		44	0.368938	1.37731	0.0568966	0.0566591	0.917	3244	tags=27%, list=12%, signal=31%
BRCA1_DN.V1_UP	BRCA1_DN.V1_UP		129	0.302459	1.37437	0.0298507	0.0572029	0.921	9947	tags=42%, list=36%, signal=65%
IL2_UP.V1_UP	IL2_UP.V1_UP		183	0.283938	1.36501	0.0191693	0.061894	0.933	7967	tags=35%, list=29%, signal=49%
PRC1_BMI_UP.V1_DN	PRC1_BMI_UP.V1_DN		178	0.285209	1.36453	0.0101351	0.0609192	0.934	6500	tags=33%, list=23%, signal=43%
NRL_DN.V1_UP	NRL_DN.V1_UP		132	0.29719	1.35833	0.0335689	0.0637913	0.947	5379	tags=28%, list=19%, signal=35%
MEL18_DN.V1_UP	MEL18_DN.V1_UP		141	0.289537	1.34296	0.032368	0.0725635	0.967	7090	tags=33%, list=25%, signal=44%
KRAS.300_UP.V1_DN	KRAS.300_UP.V1_DN		136	0.290394	1.33069	0.0518395	0.0803833	0.981	6422	tags=33%, list=23%, signal=43%
P53_DN.V2_DN	P53_DN.V2_DN		143	0.282226	1.3221	0.027027	0.0860026	0.989	6344	tags=31%, list=23%, signal=40%
KRAS.PROSTATE_UP.V1_UP	KRAS.PROSTATE_UP.V1_UP		136	0.283704	1.32069	0.0489865	0.0857513	0.99	10052	tags=44%, list=36%, signal=69%
NOTCH_DN.V1_DN	NOTCH_DN.V1_DN		175	0.274709	1.31602	0.0316667	0.0877204	0.992	6064	tags=32%, list=22%, signal=41%
CYCLIN_D1_KE_.V1_UP	CYCLIN_D1_KE_.V1_UP		184	0.272383	1.31469	0.015544	0.0873957	0.993	5666	tags=31%, list=20%, signal=39%
MYC_UP.V1_DN	MYC_UP.V1_DN		165	0.27146	1.29684	0.0373514	0.102301	0.996	5832	tags=31%, list=21%, signal=39%
KRAS.DF.V1_DN	KRAS.DF.V1_DN		190	0.268182	1.2965	0.0327869	0.100909	0.996	6365	tags=30%, list=23%, signal=39%
KRAS.LUNG_UP.V1_UP	KRAS.LUNG_UP.V1_UP		132	0.27855	1.28055	0.0613599	0.114502	0.996	5692	tags=27%, list=20%, signal=33%
ESC_J1_UP_EARLY.V1_UP	ESC_J1_UP_EARLY.V1_UP		175	0.266944	1.27572	0.0558464	0.117644	0.996	8114	tags=35%, list=29%, signal=49%
CAHOY_ASTROGLIAL	CAHOY_ASTROGLIAL		100	0.289284	1.27177	0.0905923	0.120248	0.997	4844	tags=28%, list=17%, signal=34%
E2F3_UP.V1_UP	E2F3_UP.V1_UP		188	0.261862	1.26264	0.0539629	0.128071	0.998	5816	tags=26%, list=21%, signal=33%
ATM_DN.V1_DN	ATM_DN.V1_DN		137	0.272555	1.26235	0.0686106	0.126435	0.998	9373	tags=44%, list=34%, signal=66%
ESC_V6.5_UP_EARLY.V1_DN	ESC_V6.5_UP_EARLY.V1_DN		158	0.266908	1.2469	0.0690209	0.143047	1	6369	tags=32%, list=23%, signal=42%
KRAS.KIDNEY_UP.V1_UP	KRAS.KIDNEY_UP.V1_UP		139	0.267288	1.24287	0.0635739	0.145857	1	3840	tags=19%, list=14%, signal=22%
KRAS.600.LUNG.BREAST_UP.V1_DN	KRAS.600.LUNG.BREAST_UP.V1_DN		278	0.244721	1.24115	0.0374593	0.14606	1	8958	tags=38%, list=32%, signal=56%
GCNP_SHH_UP_EARLY.V1_DN	GCNP_SHH_UP_EARLY.V1_DN		164	0.261194	1.23929	0.0889621	0.146198	1	5151	tags=26%, list=18%, signal=31%
ATF2_UP.V1_DN	ATF2_UP.V1_DN		184	0.257366	1.22933	0.0785953	0.15667	1	6153	tags=31%, list=22%, signal=39%
IL15_UP.V1_DN	IL15_UP.V1_DN		174	0.254472	1.20893	0.110738	0.18405	1	6726	tags=26%, list=24%, signal=34%
PDGF_ERK_DN.V1_DN	PDGF_ERK_DN.V1_DN		149	0.260181	1.20201	0.121368	0.1926	1	4192	tags=26%, list=15%, signal=30%
KRAS.LUNG.BREAST_UP.V1_DN	KRAS.LUNG.BREAST_UP.V1_DN		138	0.260198	1.1927	0.122203	0.204508	1	8547	tags=37%, list=31%, signal=53%
ESC_J1_UP_LATE.V1_DN	ESC_J1_UP_LATE.V1_DN		167	0.250304	1.18477	0.109272	0.214998	1	7087	tags=34%, list=25%, signal=45%
SNF5_DN.V1_DN	SNF5_DN.V1_DN		156	0.253592	1.18426	0.125874	0.212841	1	7544	tags=34%, list=27%, signal=46%
CTIP_DN.V1_DN	CTIP_DN.V1_DN		131	0.25708	1.17751	0.149306	0.221898	1	4001	tags=20%, list=14%, signal=23%
CSR_EARLY_UP.V1_DN	CSR_EARLY_UP.V1_DN		125	0.257629	1.17143	0.149254	0.229665	1	6719	tags=32%, list=24%, signal=42%
PRC1_BMI_UP.V1_UP	PRC1_BMI_UP.V1_UP		181	0.243009	1.16633	0.145581	0.235664	1	7966	tags=40%, list=28%, signal=55%
CYCLIN_D1_KE_.V1_DN	CYCLIN_D1_KE_.V1_DN		186	0.239956	1.15902	0.148601	0.246093	1	6755	tags=30%, list=24%, signal=39%
RPS14_DN.V1_DN	RPS14_DN.V1_DN		184	0.240091	1.15383	0.146597	0.253051	1	4251	tags=21%, list=15%, signal=25%
TGFB_UP.V1_UP	TGFB_UP.V1_UP		187	0.234097	1.14618	0.147351	0.26565	1	5512	tags=27%, list=20%, signal=33%
RELA_DN.V1_UP	RELA_DN.V1_UP		146	0.23855	1.12158	0.205934	0.312176	1	6673	tags=31%, list=24%, signal=40%
PRC2_EZH2_UP.V1_DN	PRC2_EZH2_UP.V1_DN		185	0.230402	1.11418	0.220168	0.325141	1	6504	tags=28%, list=23%, signal=36%
ESC_V6.5_UP_LATE.V1_DN	ESC_V6.5_UP_LATE.V1_DN		177	0.229955	1.10457	0.245315	0.343698	1	6441	tags=29%, list=23%, signal=37%
PTEN_DN.V1_UP	PTEN_DN.V1_UP		174	0.226297	1.08364	0.249589	0.391297	1	5989	tags=25%, list=21%, signal=31%
ATF2_S_UP.V1_UP	ATF2_S_UP.V1_UP		190	0.22461	1.08351	0.250417	0.387158	1	7050	tags=30%, list=25%, signal=40%
CRX_DN.V1_DN	CRX_DN.V1_DN		131	0.234649	1.079	0.292174	0.39365	1	7985	tags=39%, list=29%, signal=54%
PKCA_DN.V1_DN	PKCA_DN.V1_DN		150	0.23021	1.0785	0.288967	0.390279	1	7637	tags=34%, list=27%, signal=47%
STK33_SKM_DN	STK33_SKM_DN		271	0.212177	1.07667	0.254516	0.390266	1	5507	tags=24%, list=20%, signal=29%
CORDENONSI_YAP_CONSERVED_SIGNATURE	CORDENONSI_YAP_CONSERVED_SIGNATURE		57	0.270092	1.07092	0.339404	0.400649	1	5630	tags=28%, list=20%, signal=35%
STK33_DN	STK33_DN		276	0.210801	1.06802	0.256911	0.403419	1	5616	tags=23%, list=20%, signal=29%
ESC_V6.5_UP_LATE.V1_UP	ESC_V6.5_UP_LATE.V1_UP		180	0.221859	1.06706	0.306688	0.401519	1	4655	tags=22%, list=17%, signal=26%
CSR_LATE_UP.V1_DN	CSR_LATE_UP.V1_DN		145	0.228188	1.0652	0.301754	0.4019	1	8184	tags=39%, list=29%, signal=55%
NOTCH_DN.V1_UP	NOTCH_DN.V1_UP		181	0.22336	1.06386	0.288364	0.401178	1	8413	tags=36%, list=30%, signal=52%
JNK_DN.V1_UP	JNK_DN.V1_UP		181	0.223995	1.05837	0.324742	0.410295	1	6510	tags=29%, list=23%, signal=37%
YAP1_DN	YAP1_DN		43	0.274734	1.04158	0.40113	0.44941	1	2601	tags=16%, list=9%, signal=18%
PRC2_SUZ12_UP.V1_UP	PRC2_SUZ12_UP.V1_UP		178	0.216838	1.03878	0.376325	0.452011	1	7935	tags=32%, list=28%, signal=44%
CAHOY_OLIGODENDROCUTIC	CAHOY_OLIGODENDROCUTIC		98	0.236978	1.02861	0.393162	0.474199	1	4539	tags=20%, list=16%, signal=24%
KRAS.LUNG_UP.V1_DN	KRAS.LUNG_UP.V1_DN		140	0.218988	1.02083	0.411248	0.490719	1	8922	tags=36%, list=32%, signal=53%
IL2_UP.V1_DN	IL2_UP.V1_DN		187	0.209378	1.01214	0.415987	0.509854	1	9076	tags=36%, list=32%, signal=53%
E2F3_UP.V1_DN	E2F3_UP.V1_DN		154	0.213623	1.00933	0.423529	0.512447	1	7407	tags=33%, list=26%, signal=45%
MYC_UP.V1_UP	MYC_UP.V1_UP		177	0.206953	0.995475	0.473043	0.546635	1	6125	tags=27%, list=22%, signal=35%
KRAS.50_UP.V1_UP	KRAS.50_UP.V1_UP		47	0.261098	0.985689	0.483649	0.568596	1	11338	tags=43%, list=41%, signal=71%
RB_DN.V1_UP	RB_DN.V1_UP		117	0.221488	0.983988	0.505455	0.568125	1	4857	tags=23%, list=17%, signal=28%
CAHOY_ASTROCYTIC	CAHOY_ASTROCYTIC		99	0.22476	0.983363	0.483245	0.564751	1	5500	tags=23%, list=20%, signal=29%
MEL18_DN.V1_DN	MEL18_DN.V1_DN		146	0.209846	0.980927	0.490662	0.566477	1	2460	tags=13%, list=9%, signal=14%
PRC2_EZH2_UP.V1_UP	PRC2_EZH2_UP.V1_UP		189	0.200986	0.977896	0.507881	0.570361	1	7966	tags=33%, list=28%, signal=46%
RB_P130_DN.V1_UP	RB_P130_DN.V1_UP		126	0.214307	0.975173	0.499157	0.572961	1	6752	tags=28%, list=24%, signal=36%
AKT_UP_MTOR_DN.V1_DN	AKT_UP_MTOR_DN.V1_DN		181	0.20177	0.960573	0.56314	0.608564	1	7161	tags=31%, list=26%, signal=42%
ERBB2_UP.V1_UP	ERBB2_UP.V1_UP		190	0.198199	0.957209	0.564274	0.612159	1	7387	tags=30%, list=26%, signal=40%
WNT_UP.V1_DN	WNT_UP.V1_DN		162	0.203442	0.948936	0.582064	0.629047	1	6245	tags=24%, list=22%, signal=31%
ESC_J1_UP_LATE.V1_UP	ESC_J1_UP_LATE.V1_UP		184	0.194109	0.941794	0.584027	0.642891	1	4268	tags=18%, list=15%, signal=22%
PTEN_DN.V1_DN	PTEN_DN.V1_DN		180	0.194302	0.938442	0.605442	0.646334	1	10052	tags=40%, list=36%, signal=62%
PTEN_DN.V2_UP	PTEN_DN.V2_UP		134	0.201965	0.935832	0.609881	0.648332	1	8280	tags=35%, list=30%, signal=50%
CRX_NRL_DN.V1_DN	CRX_NRL_DN.V1_DN		124	0.198997	0.909143	0.677083	0.716187	1	8314	tags=40%, list=30%, signal=56%
CRX_DN.V1_UP	CRX_DN.V1_UP		132	0.190529	0.874536	0.751228	0.798668	1	8279	tags=33%, list=30%, signal=46%
BMI1_DN_MEL18_DN.V1_UP	BMI1_DN_MEL18_DN.V1_UP		145	0.188246	0.871283	0.757627	0.799587	1	7090	tags=28%, list=25%, signal=37%
BCAT.100_UP.V1_UP	BCAT.100_UP.V1_UP		47	0.222367	0.823254	0.783242	0.891531	1	8667	tags=36%, list=31%, signal=52%
ALK_DN.V1_UP	ALK_DN.V1_UP		130	0.157109	0.72015	0.977778	0.987614	1	7270	tags=25%, list=26%, signal=33%
BCAT.100_UP.V1_DN	BCAT.100_UP.V1_DN		39	0.187031	0.683922	0.936396	0.989863	1	13456	tags=62%, list=48%, signal=118%
