# Supplementary material for: Oncogenic Roles of Polycomb Repressive Complex 2 in Bladder Cancer and Upper Tract Urothelial Carcinoma
Source: Biomedicines. 2022 Nov 14;10(11):2925. doi: 10.3390/biomedicines10112925 (PMC9687567; doi:10.3390/biomedicines10112925)
Supplement: Supplementary file 1 [file biomedicines-10-02925-s001.zip › Supplementary_TableS5_UTUC_H3K27me3_RNAseq.xlsx]

## Sheet: RNA-sort-by-areaintensity
ensembl_gene_id	length	symbol	entrezgene	synomyus	description	H1	H2	H3	H4	H5	H6	H7	H8	H9	H10	H11	H12	H13	H14	L1	L2	L3	L4	L5	L6	L7	L8	L9	L10	L11	L12	L13	L14	L15	L16	L17	L18	Correl
TriMethylHistoneH3		_				2.85	1.95	2.7	2.85	2.55	2.85	2.4	1.8	2.4	2.25	2.1	1.2	1.7	1.2	0.6	0.8	2.4	1.3	1	1.2	2.55	1.2	2.7	0	1.8	2.7	1.2	1.5	1.6	1.8	0.2	2.4	1
ENSG00000176386	1174	CDC26	246184	ANAPC12|APC12|C9orf17	cell division cycle 26	2.21326	2.37118	2.61216	2.4144	2.10658	2.38163	2.19244	2.26761	2.23588	2.32579	2.15452	2.15103	1.76753	1.94238	1.95106	1.9456	2.22792	2.05465	1.94067	1.83506	2.30602	1.92716	2.2251	1.86074	2.27628	2.09515	2.01512	2.04606	2.1749	2.24071	2.18501	2.23396	0.667293
ENSG00000269929	3823	RP11-2B6				2.12445	2.11773	2.36965	1.866	1.75058	2.07286	2.03998	2.4124	1.65742	2.18884	1.96796	1.9227	1.47493	1.67012	1.17291	1.98338	1.90841	1.86196	1.42534	1.60345	2.12784	1.73866	2.08335	1.1685	1.87141	2.03603	1.75984	2.03487	1.904	1.91958	1.62338	2.12517	0.665394
ENSG00000168175	6974	MAPK1IP1L	93487	C14orf32|MISS|c14_5346	mitogen-activated protein kinase 1 interacting protein 1-like	3.04454	3.13145	3.3032	3.03129	3.03114	3.08457	3.04882	3.05656	3.05769	3.04233	3.00887	3.09309	2.97058	2.68865	2.88105	2.75283	2.9545	2.96314	2.98989	2.95078	3.02138	2.90841	3.05298	2.8298	3.08722	3.05679	2.90029	2.97112	2.98911	3.01594	2.92102	3.21038	0.659143
ENSG00000156384	1812	SFR1	119392	C10orf78|MEI5|MEIR5|bA373N18.1	SWI5 dependent homologous recombination repair protein 1	1.76491	1.7914	2.23343	2.10576	1.96827	2.08213	1.83668	1.8406	1.8908	1.79616	2.12969	1.96616	1.76753	1.64726	1.5766	1.81498	1.8637	1.7608	1.45431	1.75239	1.93735	1.83177	1.85895	1.53168	1.96931	1.735	1.90029	1.62739	1.9703	1.94186	1.68617	1.95693	0.622329
ENSG00000279981	2291	RP11-196B3				1.19503	0.87058	1.04183	0.850485	0.85433	0.628812	0.788752	0.601716	0.844503	0.576056	0.899244	0.497815	0.360988	1.0333	0.598878	0.059105	1.0238	0.67444	0.917189	0.738146	0.686931	-0.21	0.804593	-0.21	-0.21	0.898854	0.864579	0.576235	0.762324	0.983248	-0.21	1.2672	0.60678
ENSG00000136861	10080	CDK5RAP2	55755	C48|Cep215|MCPH3	CDK5 regulatory subunit associated protein 2	2.69038	2.6653	3.06113	2.97225	2.75674	2.72572	2.67618	2.72338	2.97201	3.15515	3.04002	2.84181	2.5414	2.56336	2.48818	2.63774	2.67862	2.44823	2.50701	2.62464	2.67011	2.42615	2.75964	2.37884	2.6908	2.70016	2.7079	2.71611	2.75418	2.61117	2.59958	2.79054	0.603926
ENSG00000164111	2925	ANXA5	308	ANX5|ENX2|HEL-S-7|PP4|RPRGL3	annexin A5	2.90503	3.42081	3.60531	3.25142	3.08828	3.00902	3.00755	3.31155	3.18321	3.28226	2.88216	3.0639	2.96196	3.02942	2.94523	2.64794	3.19087	2.69064	3.12581	2.59848	3.08591	2.92838	2.97729	2.54311	3.06447	3.36402	2.75026	3.14794	2.9013	3.046	2.88292	3.2688	0.595601
ENSG00000135604	1926	STX11	8676	FHL4|HLH4|HPLH4	syntaxin 11	1.5113	1.3477	1.79978	1.92967	1.49531	1.39224	1.52911	1.48632	1.30314	1.40856	0.355176	1.0776	0.905056	1.12045	1.03821	1.13829	1.57809	1.1216	1.00434	1.26102	1.28899	0.920996	1.77463	0.355588	1.57534	1.79412	1.06087	1.15027	1.57044	1.79919	1.52647	1.90226	0.594844
ENSG00000095261	4399	PSMD5	5711	S5B	proteasome 26S subunit, non-ATPase 5	2.67008	2.76453	3.19244	2.79631	2.72794	2.82194	2.76951	2.72229	2.78589	2.96699	2.73989	2.82782	2.55827	2.43508	2.48537	2.59313	2.84879	2.43184	2.55844	2.51144	2.73304	2.74892	2.83194	2.51845	2.71076	2.68215	2.68693	2.69927	2.74717	2.74871	2.71913	2.79122	0.592779
ENSG00000127418	4342	FGFRL1	53834	FGFR5|FHFR	fibroblast growth factor receptor-like 1	2.23359	2.7914	2.31641	2.46901	1.98062	2.4226	2.21743	1.99383	2.47161	1.78557	2.86906	1.97494	2.298	2.07469	2.1367	1.96219	2.52211	1.98407	2.09005	1.72342	2.1215	2.0845	2.36886	1.20069	1.97328	2.11445	2.07639	1.98277	2.14767	2.19713	2.02707	2.28948	0.569487
ENSG00000163512	6272	AZI2	64343	AZ2|NAP1|TILP	5-azacytidine induced 2	2.18878	2.47624	2.42039	2.19111	2.26299	2.25822	2.02344	1.93751	2.25104	2.23502	2.29219	2.27014	2.07699	1.98754	1.9413	1.84443	2.22108	1.86196	2.11828	1.93772	2.11507	2.06712	2.18781	2.01835	2.06861	2.16097	1.94376	2.1673	2.10756	2.20667	2.11004	2.19257	0.565819
ENSG00000119397	9417	CNTRL	11064	CEP1|CEP110|FAN|bA165P4.1	centriolin	2.82415	2.38909	3.02245	2.78222	2.69318	2.89174	2.48042	2.49195	2.82677	2.96593	2.89862	2.59887	2.47326	2.52466	2.4965	2.73944	2.8725	2.4148	2.41626	2.59447	2.75437	2.61246	2.78611	2.01835	2.55925	2.60885	2.70163	2.67401	2.84357	2.79677	2.80204	2.80469	0.565253
ENSG00000047634	5497	SCML1	6322		sex comb on midleg-like 1 (Drosophila)	2.59545	2.38023	2.86672	2.90181	2.49282	2.53622	2.23849	2.45297	3.07014	2.96345	2.50439	2.19154	2.37171	2.07906	1.9413	1.53623	2.1621	2.09604	2.39752	2.03554	2.38936	1.96799	2.16316	2.35991	2.15199	2.33706	2.24993	2.45705	2.25568	2.38276	2.27766	2.54112	0.56226
ENSG00000121858	3441	TNFSF10	8743	APO2L|Apo-2L|CD253|TL2|TNLG6A|TRAIL	tumor necrosis factor superfamily member 10	3.63549	3.07107	3.99352	3.57647	3.03973	3.88869	3.0268	2.70666	3.73324	2.46592	2.73266	3.34588	2.75806	2.57737	2.94621	2.91158	3.50297	2.76009	2.71958	2.71434	2.9143	3.38125	3.62523	1.98906	2.85149	3.12342	3.08206	3.55453	3.27268	3.25509	3.14741	3.14982	0.55674
ENSG00000093167	10674	LRRFIP2	9209	HUFI-2	leucine rich repeat (in FLII) interacting protein 2	2.70212	2.84678	2.93845	2.83563	2.68202	2.72293	2.72409	2.73098	2.78527	2.71845	3.01604	2.78517	2.64879	2.71152	2.59561	2.5893	2.71987	2.59247	2.7211	2.66586	2.61121	2.65339	2.69296	2.55149	2.61673	2.83623	2.51917	2.54472	2.62223	2.73214	2.60363	2.83293	0.555704
ENSG00000136040	10033	PLXNC1	10154	CD232|PLXN-C1|VESPR	plexin C1	2.24756	2.5488	2.34483	2.37139	2.30149	2.24371	2.16896	2.34208	2.1146	2.21951	2.43796	2.32389	2.06856	2.07906	2.24724	2.31438	2.21878	1.88928	1.94522	2.08057	2.32442	1.95671	2.14039	1.86747	2.21744	2.59534	2.10939	2.181	2.34859	2.26614	1.99955	2.31886	0.555199
ENSG00000150337	2998	FCGR1A	2209	CD64|CD64A|FCRI|IGFR1	Fc fragment of IgG receptor Ia	1.19503	1.56955	1.81335	2.22071	1.41364	1.66224	1.05199	1.92393	1.33935	1.51055	0.957236	1.59819	1.36099	1.28318	0.899908	1.01335	1.12071	1.25422	0.440067	0.658965	1.21841	1.28002	1.23056	1.0088	1.10798	1.91109	1.46664	1.22945	1.39435	1.40425	0.815264	1.74432	0.552515
ENSG00000146409	2844	SLC18B1	116843	C6orf192|dJ55C23.6	solute carrier family 18 member B1	2.60521	2.71979	2.80184	2.59442	2.67305	2.62004	2.59719	2.46899	2.57387	2.76358	2.67115	2.77428	2.56511	2.37132	2.56736	2.47072	2.9654	2.58825	2.37119	2.509	2.79617	2.66807	2.76995	2.20685	2.7534	2.76976	2.59002	2.75233	2.76232	2.75876	2.64594	2.83848	0.551024
ENSG00000131196	9068	NFATC1	4772	NF-ATC|NF-ATc1.2|NFAT2|NFATc	nuclear factor of activated T-cells 1	1.81233	2.05622	1.95468	2.02394	2.05845	1.72918	1.97439	1.71566	2.17946	2.25183	1.5013	1.58417	1.57847	1.92416	1.41179	1.60317	1.6689	1.43787	2.08022	1.72342	1.90704	1.90841	1.7668	1.55971	0.834976	2.18086	1.43445	1.67314	1.69538	1.9009	-0.21	2.49765	0.54282
ENSG00000158122	3098	AAED1	195827	C9orf21	AhpC/TSA antioxidant enzyme domain containing 1	1.86845	2.28555	2.93392	2.21563	1.95984	1.74276	1.7266	1.88802	1.62265	2.51856	1.94624	2.00836	1.63974	1.80333	1.66892	1.65017	2.22565	1.1216	1.8142	1.83506	1.70396	2.01542	2.1128	1.33331	1.78314	2.12564	1.4966	2.07798	1.6248	1.70528	1.51423	2.23396	0.541654
ENSG00000173812	3623	EIF1	10209	A121|EIF-1|EIF1A|ISO1|SUI1	eukaryotic translation initiation factor 1	3.64846	3.72751	4.06973	3.5784	3.67289	3.72704	3.65019	3.83148	3.49005	3.67615	3.76163	3.69537	3.56956	3.51538	3.61476	3.42832	3.69621	3.71851	3.53651	3.44897	3.63885	3.94071	3.74219	3.25486	3.65427	3.81756	3.45389	3.63476	3.53233	3.64152	3.51745	3.83305	0.540017
ENSG00000165219	13625	GAPVD1	26130	GAPEX5|GAPex-5|RAP6	GTPase activating protein and VPS9 domains 1	2.91223	2.88761	3.23697	3.06581	2.9946	2.93631	2.99603	2.83808	3.00587	3.19536	2.97635	2.93525	2.69645	2.68865	2.6481	2.87931	2.83727	2.62285	2.7211	2.78412	2.9666	2.85114	2.89273	2.79963	2.89093	2.77226	2.82769	2.91618	2.88897	2.98482	2.92633	3.01334	0.534168
ENSG00000123130	6244	ACOT9	23597	ACATE2|CGI-16|MT-ACT48|MTACT48	acyl-CoA thioesterase 9	2.52457	2.52056	2.95804	2.82066	2.54007	2.44173	2.56569	2.50841	2.5769	2.77471	2.75138	2.33792	2.61867	2.60926	2.56502	2.6546	2.74602	2.39707	2.59031	2.45692	2.6746	2.57969	2.66792	2.36205	2.55098	2.76303	2.39606	2.56412	2.55069	2.61024	2.45872	2.56937	0.532504
ENSG00000075790	8409	BCAP29	55973	BAP29	B-cell receptor-associated protein 29	2.68237	2.84217	2.96798	2.70007	2.72136	3.1039	2.77027	2.6809	2.52005	2.79407	2.94624	2.67158	2.70044	2.70231	2.71366	2.52745	2.72852	2.64479	2.80804	2.67432	2.62545	2.65682	2.78003	2.25046	2.75405	2.80039	2.82157	2.71533	2.66464	2.80339	2.64226	2.84457	0.531532
ENSG00000117971	4984	CHRNB4	1143		cholinergic receptor nicotinic beta 4 subunit	0.951994	0.87058	1.66319	0.985184	0.65021	0.929842	0.855698	0.124594	0.786511	0.354207	-0.21	1.09988	1.05996	0.55618	-0.00318228	0.059105	1.0238	0.452591	0.440067	-0.21	1.24323	0.0758981	1.10562	0.656618	0.931886	1.1677	1.16561	0.928417	0.394347	0.896098	-0.21	0.289479	0.530354
ENSG00000179532	19629	DNHD1	144132	C11orf47|CCDC35|DHCD1|DNHD1L	dynein heavy chain domain 1	2.70308	2.61094	2.65461	2.75946	2.444	2.37389	2.35695	2.52771	2.83015	2.48131	2.7776	2.09988	2.52534	2.23135	2.52056	2.40546	2.55952	2.19031	2.1934	2.25446	2.3789	2.57283	2.51216	2.07986	2.29361	2.5788	2.5052	2.69516	2.33883	2.49452	2.44729	2.91065	0.529711
ENSG00000233058	2922	LINC00884			long intergenic non-protein coding RNA 884	1.00315	1.77367	1.30147	1.73851	0.5533	1.34482	-0.21	1.44681	2.0096	1.08121	1.16809	-0.201155	0.360988	0.85721	0.899908	0.059105	0.54668	0.452591	0.440067	0.261025	0.987961	-0.21	0.628502	0.0545584	0.232916	1.39618	1.27475	1.01557	1.09332	-0.0581448	-0.21	1.13458	0.529689
ENSG00000136938	1870	ANP32B	10541	APRIL|PHAPI2|SSP29	acidic nuclear phosphoprotein 32 family member B	3.32971	3.42889	3.85188	3.49725	3.21274	3.44079	3.36624	3.57346	3.40246	3.82023	3.62818	3.65133	3.05428	3.09484	3.03663	3.08441	3.31735	3.08774	2.98948	2.99462	3.19154	3.35761	3.40192	2.96411	3.18764	3.27124	3.39166	3.30235	3.14176	3.23698	3.15258	3.23691	0.5294
ENSG00000203747	2958	FCGR3A	2214	CD16|CD16A|FCG3|FCGR3|FCGRIII|FCR-10|FCRIII|FCRIIIA|IGFR3|IMD20	Fc fragment of IgG receptor IIIa	1.65096	2.49726	2.82064	2.89403	2.2693	2.48251	1.37233	2.57944	2.05536	2.74278	1.76172	2.6427	1.59144	2.07469	1.17291	1.20523	2.03098	1.1216	2.00434	1.53978	1.83306	2.09293	1.70768	1.61086	1.01107	2.5086	2.21261	2.1109	1.88571	1.46037	-0.0298343	2.47981	0.52936
ENSG00000140044	6259	JDP2	122953	JUNDM2	Jun dimerization protein 2	2.38336	2.21953	2.07232	2.57027	1.95984	2.14469	1.5669	2.18905	2.0242	1.52054	1.81002	2.04927	1.85235	2.02354	2.03424	1.7312	2.06847	1.60894	1.86604	1.87381	1.90177	1.85405	2.31424	1.75353	2.08722	2.3739	2.07639	1.86067	1.68065	1.97528	1.41732	2.7405	0.528533
ENSG00000134470	3633	IL15RA	3601	CD215	interleukin 15 receptor subunit alpha	1.88141	1.67221	2.52807	2.46231	2.27758	2.38621	2.15982	2.31772	2.63602	1.85021	2.00839	2.11271	1.84529	1.94238	1.92624	1.98338	2.03453	1.77481	1.6064	1.64124	2.02138	2.29601	2.07176	1.63434	2.16488	2.47206	2.50235	2.22215	2.17968	1.91958	1.7555	2.46266	0.528413
ENSG00000188938	10144	FAM120AOS	158293	C9orf10OS	family with sequence similarity 120A opposite strand	2.84824	2.98896	3.097	2.8951	2.82281	3.28625	2.82418	2.91064	2.63864	2.79669	2.75744	2.6808	2.69039	2.59889	2.46957	2.8515	2.79219	2.61694	2.66018	2.72937	2.85069	2.87662	2.87831	2.5417	2.84464	2.70406	2.6794	2.8009	2.71241	2.88337	2.89081	2.82223	0.527521
ENSG00000119321	11017	FKBP15	23307	FKBP133|KIAA0674|PPP1R76	FK506 binding protein 15	2.80402	2.81341	3.11438	2.86371	2.82976	2.91392	2.92176	2.70552	2.85892	2.83756	2.53271	2.62879	2.5863	2.61939	2.61277	2.66977	2.67459	2.39377	2.51925	2.67683	2.76972	2.84305	2.73909	2.5094	2.82287	2.68418	2.79473	2.78171	2.85122	2.85989	2.79494	2.84819	0.52661
ENSG00000173369	1492	C1QB	713		complement component 1, q subcomponent, B chain	2.27421	2.8101	3.01201	3.23168	2.55655	2.55206	2.24613	3.00081	2.00587	2.82842	1.72624	2.85575	1.99446	2.43317	2.09719	2.0591	2.4837	1.46683	2.35564	1.78607	2.23593	2.55157	1.86529	1.39698	1.85617	3.36593	2.46819	1.91369	2.08454	1.68222	1.17429	2.6813	0.526307
ENSG00000165030	2055	NFIL3	4783	E4BP4|IL3BP1|NF-IL3A|NFIL3A	nuclear factor, interleukin 3 regulated	2.41252	2.56665	3.03386	2.32364	2.52295	2.47638	2.51711	2.16992	2.33761	2.25	1.96263	2.54626	2.26678	2.07906	1.58788	1.9512	2.14602	2.08606	2.28101	1.89951	1.8075	2.30378	1.75072	1.89966	1.85096	2.54652	1.67269	1.84924	1.78646	1.82835	1.73359	2.48814	0.526226
ENSG00000204054	13171	LINC00963			long intergenic non-protein coding RNA 963	3.04716	2.9146	2.84117	2.88354	2.87861	2.63571	2.87452	2.74991	2.87893	2.39163	2.78493	2.35273	2.35881	2.63897	2.72921	2.70256	2.82658	2.41322	2.62286	2.62838	2.80619	2.748	2.76995	2.45939	2.70931	2.81793	2.50092	2.67488	2.68065	2.72361	2.75407	2.9393	0.525266
ENSG00000023318	4808	ERP44	23071	PDIA10|TXNDC4	endoplasmic reticulum protein 44	2.9643	3.04084	3.43707	2.95708	2.89818	3.00502	2.939	3.14702	2.81821	2.89495	2.80465	2.91179	2.59525	2.79839	2.64713	2.78502	2.94765	2.71266	2.67895	2.75098	3.00708	2.94159	2.98786	2.57439	3.03671	2.89134	2.92474	2.92161	2.88989	2.96387	3.00198	2.99662	0.524425
ENSG00000168288	2150	MMADHC	27249	C2orf25|CL25022|cblD	methylmalonic aciduria and homocystinuria, cblD type	2.79632	2.89861	2.9818	2.9626	2.82398	3.03942	2.89483	2.96783	2.7945	2.75561	2.94513	2.98721	2.85792	2.81705	2.76767	2.76668	2.95577	3.00688	2.79353	2.7925	2.92347	2.79357	2.99446	2.56241	3.0281	2.92475	2.83638	2.83211	2.7888	2.96511	2.8882	2.94462	0.52428
ENSG00000115317	3001	HTRA2	27429	OMI|PARK13|PRSS25	HtrA serine peptidase 2	2.17601	2.06556	2.1588	2.2356	2.11559	2.18511	2.08248	2.13319	2.18939	2.22927	2.07945	2.0776	2.08934	2.0381	2.0499	1.91644	2.12646	2.21602	1.99637	1.93312	2.15528	2.15508	2.0909	2.12274	1.98496	2.20604	2.00625	2.1109	2.06645	2.00255	2.07397	2.09566	0.522369
ENSG00000165119	5095	HNRNPK	3190	AUKS|CSBP|HNRPK|TUNP	heterogeneous nuclear ribonucleoprotein K	3.69344	3.71069	3.9803	3.81731	3.75647	3.83591	3.77976	3.68234	3.74151	4.00967	3.81086	3.91592	3.58123	3.49553	3.5566	3.58493	3.64541	3.5692	3.57647	3.62567	3.69374	3.69164	3.73673	3.53743	3.81543	3.61747	3.71488	3.70993	3.62078	3.7571	3.70304	3.85028	0.521428
ENSG00000049192	8565	ADAMTS6	11174	ADAM-TS 6|ADAM-TS6|ADAMTS-6	ADAM metallopeptidase with thrombospondin type 1 motif 6	1.32766	1.23856	2.48331	2.31964	1.92896	1.07597	1.80994	2.16992	1.68178	1.69	1.09554	1.54703	1.60403	2.10844	0.899908	0.536226	1.60738	1.2765	1.67052	0.914237	1.28899	1.30635	1.23056	0.753528	0.931886	1.98318	1.3619	0.576235	1.27895	0.983248	0.815264	1.57951	0.520563
ENSG00000121749	8227	TBC1D15	64786	RAB7-GAP	TBC1 domain family member 15	2.68539	2.9185	2.74159	2.70562	2.68843	2.697	2.60389	2.62428	2.80055	3.17572	2.65729	2.86592	2.60278	2.53845	2.38063	2.52893	2.69358	2.43486	2.63964	2.68345	2.55381	2.47035	2.66293	2.46618	2.44908	2.79412	2.56479	2.63314	2.55671	2.58531	2.46848	2.77449	0.520017
ENSG00000073712	8463	FERMT2	10979	KIND2|MIG2|PLEKHC1|UNC112|UNC112B|mig-2	fermitin family member 2	2.35425	2.92238	2.85474	2.47467	2.47758	2.39966	2.05982	2.58549	2.71226	3.17833	2.47739	2.00297	2.34326	2.53845	2.27785	2.06771	2.51047	1.81432	2.5954	2.15033	2.38066	1.83933	2.55792	2.20069	2.23292	2.86197	1.87681	2.38411	2.31343	2.36837	2.04935	2.43093	0.519684
ENSG00000104756	4383	KCTD9	54793	BTBD27	potassium channel tetramerization domain containing 9	2.51873	2.75519	2.69328	2.88827	2.50024	2.60654	2.61483	2.30357	2.28186	2.78984	2.59196	2.64456	2.59778	2.46645	2.349	2.40546	2.62677	2.4148	2.54044	2.40404	2.45925	2.10528	2.56552	2.37678	2.3584	2.53088	2.09866	2.50565	2.38998	2.52957	2.37329	2.65497	0.518825
ENSG00000105856	6344	HBP1	26959		HMG-box transcription factor 1	2.80933	2.78085	2.56034	2.72765	2.77926	2.8426	2.72993	2.49566	2.779	2.73381	2.68559	2.83507	2.60896	2.56761	2.52186	2.65017	2.86055	2.44529	2.65579	2.665	2.6081	2.64292	2.8333	2.36631	2.59464	2.7377	2.8202	2.78575	2.70041	2.80518	2.67346	2.82793	0.518801
ENSG00000068784	5045	SRBD1	55133		S1 RNA binding domain 1	2.05322	2.37118	2.25811	2.29054	2.2435	2.34146	2.24105	2.20014	2.36955	2.46142	2.307	2.12106	2.26678	2.0381	2.00542	2.09253	2.09691	2.14866	1.99637	2.09987	2.1215	2.15868	2.11986	1.94665	2.17244	2.15413	2.11639	2.04972	2.04756	2.262	2.19805	2.15871	0.517641
ENSG00000024048	8840	UBR2	23304	C6orf133|bA49A4.1|dJ242G1.1|dJ392M17.3	ubiquitin protein ligase E3 component n-recognin 2	3.11336	2.98452	3.04183	2.94866	3.01457	3.0741	2.97155	2.91418	3.00475	3.04588	3.03233	3.1192	3.00592	2.92229	2.94081	2.9649	3.06552	2.91399	2.91282	3.01956	3.07716	2.82486	3.16632	2.80737	2.9641	2.96863	2.97757	3.04569	3.0869	3.1438	3.01077	3.15012	0.517159
ENSG00000205363	6573	C15orf59	388135		chromosome 15 open reading frame 59	1.62869	0.393459	1.39838	1.46231	0.65021	0.230872	0.91369	0.425624	1.08754	0.722184	1.95724	0.753088	1.72272	0.681119	0.297848	-0.21	0.84771	-0.0245304	0.565006	1.07394	-0.0120392	0.376928	1.64969	-0.21	1.01107	1.68722	0.019481	0.877265	0.917226	1.3398	0.873256	1.51993	0.516954
ENSG00000137101	3386	CD72	971	CD72b|LYB2	CD72 molecule	1.48027	1.5074	1.7408	2.08325	1.60445	1.65412	1.45776	1.58699	1.53248	2.05027	0.656206	1.47094	0.838109	1.45927	1.31904	1.42083	1.5574	0.87856	1.10907	0.914237	1.7873	1.30635	1.69854	1.0088	1.21064	2.16097	1.56355	1.76657	1.73677	1.53292	1.44729	1.84578	0.515859
ENSG00000171860	2145	C3AR1	719	AZ3B|C3AR|HNFAG09	complement component 3a receptor 1	1.61711	2.25079	2.19356	2.05461	1.59469	1.46132	1.5669	1.97585	1.35639	1.88569	1.3329	1.85192	1.36099	1.52622	1.22727	1.45704	1.64359	0.820568	1.6257	1.28221	1.19208	1.25199	1.32747	1.05456	1.25411	2.33931	1.65295	1.40554	1.4487	0.896098	0.447287	1.74432	0.515603
ENSG00000280279	2096	RP11-1228E12				0.894002	0.694489	0.778586	1.45255	0.65021	1.377	1.15673	0.823564	1.22017	1.27503	1.59821	0.576996	1.33871	0.778029	-0.00318228	1.33786	1.14874	0.452591	-0.0370538	-0.21	1.16405	-0.21	0.980684	0.355588	1.18716	1.35479	0.797632	1.54238	1.55069	0.844945	0.873256	1.33087	0.515085
ENSG00000078304	14289	PPP2R5C	5527	B56G|PR61G	protein phosphatase 2 regulatory subunit B'gamma	2.98942	3.12424	3.46804	3.10201	3.03403	3.1039	3.16594	3.08316	3.21672	3.41879	3.28383	3.05484	3.05163	2.7789	2.97179	2.88062	3.03699	3.05175	3.07555	3.02295	3.07503	3.0248	3.12681	2.99805	3.00634	3.20298	3.05049	3.03449	2.95822	3.04532	3.00157	3.10072	0.514536
ENSG00000131203	3488	IDO1	3620	IDO|IDO-1|INDO	indoleamine 2,3-dioxygenase 1	1.32766	1.77367	1.34286	3.46288	2.07509	2.73805	1.12454	2.50117	1.1175	1.94154	1.97322	2.6501	1.31523	1.0333	1.11076	1.60317	2.22108	0.2765	1.21822	1.13609	0.590021	2.14408	2.8082	0.355588	1.78314	1.85994	1.73548	1.42133	1.60742	1.43322	0.271196	3.4498	0.514131
ENSG00000176597	8125	B3GNT5	84002	B3GN-T5|beta3Gn-T5	UDP-GlcNAc:betaGal beta-1,3-N-acetylglucosaminyltransferase 5	2.5098	2.03691	3.06601	2.65605	2.66389	2.52863	2.86854	1.81479	2.75898	2.32733	2.3283	2.71054	2.57451	2.2609	2.30431	2.35357	2.30256	2.47653	2.43129	2.51388	2.36636	2.45792	2.54889	1.77883	2.58606	2.2918	2.12669	2.46273	2.27325	2.4669	2.08744	2.98801	0.513752
ENSG00000176014	4117	TUBB6	84617	HsT1601|TUBB-5	tubulin beta 6 class V	2.36905	2.0747	3.08786	2.48487	2.39995	2.61108	2.09696	2.58399	2.54456	2.59142	1.76172	2.18801	1.97904	2.52154	2.12067	2.09253	2.21878	1.72366	2.11828	1.94227	1.87445	1.87524	2.29361	2.12274	1.68776	2.6718	1.9489	1.88266	1.88101	2.3484	1.7555	2.27401	0.512459
ENSG00000273841	2455	TAF9	6880	MGC:5067|STAF31/32|TAF2G|TAFII-31|TAFII-32|TAFII31|TAFII32|TAFIID32	TATA-box binding protein associated factor 9	2.48981	2.74757	2.84985	2.94103	2.54007	2.69848	2.57051	2.7749	2.61259	2.89245	2.77513	2.70302	2.26947	2.43699	2.38063	2.39154	2.53569	2.56318	2.25075	2.4692	2.64214	2.83933	2.56047	2.42931	2.68317	2.5683	2.48635	2.51073	2.52575	2.65366	2.41107	2.6455	0.511258
ENSG00000165948	2356	IFI27L1	122509	FAM14B|ISG12C	interferon alpha inducible protein 27 like 1	1.41063	1.82482	2.58815	2.26546	1.87552	1.99054	1.61266	2.27381	2.10577	2.35709	1.81002	1.76263	1.8795	1.55618	1.39476	1.38132	2.09384	1.61892	1.76913	1.56205	2.03718	2.00532	1.95586	1.62276	1.62208	1.83191	1.79033	2.15602	1.75607	1.81692	1.63292	1.85177	0.510901
ENSG00000154814	6095	OXNAD1	92106		oxidoreductase NAD binding domain containing 1	2.21622	2.53647	2.33489	2.29623	2.14714	2.21314	2.12454	2.27072	2.30125	2.27676	2.29219	2.25369	2.06428	2.08766	2.2143	2.08849	2.40851	2.14573	2.01602	2.06037	2.29759	2.35236	2.32311	1.86747	2.26835	2.27647	2.2236	2.30051	2.18907	2.23189	2.24201	2.46557	0.509375
ENSG00000068308	3592	OTUD5	55593	DUBA	OTU deubiquitinase 5	2.96166	2.90668	3.09034	2.88936	2.90355	2.78657	2.90102	2.85618	3.05802	2.93891	2.72992	2.76216	2.76838	2.84249	2.80027	2.92951	3.00343	2.88288	2.82627	2.76482	2.95924	2.92224	3.00049	2.77801	2.8684	3.0104	2.8539	2.94359	2.95664	2.84765	2.86115	2.91376	0.507125
ENSG00000148572	1901	NRBF2	29982	COPR|COPR1|COPR2|NRBF-2	nuclear receptor binding factor 2	2.2503	2.3477	2.77276	2.33929	2.17913	2.34648	2.46085	2.2318	2.1146	2.07021	2.22146	2.35515	2.12814	2.17943	2.08318	2.07614	2.34774	2.32958	2.2254	2.0871	2.17265	2.22203	2.2251	2.14798	2.31028	2.44996	2.1129	2.11405	2.13733	2.32746	2.07397	2.33284	0.506555
ENSG00000164649	3894	CDCA7L	55536	JPO2|R1|RAM2	cell division cycle associated 7 like	2.10198	1.3477	2.13397	2.66279	1.70712	2.42815	1.26587	1.95067	2.41853	2.84276	2.59196	2.37403	2.10528	1.44079	1.22727	1.60317	2.45917	0.57753	1.2417	1.7925	1.64117	1.67796	2.33179	0.656618	1.65616	1.96757	2.14981	2.34339	1.60742	2.01004	2.12853	1.89154	0.50653
ENSG00000024862	1507	CCDC28A	25901	C6orf80|CCRL1AP	coiled-coil domain containing 28A	2.2503	2.63897	2.7296	2.22071	2.23454	2.10303	2.25611	2.51198	2.17694	2.70959	2.20027	2.11271	1.98938	2.09609	2.10403	2.21139	2.33201	2.20078	2.20099	2.22245	2.4046	2.08022	2.23596	1.79492	2.3011	2.31143	2.15302	2.22459	2.23529	2.11795	2.08411	2.2672	0.506082
ENSG00000135334	2235	AKIRIN2	55122	C6orf166|FBI1|dJ486L4.2	akirin 2	2.70018	2.56078	2.7494	2.6173	2.67057	2.64501	2.66766	2.61596	2.54887	2.82157	2.43072	2.69812	2.57184	2.65884	2.44242	2.55047	2.72995	2.66655	2.6864	2.51022	2.7155	2.51681	2.60163	2.39301	2.75796	2.66971	2.52191	2.56746	2.6731	2.67344	2.61164	2.71923	0.505854
ENSG00000130066	2498	SAT1	6303	DC21|KFSD|KFSDX|SAT|SSAT|SSAT-1	spermidine/spermine N1-acetyltransferase 1	3.58356	3.57215	3.56034	3.85792	3.5178	3.50905	3.70186	3.46721	3.50501	4.13267	3.85127	3.26348	3.54011	3.7234	3.33647	3.4197	3.44677	3.36534	3.60392	3.48517	3.38118	3.45683	3.25817	3.27831	3.36502	3.88293	3.24168	3.21895	3.37902	3.30112	3.0881	3.72802	0.505315
ENSG00000115446	2230	UNC50	25972	GMH1|HSD23|UNCL|URP	unc-50 inner nuclear membrane RNA binding protein	2.73195	2.72791	2.83486	2.74207	2.65367	2.59448	2.73488	2.63514	2.76814	2.57865	2.62352	2.51234	2.60403	2.4873	2.66052	2.51395	2.65643	2.71976	2.55954	2.67933	2.72753	2.57144	2.72367	2.35122	2.75143	2.62547	2.59697	2.7169	2.69826	2.77755	2.75264	2.68829	0.504306
ENSG00000155755	7647	TMEM237	65062	ALS2CR4|JBTS14	transmembrane protein 237	2.61	2.04667	3.14063	2.67656	2.30918	2.49332	2.13117	2.43422	2.45861	2.71907	2.43254	2.69592	2.5555	2.21578	2.21693	2.16631	2.58211	2.39377	2.31125	2.25003	2.37357	2.41435	2.55536	1.88063	2.39727	2.34822	2.48337	2.58163	2.57428	2.48592	2.32427	2.50167	0.502375
ENSG00000188313	4332	PLSCR1	5359	MMTRA1B	phospholipid scramblase 1	3.18721	2.51073	3.23798	2.76334	3.10506	2.94141	2.76418	2.80674	2.78651	2.88526	3.01175	3.20641	2.75368	2.56336	2.70524	2.57365	2.98125	2.83401	2.74182	2.89145	2.97607	2.68974	2.86213	2.62041	2.95801	2.76387	2.59235	2.99907	2.75796	2.86458	2.73732	3.01416	0.502227
ENSG00000136940	3147	PDCL	5082	PhLP	phosducin like	2.26375	2.32288	2.82651	2.35564	2.37937	2.41556	2.35499	2.35759	2.43137	2.46367	2.57659	2.52066	2.06428	2.07906	1.97909	2.21139	2.32483	2.00889	2.28723	2.28633	2.28899	2.33597	2.27686	2.05456	2.26835	2.20604	2.32911	2.31462	2.22258	2.32746	2.24432	2.4182	0.50206
ENSG00000008441	6302	NFIX	4784	MRSHSS|NF1A|SOTOS2	nuclear factor I X	2.61475	2.84062	2.93845	2.95117	2.61116	2.76617	2.24613	2.22496	2.67461	2.85435	1.76172	2.64083	2.4004	2.5023	2.64518	2.12356	2.26268	2.17137	2.46401	2.3816	2.38763	2.2773	2.52199	1.80275	2.5918	2.92533	2.47433	2.61664	2.42777	2.41315	2.31847	2.55548	0.497883
ENSG00000164253	7141	WDR41	55255	MSTP048	WD repeat domain 41	2.73554	2.70943	2.85474	2.81126	2.68283	2.52973	2.49915	2.52427	2.68099	2.8136	2.81306	2.52801	2.39642	2.46645	2.51533	2.44649	2.66643	2.32958	2.30537	2.53054	2.69892	2.52922	2.94131	2.19128	2.78741	2.48027	2.58177	2.87125	2.63739	2.93352	2.81835	2.80002	0.496598
ENSG00000204923	5699	FBXO48	554251		F-box protein 48	2.14927	2.01671	1.98271	2.1632	1.92437	1.85926	1.70957	1.97585	1.99832	1.93399	1.86033	1.77197	1.76753	1.84249	1.75269	1.92834	2.19259	1.94395	1.67052	1.75934	1.77329	1.90841	1.99957	1.62276	1.90961	1.81718	1.77536	1.97417	1.91286	1.88634	1.87865	1.7666	0.496463
ENSG00000158636	11783	EMSY	56946	C11orf30|GL002	EMSY, BRCA2 interacting transcriptional repressor	2.79787	2.42284	2.54076	2.70946	2.6916	2.57132	2.53823	2.60316	2.66569	2.66948	2.67428	2.4063	2.55965	2.44641	2.45166	2.40935	2.49971	2.57097	2.56501	2.56638	2.44433	2.47384	2.44805	2.42931	2.46591	2.44645	2.4893	2.5082	2.56461	2.49331	2.48868	2.75188	0.495052
ENSG00000159189	1332	C1QC	714	C1Q-C|C1QG	complement component 1, q subcomponent, C chain	2.53462	2.68793	3.02245	3.24013	2.70939	2.59823	2.35104	3.03788	2.25948	2.93627	1.89924	2.84338	2.18706	2.43317	2.22981	2.27395	2.57096	1.88395	2.4708	2.02069	2.36454	2.69499	1.80459	1.86074	1.91866	3.48896	2.57215	2.04606	2.20726	1.87635	1.38514	2.72485	0.494426
ENSG00000131966	4039	ACTR10	55860	ACTR11|Arp10|Arp11|HARP11	actin-related protein 10 homolog	2.61238	2.83121	2.97356	2.72078	2.614	2.67414	2.66188	2.63245	2.71956	2.70445	2.78493	2.57916	2.68113	2.42736	2.6096	2.42459	2.66478	2.69893	2.62946	2.60048	2.69297	2.74335	2.75642	2.5796	2.72358	2.70309	2.65797	2.68767	2.66773	2.77691	2.6253	2.72881	0.494393
ENSG00000100934	8660	SEC23A	10484	CLSD	Sec23 homolog A, coat complex II component	2.6444	2.86913	3.27529	2.91596	2.82804	2.98522	2.77403	2.55273	2.91914	3.0491	2.78493	2.84612	2.63399	2.59889	2.58453	2.32628	2.80496	2.6727	2.94792	2.59748	2.65354	2.52306	2.62633	2.8232	2.52184	2.88499	2.50378	2.63123	2.4487	2.80099	2.5105	2.94269	0.494119
ENSG00000170017	7179	ALCAM	214	CD166|MEMD	activated leukocyte cell adhesion molecule	3.39526	2.80339	3.21369	3.91118	2.71392	3.81088	2.7785	3.57776	2.58782	2.79721	2.90966	3.2857	2.90506	2.59889	3.10741	2.39756	3.49104	2.55066	2.93975	2.57594	2.88283	2.15145	3.58802	2.05888	3.01034	3.00944	2.35393	3.30802	3.07679	3.36608	3.3018	3.03102	0.492901
ENSG00000256433	1803	RP1-102E24				1.90016	1.56955	2.25329	1.97935	1.69943	2.37232	1.78875	2.07398	2.37117	1.90239	2.38658	1.65618	1.89881	1.89197	1.44398	1.76668	2.23909	1.82057	1.64419	1.55106	1.83306	1.748	1.91293	2.04133	1.72428	1.62196	1.83239	1.7595	1.88571	2.02104	1.31259	1.98408	0.491864
ENSG00000234009	891	RPL5P34		RPL5_15_1754	ribosomal protein L5 pseudogene 34	1.39133	1.5074	1.51895	1.28621	0.992633	1.18511	1.28935	1.37987	1.62265	1.45687	1.6976	1.14127	0.838109	1.25515	0.95106	0.758075	1.46313	1.08941	0.565006	0.959995	0.987961	1.55302	1.38817	1.09595	1.29361	1.09515	1.16561	1.1203	0.996407	1.11795	0.924408	1.38639	0.491121
ENSG00000184986	1924	TMEM121	80757	hole	transmembrane protein 121	1.44684	-0.21	1.00044	1.25625	0.65021	1.10593	1.05199	0.601716	1.7338	1.2573	0.832297	0.400905	0.662018	0.778029	-0.00318228	0.661165	1.12071	1.15156	1.04213	0.658965	1.06714	1.35465	-0.21	-0.21	0.409007	1.09515	1.09866	-0.21	0.616196	0.543915	-0.21	0.891539	0.490196
ENSG00000198721	4579	ECI2	10455	ACBD2|DRS-1|DRS1|HCA88|PECI|dJ1013A10.3	enoyl-CoA delta isomerase 2	2.38336	2.94613	2.50423	2.30464	2.3984	2.43499	2.22808	2.42779	2.42713	2.64424	2.21551	2.12926	2.33871	2.15461	2.32926	2.20832	2.37759	2.05102	2.06675	2.13897	2.34399	2.48752	2.35072	1.86747	2.46591	2.27124	1.85199	2.20462	2.27706	2.29788	2.2965	2.35766	0.48933
ENSG00000121281	8630	ADCY7	113	AC7	adenylate cyclase 7	1.65096	1.3477	2.11771	2.38312	2.12733	2.02326	2.19244	1.30069	2.25317	2.29539	2.35081	2.16057	1.82339	1.70231	1.72921	1.86528	1.72277	1.49398	1.92199	1.7925	1.68693	1.22203	1.60623	1.46953	1.21064	2.29679	1.73548	1.43657	1.60742	1.88634	1.22544	1.99277	0.488803
ENSG00000110079	2946	MS4A4A	51338	4SPAN1|CD20-L1|CD20L1|HDCME31P|MS4A4|MS4A7	membrane spanning 4-domains A4A	1.71166	1.96166	2.23343	2.01049	1.66724	1.50963	1.24105	1.96969	1.17186	1.94897	1.20027	1.90943	1.05996	1.72251	1.59888	0.904203	1.30635	0.57753	1.76913	1.07394	1.41932	0.920996	0.929532	1.0088	1.10798	2.39022	1.58768	1.17829	1.29744	0.983248	-0.21	1.7666	0.487301
ENSG00000026103	5578	FAS	355	ALPS1A|APO-1|APT1|CD95|FAS1|FASTM|TNFRSF6	Fas cell surface death receptor	2.17601	2.78263	2.66414	2.28621	2.50754	2.35145	2.25611	2.02768	2.04862	2.0866	2.23312	2.34167	2.16376	2.18286	2.20901	2.18296	2.09384	2.08606	2.3014	2.08057	2.12468	1.83177	2.13025	1.77056	2.11941	2.48992	2.18383	1.88266	2.20948	2.00255	1.85098	2.33284	0.486754
ENSG00000107175	1635	CREB3	10488	LUMAN|LZIP|sLZIP	cAMP responsive element binding protein 3	2.38336	2.40206	2.49039	2.75994	2.43268	2.39819	2.46085	2.56234	2.35971	2.12751	2.22441	2.18445	2.1739	2.25804	2.42818	2.30462	2.58211	2.37687	2.18826	2.18788	2.47368	2.47384	2.40846	2.09595	2.44908	2.39815	2.18383	2.32248	2.30816	2.37161	2.41107	2.39499	0.48666
ENSG00000153558	7664	FBXL2	25827	FBL2|FBL3	F-box and leucine-rich repeat protein 2	2.5791	2.55781	2.479	2.2547	2.43554	2.39819	2.37982	2.20378	2.46516	2.51757	2.07533	2.20878	2.3801	2.02354	2.13983	2.43385	2.43738	2.06889	2.00827	2.00532	2.50516	2.17627	2.66692	1.77883	2.3852	1.96757	1.91158	2.76516	2.48893	2.56614	2.39668	2.46702	0.486274
ENSG00000137200	5276	CMTR1	23070	FTSJD2|KIAA0082|MTr1|hMTr1	cap methyltransferase 1	2.93256	2.61094	3.1597	3.03311	2.92391	2.80548	2.73814	2.74473	2.91592	3.07077	2.80311	2.7116	2.92447	2.73034	2.82612	2.81192	2.85042	2.77204	2.86982	2.78672	2.89105	2.77919	2.83262	2.66628	2.92576	2.85994	2.9149	2.8527	2.95585	2.83003	2.7512	2.8704	0.486136
ENSG00000198382	7346	UVRAG	7405	DHTX|VPS38|p63	UV radiation resistance associated	2.70882	2.66992	2.64191	2.42504	2.58572	2.63741	2.55218	2.45501	2.7152	2.41111	2.37012	2.24445	2.5811	2.33913	2.37339	2.42646	2.68498	2.52078	2.58929	2.51388	2.56083	2.45065	2.48281	2.38497	2.56027	2.3942	2.35393	2.40069	2.44614	2.58924	2.4913	2.58724	0.485103
ENSG00000169599	2197	NFU1	27247	CGI-33|HIRIP|HIRIP5|MMDS1|NIFUC|Nfu|NifU	NFU1 iron-sulfur cluster scaffold	2.35425	2.61094	2.61428	2.4385	2.22999	2.08518	2.33282	2.31772	2.46386	2.18672	2.3595	2.14324	2.20918	2.10436	2.21166	2.07194	2.30256	2.24029	2.06332	2.16682	2.33431	2.37256	2.25689	2.12274	2.36486	2.23273	2.0529	2.13554	2.13733	2.26407	2.21568	2.2189	0.484357
ENSG00000265917	62	MIR3685	100500802		microRNA 3685	1.34993	1.23856	1.44759	0.985184	1.4426	1.16029	1.473	1.12459	1.44656	1.90239	1.05415	1.19679	1.1739	1.15824	0.996818	1.13829	0.986013	1.25422	0.917189	1.28221	1.19208	0.920996	1.28171	0.957648	1.21064	0.956846	1.29823	1.22945	1.23945	1.43322	0.271196	1.28948	0.483934
ENSG00000100478	7223	AP4S1	11154	AP47B|CLA20|CLAPS4|CPSQ6|SPG52	adaptor related protein complex 4 sigma 1 subunit	2.11336	2.06556	2.18228	2.18567	2.04115	1.82194	1.8557	1.95067	2.23145	2.09457	1.98864	2.06366	1.80032	1.81942	2.04214	1.76668	1.88414	1.90997	1.87143	1.95563	1.93735	1.88208	2.02644	1.86074	1.96127	2.00315	2.0238	2.0076	2.10192	1.93749	1.7555	2.00964	0.482688
ENSG00000092203	7091	TOX4	9878	C14orf92|KIAA0737|LCP1|MIG7	TOX high mobility group box family member 4	2.92106	2.91197	2.86137	2.87654	2.905	2.8613	2.92968	2.84226	2.85997	2.92862	2.82426	2.84729	2.96629	2.76659	2.82419	2.63889	2.9305	2.84294	2.86002	2.88168	2.88559	2.95785	2.87525	2.86613	2.95431	2.91886	2.898	2.88852	2.8165	2.98561	2.64959	2.94317	0.482476
ENSG00000129946	4131	SHC2	25759	SCK|SHCB|SLI	SHC (Src homology 2 domain containing) transforming protein 2	2.747	1.85586	1.47756	2.82277	2.39372	2.12574	2.22544	1.96344	2.29166	2.27154	1.95724	2.09988	1.99948	2.38009	2.07236	2.36874	2.82714	1.89455	2.2485	2.23875	2.56083	1.30635	3.04096	1.0088	2.32983	2.76641	1.63226	3.09835	2.56559	2.6962	2.09727	2.79666	0.482226
ENSG00000275385	1397	CCL18	6362	AMAC-1|AMAC1|CKb7|DC-CK1|DCCK1|MIP-4|PARC|SCYA18	C-C motif chemokine ligand 18	2.14233	1.92494	2.02574	2.40569	0.992633	1.32778	0.487722	2.06411	-0.0585872	0.991029	0.531267	1.09988	0.758928	0.0790589	0.899908	-0.21	-0.21	-0.21	-0.0370538	-0.21	-0.0120392	-0.21	0.628502	0.656618	-0.21	2.52358	1.3417	0.275205	0.218256	0.844945	-0.21	1.59051	0.48168
ENSG00000038945	7812	MSR1	4481	CD204|SCARA1|SR-A|SRA|phSR1|phSR2	macrophage scavenger receptor 1	1.98842	2.65591	2.67986	2.45745	1.85973	2.41556	1.75879	2.29486	1.8908	3.21094	1.48551	2.26571	1.53708	1.93639	1.86014	1.55047	2.20469	1.25422	1.79546	1.5163	1.49311	2.08874	1.57051	1.48592	1.4504	2.462	2.07639	1.81302	1.79229	1.48592	0.873256	2.33675	0.480133
ENSG00000119414	4443	PPP6C	5537	PP6|PP6C	protein phosphatase 6 catalytic subunit	2.77236	3.04474	3.39541	2.82862	2.90645	2.88408	2.87392	2.90057	3.01732	3.01602	2.93094	2.91044	2.5471	2.62929	2.65099	2.71902	2.74327	2.65581	2.64237	2.65722	2.83492	2.86689	2.81883	2.67365	2.8952	2.8058	2.80124	2.7391	2.68065	2.84765	2.81153	2.84397	0.480054
ENSG00000110218	2852	PANX1	24145	MRS1|PX1|UNQ2529	pannexin 1	1.97318	2.213	2.69416	2.41332	2.39372	2.34814	2.32023	2.23518	2.03832	2.37814	1.87369	2.15678	2.27215	2.02845	2.10403	2.02289	2.18015	2.18766	2.1934	2.08057	2.27576	2.18649	2.06387	1.94665	2.27233	2.23845	2.1625	2.10128	2.15778	2.30358	2.09727	2.39838	0.47992
ENSG00000142512	3668	SIGLEC10	89790	PRO940|SIGLEC-10|SLG2	sialic acid binding Ig like lectin 10	1.0489	1.59758	1.68168	2.15934	1.65021	1.23087	1.31163	1.82356	1.33935	1.90647	0.957236	1.93238	1.29041	1.193	1.39476	1.38132	1.65219	0.929712	1.54273	1.10612	0.987961	1.03014	1.10562	0.0545584	1.23292	2.49467	1.46664	1.37211	1.12135	1.02104	0.748317	2.07835	0.479847
ENSG00000198586	9405	TLK1	9874	PKU-beta	tousled like kinase 1	2.73285	3.0674	3.02328	2.97523	2.84666	3.00099	2.92335	2.78069	2.79572	3.06319	3.01509	2.82742	2.9515	2.55618	2.81768	2.73762	2.8979	2.71107	2.92389	2.78865	2.7566	3.03542	3.03205	2.43837	2.76884	2.7957	2.74294	2.8475	2.77696	3.00855	2.8275	2.87663	0.479715
ENSG00000140968	4800	IRF8	3394	H-ICSBP|ICSBP|ICSBP1|IMD32A|IMD32B|IRF-8	interferon regulatory factor 8	1.68237	2.16431	1.83294	2.60218	1.95556	1.82194	1.70957	1.96969	2.01696	2.05318	1.20027	2.0911	1.05996	1.38009	1.33924	1.63889	1.26684	0.820568	1.72637	1.58324	1.61121	1.41832	1.14039	1.39698	1.04583	2.54231	1.68224	1.20462	1.56068	1.30358	0.572226	1.93784	0.479383
ENSG00000123146	5382	ADGRE5	976	CD97|TM7LN1	adhesion G protein-coupled receptor E5	2.3564	2.71152	2.60789	2.82779	2.5423	2.67257	2.59831	2.49195	2.2657	2.5065	2.51203	2.58913	2.39841	2.49901	2.31696	2.34014	2.48495	2.17137	2.49824	2.12435	2.41771	2.43001	2.2251	2.43114	2.31028	2.9044	2.50235	2.24833	2.0378	2.10322	1.87865	2.92946	0.478967
ENSG00000119335	4355	SET	6418	2PP2A|I2PP2A|IGAAD|IPP2A2|PHAPII|TAF-I|TAF-IBETA	SET nuclear proto-oncogene	3.60157	3.6365	3.92734	3.75955	3.67894	3.61334	3.6643	3.69967	3.81035	4.11438	3.84175	3.82427	3.33435	3.45013	3.36043	3.53579	3.55453	3.42863	3.40275	3.40122	3.59926	3.71319	3.60964	3.37137	3.66709	3.50799	3.64705	3.54296	3.48449	3.57744	3.56885	3.67222	0.47841
ENSG00000135047	1852	CTSL	1514	CATL|CTSL1|MEP	cathepsin L	3.01316	3.25499	3.46418	3.12569	2.7547	2.87383	2.87154	2.95965	2.82394	2.56551	1.88665	2.8884	2.53852	2.50557	2.42979	2.37508	2.53901	2.46543	2.54387	2.5199	2.55263	2.65682	2.3382	2.55287	2.49773	3.00944	2.55096	2.46131	2.38112	2.37642	2.23498	2.89154	0.477949
ENSG00000147251	6721	DOCK11	139818	ACG|ZIZ2|bB128O4.1	dedicator of cytokinesis 11	1.81233	2.90131	2.30363	2.22239	1.97655	1.93416	1.60166	2.04887	1.69729	2.19723	1.23024	1.92918	1.56511	1.79506	1.62007	1.77511	1.60738	1.05465	1.83218	1.61321	1.40293	1.15508	1.65991	1.41629	1.27431	2.33479	1.73548	1.29639	1.68808	1.58531	0.572226	2.06033	0.477919
ENSG00000138496	8938	PARP9	83666	ARTD9|BAL|BAL1|MGC:7868	poly(ADP-ribose) polymerase family member 9	2.842	2.73981	3.00303	3.41676	3.10809	3.41471	2.70257	2.89545	2.695	2.93285	2.65837	3.13068	2.64542	2.73034	2.80368	2.59313	3.07463	2.48601	2.81175	2.57384	3.04104	3.16792	2.9135	2.33331	3.02461	2.96009	3.18502	3.16057	3.01309	2.91174	2.82326	3.24565	0.477501
ENSG00000177575	5813	CD163	9332	M130|MM130|SCARI1	CD163 molecule	1.92396	2.42284	2.76536	2.77241	2.27962	2.05695	1.95999	2.2284	2.06526	2.83803	1.57266	2.58417	1.90506	2.24638	2.10403	1.50626	1.96581	0.2765	2.13613	1.45136	1.73615	1.69915	1.40665	1.69801	1.94472	3.30001	2.09866	1.80025	1.66541	1.30358	-0.0298343	2.71842	0.476934
ENSG00000136813	8449	KIAA0368	23392	ECM29	KIAA0368	3.19348	3.285	3.48715	3.11744	3.12935	3.32691	3.14126	2.99675	3.29533	3.62651	3.31873	3.39621	2.87752	2.85285	2.99551	3.09011	3.2304	2.78368	2.88671	3.00727	3.11829	2.95785	3.30906	2.89654	3.09832	2.97596	3.2466	3.25087	3.17394	3.328	3.10243	3.33146	0.476091
ENSG00000181472	3103	ZBTB2	57621	ZNF437	zinc finger and BTB domain containing 2	2.41626	2.21953	2.31007	2.4344	2.33685	2.45876	2.28935	2.19648	2.35805	2.48775	2.32366	2.62297	2.28267	2.24932	2.28685	2.0591	2.2968	2.28934	2.31513	2.23646	2.25041	2.30889	2.5178	2.07986	2.33501	2.48189	2.3887	2.25293	2.29924	2.35515	2.34491	2.42461	0.476009
ENSG00000160447	3393	PKN3	29941	UTDP4-1	protein kinase N3	2.17276	1.69449	2.12754	2.01049	2.50024	2.30824	1.93488	2.12023	2.4953	2.48561	2.90663	1.58417	1.79235	2.07469	1.73718	1.7312	1.72995	1.94395	1.85504	1.72342	2.00915	2.1658	1.81177	1.54592	1.37904	2.03603	1.70072	1.87726	1.78646	1.91498	1.76951	1.80799	0.475587
ENSG00000122566	9267	HNRNPA2B1	3181	HNRNPA2|HNRNPB1|HNRPA2|HNRPA2B1|HNRPB1|IBMPFD2|RNPA2|SNRPB1	heterogeneous nuclear ribonucleoprotein A2/B1	3.97049	4.18564	4.03522	4.00402	4.0078	4.14355	3.96019	3.9508	4.04429	4.17757	4.07438	3.93321	3.88881	3.91086	3.98058	3.90071	3.94401	3.90896	3.93764	3.94321	3.9352	3.76945	3.95927	3.91135	4.03446	3.96363	4.02791	3.91084	4.0324	3.94285	3.87736	4.05253	0.475099
ENSG00000144895	5905	EIF2A	83939	CDA02|EIF-2A|MST089|MSTP004|MSTP089	eukaryotic translation initiation factor 2A	3.14162	3.16578	3.40817	3.12653	2.94202	3.12574	3.03998	3.00996	3.14117	3.36422	3.14827	3.22127	2.91122	2.91093	3.06833	2.86256	3.2295	2.96403	2.78902	2.98978	3.07857	3.01592	3.29759	2.98956	3.07553	3.008	3.0714	3.09868	2.9703	3.12456	3.08942	3.1258	0.474409
ENSG00000115919	17442	KYNU	8942	KYNUU	kynureninase	2.52457	2.16431	2.72059	2.60567	2.13593	2.85721	2.46085	2.51376	1.93705	2.32424	2.59196	2.53444	2.39841	2.45746	2.36417	1.56425	3.27706	2.29353	1.34316	2.14184	2.08833	1.80017	3.08449	0.753528	2.44377	3.17036	1.8828	2.926	2.84357	3.19447	3.15	3.6204	0.47435
ENSG00000174130	6035	TLR6	10333	CD286	toll like receptor 6	2.03568	1.39346	2.27228	1.92636	1.60445	1.55309	1.42557	1.81479	0.640383	1.32424	2.04978	1.69094	1.29041	1.67012	1.39476	1.45704	2.11781	1.20592	1.5862	1.45136	1.3859	1.25199	1.60623	1.13374	1.40901	1.97804	1.3417	1.46554	1.40859	1.64083	1.08411	1.68742	0.47285
ENSG00000165511	3078	C10orf25	220979		chromosome 10 open reading frame 25	1.19503	1.59758	1.94492	1.50806	1.34918	1.64585	1.48772	1.32871	1.30314	2.00419	1.09554	1.26124	1.52236	1.51042	0.774969	1.38132	1.51282	0.97547	1.4101	1.34021	1.46508	0.774868	1.36886	0.957648	1.01107	1.4517	1.09866	1.3359	1.34859	0.786953	1.20061	1.02984	0.472522
ENSG00000013619	5958	MAMLD1	10046	CG1|CXorf6|F18|HYSP2	mastermind like domain containing 1	1.32766	1.91197	2.18513	1.71218	1.4426	1.18511	1.12454	1.58699	1.5542	0.918478	0.957236	1.48009	1.40238	1.52622	1.14295	0.904203	1.17507	0.67444	1.49443	1.00139	1.16405	0.920996	0.980684	0.753528	0.409007	1.8733	0.797632	0.928417	0.958619	1.14598	0.572226	1.33087	0.472309
ENSG00000096746	5373	HNRNPH3	3189	2H9|HNRPH3	heterogeneous nuclear ribonucleoprotein H3	3.32445	3.42446	3.39348	3.35564	3.2377	3.33638	3.14541	3.1834	3.25126	3.52378	3.34485	3.2669	3.19858	3.2443	3.1367	3.20149	3.24933	3.21751	3.17779	3.24126	3.18386	3.01542	3.29712	3.15768	3.18231	3.1304	3.15525	3.24741	3.28234	3.24721	3.14452	3.20541	0.472208
ENSG00000108854	7213	SMURF2	64750		SMAD specific E3 ubiquitin protein ligase 2	2.75305	2.81834	2.7408	2.99407	2.89523	2.67414	2.63797	2.5102	2.83684	2.74749	2.72439	2.7497	2.65984	2.71454	2.5283	2.68647	2.75485	2.61694	2.7301	2.61321	2.63534	2.56162	2.8634	2.68397	2.57927	2.62078	2.57578	2.79569	2.73743	2.7718	2.61559	2.891	0.472014
ENSG00000111275	9723	ALDH2	217	ALDH-E2|ALDHI|ALDM	aldehyde dehydrogenase 2 family (mitochondrial)	2.66695	3.44034	2.91584	2.76382	2.51591	3.01869	2.46848	2.87894	2.42286	2.60218	2.84161	3.16208	2.08934	2.39712	2.55312	1.96219	2.39947	2.09932	2.27681	2.34916	1.90704	2.36593	2.53159	1.72666	2.16233	3.04675	2.10584	2.58696	2.47952	2.20667	2.2965	2.92092	0.471425
ENSG00000114209	3275	PDCD10	11235	CCM3|TFAR15	programmed cell death 10	2.45202	2.69666	3.33509	2.71543	2.57449	2.60836	2.59266	2.57484	2.67861	2.75961	2.825	2.77336	2.54992	2.38226	2.38951	2.31678	2.54341	2.56206	2.48408	2.43856	2.56774	2.56162	2.60393	2.34012	2.70859	2.46538	2.7262	2.47932	2.39144	2.58826	2.43555	2.66239	0.471183
ENSG00000004700	3779	RECQL	5965	RECQL1|RecQ1	RecQ like helicase	2.29688	2.20637	2.91794	2.50893	2.48653	2.25206	2.27777	2.13319	2.36955	2.5303	2.04092	2.61773	2.4665	2.21894	2.22981	2.10832	2.35792	2.02469	2.33769	2.25446	2.3143	2.02038	2.38817	2.04578	2.16233	2.39221	2.30051	2.32053	2.29924	2.3921	2.20061	2.36136	0.471129
ENSG00000136874	8912	STX17	55014		syntaxin 17	2.89151	2.87776	2.95371	2.98373	2.98022	2.84206	2.85632	2.72882	2.71593	2.94004	2.81457	2.73435	2.61505	2.58421	2.62725	2.81192	2.96581	2.54718	2.5789	2.70193	2.89322	2.72426	2.83869	2.45596	2.95637	2.55069	2.88399	2.94915	2.96216	2.99378	2.93111	2.97477	0.469982
ENSG00000038274	5135	MAT2B	27430	MAT-II|MATIIbeta|Nbla02999|SDR23E1|TGR	methionine adenosyltransferase 2B	3.0017	2.99984	3.03746	3.05976	2.97202	3.03501	2.83146	2.90778	2.80711	2.93551	2.83733	3.14206	2.79953	2.72546	2.82869	2.88712	3.15306	2.92486	2.69373	2.91279	3.01613	2.98492	3.0542	2.60479	3.07019	2.94863	3.02251	2.94406	2.94417	3.08362	2.97749	3.01702	0.46994
ENSG00000033030	9124	ZCCHC8	55596		zinc finger CCHC-type containing 8	2.73105	2.65114	2.90999	2.82696	2.68202	2.73193	2.77102	2.70094	2.73937	2.70445	2.85349	2.84845	2.70044	2.65077	2.65578	2.71712	2.70126	2.67962	2.59439	2.69798	2.68081	2.732	2.72715	2.66628	2.69755	2.6718	2.64479	2.72159	2.77153	2.72073	2.58717	2.86983	0.469862
ENSG00000248278	897	SUMO2P17	105371814		SUMO2 pseudogene 17	0.894002	1.29655	1.14656	1.36539	1.34918	0.832932	0.964843	0.902746	1.1175	1.08121	1.13333	1.02929	0.963048	0.0790589	0.598878	0.536226	0.94462	0.753621	1.00434	0.658965	0.686931	1.0759	0.980684	1.0088	0.931886	1.09515	0.922571	0.974175	0.996407	0.242885	0.271196	1.06763	0.46981
ENSG00000174125	4537	TLR1	7096	CD281|TIL|TIL. LPRS5|rsc786	toll like receptor 1	1.91223	1.7914	1.90892	1.906	1.65021	1.78717	1.18669	1.32871	1.30314	1.64051	1.46912	2.19852	1.40238	1.44079	0.774969	1.33786	2.05521	0.753621	1.4681	1.39136	1.59002	1.11729	1.84599	1.46953	1.04583	2.08718	1.09866	1.84924	1.77456	1.72718	1.57223	1.73664	0.469567
ENSG00000164985	6744	PSIP1	11168	DFS70|LEDGF|PAIP|PSIP2|p52|p75	PC4 and SFRS1 interacting protein 1	2.86911	3.15237	3.27827	3.23234	2.99065	3.08244	2.75411	3.26823	2.9708	3.29289	3.11973	3.05339	2.60896	2.90449	2.83377	2.94447	2.97441	2.59142	2.74685	2.74461	2.96155	2.9934	2.98644	2.62743	2.73123	2.89761	2.73881	2.90461	2.90845	2.81518	2.88239	2.87943	0.468759
ENSG00000171608	6332	PIK3CD	5293	APDS|IMD14|P110DELTA|PI3K|p110D	phosphatidylinositol-4,5-bisphosphate 3-kinase catalytic subunit delta	1.97318	2.53647	2.39313	2.49929	2.36788	2.53622	1.98832	2.21095	2.26979	2.16264	1.94064	2.32776	2.08526	2.42736	2.20094	2.46051	2.23909	1.55525	2.31705	2.05342	2.17548	1.89544	2.21396	1.54592	1.62208	2.70114	1.99261	2.39578	2.35179	1.95469	1.43256	2.24372	0.468693
ENSG00000118402	3013	ELOVL4	6785	ADMD|CT118|ISQMR|SCA34|STGD2|STGD3	ELOVL fatty acid elongase 4	0.650964	1.53959	2.42368	2.26848	1.3984	-0.0701578	0.487722	1.07884	1.53248	2.06742	-0.21	1.45206	1.36099	1.28318	0.473939	0.536226	1.46313	0.2765	1.07689	0.658965	0.465082	0.0758981	1.25689	-0.21	0.630856	1.4517	0.019481	0.673145	1.03117	0.720006	0.271196	1.2189	0.468293
ENSG00000155659	2333	VSIG4	11326	CRIg|Z39IG	V-set and immunoglobulin domain containing 4	1.27935	2.02693	2.26051	2.36054	1.31297	1.40696	1.0106	1.87278	1.41853	2.13716	1.05415	1.90943	1.42169	1.7603	1.51533	1.17305	1.63482	0.452591	1.71882	0.863085	1.62143	1.41832	1.06783	0.753528	1.47595	2.68418	1.56355	1.43657	1.51929	1.08798	0.271196	1.94269	0.468223
ENSG00000175183	5842	CSRP2	1466	CRP2|LMO5|SmLIM	cysteine and glycine rich protein 2	2.58293	2.28555	2.78003	2.27891	2.19428	2.58881	1.90823	2.24187	2.77392	2.41742	3.08027	2.43332	2.18053	2.57321	2.16117	2.14901	2.50929	2.20847	2.27892	1.7925	2.10523	2.45065	2.21113	1.66734	2.25617	2.59283	2.16561	2.24135	2.14254	2.28625	2.16607	2.30442	0.468131
ENSG00000241106	1968	HLA-DOB	3112	DOB	major histocompatibility complex, class II, DO beta	1.00315	0.87058	1.86967	1.56497	1.3984	1.04379	0.91369	1.96969	0.242443	1.38224	0.656206	1.14127	1.13914	1.15824	0.598878	1.20523	0.986013	0.820568	0.808044	1.32172	0.891051	1.0759	1.10562	0.0545584	0.776984	1.8733	1.43445	1.43657	0.616196	0.786953	-0.0298343	1.62192	0.467721
ENSG00000154760	9329	SLFN13	146857	SLFN10	schlafen family member 13	2.11709	2.58379	2.96517	3.20038	2.84721	2.31723	2.58347	3.02057	2.19183	1.67643	2.65945	2.2888	2.55411	2.52622	2.23986	1.9456	2.78031	0.97547	1.4101	2.20797	2.61839	2.75804	2.19079	1.20069	1.75143	2.69918	2.32698	2.41822	2.57428	2.17485	2.35038	2.4262	0.467347
ENSG00000119402	11267	FBXW2	26190	FBW2|Fwd2|Md6	F-box and WD repeat domain containing 2	2.96378	2.99334	3.29358	2.89652	2.96827	2.91885	3.01017	2.79484	3.03096	3.06206	3.11029	2.97057	2.69845	2.73034	2.7927	2.96866	2.98877	2.70138	2.86766	2.88685	2.97563	2.84822	3.11387	2.67987	3.03295	2.95248	2.98983	3.05804	3.05045	3.00028	3.04094	3.07231	0.467293
ENSG00000127947	5525	PTPN12	5782	PTP-PEST|PTPG1	protein tyrosine phosphatase, non-receptor type 12	2.88332	2.96865	3.53586	3.13152	3.11648	3.27128	3.1338	2.97093	3.19329	2.98633	3.30432	3.22111	3.09858	2.96948	2.83818	2.93648	2.99539	2.88609	3.22563	2.97029	3.01977	2.93863	3.04348	2.90582	2.81555	2.95248	2.9242	3.00112	2.7946	3.0436	2.75975	3.09123	0.467029
ENSG00000168944	6057	CEP120	153241	CCDC100|SRTD13	centrosomal protein 120	2.75732	2.55781	2.60574	2.7344	2.5367	2.49332	2.29616	2.19648	2.50961	2.70832	2.307	2.51065	2.37802	2.30178	2.54705	2.41704	2.551	2.3854	2.15047	2.4665	2.52072	2.32875	2.41561	2.31224	2.60213	2.54231	2.32268	2.45847	2.56461	2.49331	2.48471	2.51349	0.46676
ENSG00000187239	6600	FNBP1	23048	FBP17	formin binding protein 1	2.70691	2.93877	2.84553	3.05534	2.80066	2.96246	2.75175	2.72448	2.94487	2.9486	2.85555	2.80659	2.39642	2.66112	2.52316	2.75546	2.71841	2.35387	2.59337	2.65372	2.56315	2.90456	2.73993	2.67987	2.49537	3.12857	2.82088	2.7376	2.79229	2.66201	2.58401	2.78985	0.46671
ENSG00000110852	2638	CLEC2B	9976	AICL|CLECSF2|HP10085|IFNRG1	C-type lectin domain family 2 member B	2.5661	1.93753	2.62057	2.96685	2.11261	3.193	2.05982	2.27688	2.16672	1.74041	2.68862	2.6501	2.77092	2.51363	1.75269	2.23229	2.7405	1.78838	2.27681	1.87907	1.99656	2.48583	2.94342	1.70777	1.32983	2.95847	1.68224	2.9772	2.18907	2.38119	2.12853	2.67508	0.466317
ENSG00000132823	2249	OSER1	51526	C20orf111|HSPC207|Osr1|Perit1|dJ1183I21.1	oxidative stress responsive serine rich 1	2.68136	2.72387	2.92212	2.75799	2.5619	2.80258	2.69634	2.64573	2.63514	2.97711	2.70928	2.83707	2.52978	2.71253	2.30431	2.55326	2.95788	2.56765	2.81604	2.49019	2.64597	2.83858	2.86086	2.52731	2.54784	2.67804	2.60268	2.66702	2.62988	2.73214	2.63668	2.76369	0.465756
ENSG00000176105	5100	YES1	7525	HsT441|P61-YES|Yes|c-yes	YES proto-oncogene 1, Src family tyrosine kinase	2.83281	3.37663	3.30406	3.04285	3.04745	3.3583	3.05943	3.17575	3.00098	3.15147	3.05241	3.1331	2.82189	2.90253	2.76841	2.85776	2.9687	2.92486	2.95462	2.92988	2.96614	2.87039	3.06267	2.88707	2.95801	2.83909	3.00715	2.9569	2.88664	2.99838	2.85666	3.11197	0.465015
ENSG00000140092	4973	FBLN5	10516	ADCL2|ARCL1A|ARMD3|DANCE|EVEC|FIBL-5|HNARMD|UP50	fibulin 5	2.44336	2.1928	2.28824	1.906	2.21369	1.84892	1.87392	2.12892	2.39012	1.74632	1.5593	2.0613	1.89247	2.71454	1.9653	1.9512	1.7707	1.25422	2.23012	1.60345	2.01734	1.11729	1.66989	1.39698	1.82398	2.99873	1.13342	1.77352	1.78055	1.87127	0.970166	2.10239	0.46501
ENSG00000122986	3688	HVCN1	84329	HV1|VSOP	hydrogen voltage gated channel 1	1.68237	1.59758	1.96422	1.94263	1.56402	1.66224	1.5669	1.76805	1.83904	1.54918	1.91747	1.45206	1.76753	1.68112	1.66892	1.50626	1.89401	1.25422	1.44007	1.35793	1.75139	0.920996	1.79729	1.62276	1.46336	1.91708	1.46664	1.67314	1.86662	1.72718	1.51423	1.36866	0.464858
ENSG00000169413	844	RNASE6	6039	RAD1|RNS6|RNasek6	ribonuclease A family member k6	1.34993	1.89861	1.84553	1.66642	1.49531	1.43499	1.59038	2.04887	1.08754	1.51055	0.957236	1.52312	1.0142	1.70231	1.59888	1.40153	1.61672	0.57753	1.75534	1.42239	1.28899	0.774868	0.980684	0.656618	1.21064	2.34156	1.13342	1.20462	1.23945	1.02104	-0.21	1.79463	0.464758
ENSG00000136715	4373	SAP130	79595		Sin3A associated protein 130kDa	2.57265	2.47264	2.61848	2.67242	2.66974	2.62532	2.60499	2.43846	2.55631	2.6472	2.55657	2.69427	2.72366	2.45564	2.51004	2.49527	2.41738	2.5158	2.4708	2.48244	2.51816	2.55734	2.61527	2.42191	2.56737	2.54791	2.60831	2.52195	2.51272	2.58826	2.48999	2.6117	0.464005
ENSG00000114978	6440	MOB1A	55233	C2orf6|MATS1|MOB1|MOBK1B|MOBKL1B|Mob4B	MOB kinase activator 1A	3.16717	3.39606	3.54226	3.32734	3.31316	3.39671	3.30945	3.17226	3.30484	3.34366	3.29244	3.37806	3.30026	3.21036	3.12067	3.2279	3.24019	3.22516	3.28038	3.21983	3.25443	3.30276	3.25918	3.22453	3.34653	3.27465	3.20897	3.181	3.162	3.30809	3.19314	3.38517	0.463646
ENSG00000163565	5294	IFI16	3428	IFNGIP1|PYHIN2	interferon gamma inducible protein 16	2.99829	2.85735	3.70373	3.73667	3.33595	3.56392	3.06978	3.12762	3.09401	3.46028	2.99066	3.73339	3.15826	2.99761	3.40641	3.03177	3.50141	2.98151	3.13467	2.84252	3.2866	3.47902	3.74677	2.2364	3.37484	3.89755	3.39405	3.78836	3.54887	3.48381	3.20997	3.66322	0.462733
ENSG00000136807	3000	CDK9	1025	C-2k|CDC2L4|CTK1|PITALRE|TAK	cyclin-dependent kinase 9	3.00266	2.74757	2.81866	2.81384	2.80433	2.85257	2.86125	2.70779	2.79935	2.54547	2.68253	2.78157	2.55272	2.71354	2.71532	2.80807	2.85311	2.63157	2.61519	2.66842	2.87838	2.85694	2.90324	2.47616	2.8366	2.86533	2.74783	2.73309	2.82785	2.8888	2.91514	2.84032	0.462678
ENSG00000129083	5131	COPB1	1315	COPB	coatomer protein complex subunit beta 1	3.03478	3.21628	3.40287	3.31695	3.05811	3.28644	3.16806	3.14454	3.0404	2.87752	3.07368	3.26497	2.92801	2.92291	3.03385	2.97292	3.1482	3.1029	2.93469	2.98897	3.08173	3.04298	3.10308	3.00783	3.11743	3.1118	2.9565	3.07729	3.00819	3.12881	3.06148	3.14012	0.462388
ENSG00000186818	6328	LILRB4	11006	CD85K|ILT-3|ILT3|LIR-5|LIR5	leukocyte immunoglobulin like receptor B4	1.70212	2.09243	2.16479	2.43131	1.66724	1.65412	1.05199	1.75806	1.22017	1.92241	0.753116	1.68534	1.05996	1.55618	1.31904	1.2352	1.4761	0.820568	1.32467	1.07394	1.46508	1.65568	1.23056	1.41629	0.886129	2.36339	1.66293	1.4513	1.49701	1.11795	0.447287	1.92797	0.461475
ENSG00000019995	5993	ZRANB1	54764	TRABID	zinc finger RANBP2-type containing 1	2.28695	2.25678	2.53825	2.35067	2.32231	2.25618	2.20372	1.99966	2.30314	2.31484	2.15795	2.41794	2.29041	1.99814	2.19547	2.2438	2.23466	2.07927	2.1273	2.20054	2.20807	1.97899	2.34241	2.17513	2.20373	2.28421	2.21814	2.36511	2.30104	2.34498	2.14626	2.42778	0.461044
ENSG00000110435	3760	PDHX	8050	DLDBP|E3BP|OPDX|PDX1|proX	pyruvate dehydrogenase complex component X	2.36905	2.70521	2.63892	2.57847	2.43411	2.57132	2.37982	2.48821	2.50132	2.58038	2.66587	2.5447	2.23605	2.18965	2.42006	2.22047	2.43317	2.52078	2.38619	2.43275	2.43201	2.37693	2.46101	2.33331	2.49537	2.51765	2.31174	2.35257	2.33387	2.47205	2.44438	2.57504	0.460727
ENSG00000090054	6513	SPTLC1	10558	HSAN1|HSN1|LBC1|LCB1|SPT1|SPTI	serine palmitoyltransferase long chain base subunit 1	2.88077	3.04377	3.4493	3.0025	3.02496	2.95474	3.01835	2.92805	2.84775	2.8736	2.96048	3.02415	2.68321	2.65193	2.74189	2.87865	2.89983	2.74706	2.82686	2.84024	2.88778	2.86477	2.89155	2.65553	2.94599	2.724	2.8577	2.94776	2.83891	2.95763	2.88767	3.01905	0.460513
ENSG00000119509	7131	INVS	27130	INV|NPH2|NPHP2	inversin	2.5113	2.5488	2.69592	2.60358	2.54894	2.32254	2.22808	2.37501	2.43834	2.56817	2.65184	2.4063	2.05996	2.36236	2.16414	2.41704	2.44431	2.19031	2.11217	2.25446	2.36998	2.25488	2.34241	2.19128	2.20373	2.25241	2.38121	2.48739	2.41138	2.32387	2.38514	2.44329	0.460151
ENSG00000175467	4593	SART1	9092	Ara1|HOMS1|SART1259|SNRNP110|Snu66	squamous cell carcinoma antigen recognized by T-cells 1	2.83848	2.72184	2.86257	2.96138	2.78756	2.75656	2.75801	2.86099	2.80888	2.77416	2.97687	2.68702	2.80268	2.7235	2.79891	2.66441	2.70429	2.78165	2.81237	2.69559	2.74914	2.70018	2.76204	2.699	2.78376	2.92533	2.76689	2.69351	2.75165	2.7718	2.75763	2.75337	0.459947
ENSG00000138381	2485	ASNSD1	54529	NBLA00058|NS3TP1	asparagine synthetase domain containing 1	2.15271	2.48336	2.41708	2.3183	2.09425	2.38469	2.14732	2.20014	2.12326	2.50954	2.25554	2.3354	2.16376	1.98754	2.01385	2.10443	2.15414	2.16299	2.1616	2.16139	2.17829	2.32387	2.19079	1.8539	2.22414	2.19364	2.13342	2.17557	2.1773	2.14051	2.14914	2.13146	0.459686
ENSG00000107290	12141	SETX	23064	ALS4|AOA2|SCAR1|bA479K20.2	senataxin	3.17633	3.01774	3.226	3.11056	3.16767	2.94937	3.01707	2.92255	3.05569	3.17397	2.9669	3.06106	2.79556	2.71855	2.89499	3.07152	2.99577	2.70947	2.86495	3.03554	3.02618	3.03589	3.07798	2.70777	3.02671	2.89134	2.95195	3.1289	3.13101	3.15855	3.06603	3.25185	0.459486
ENSG00000197694	16236	SPTAN1	6709	EIEE5|NEAS|SPTA2	spectrin alpha, non-erythrocytic 1	3.44563	3.58182	3.53926	3.51607	3.49938	3.37326	3.49774	3.21273	3.4127	3.38548	3.35452	3.37346	3.0728	3.32284	3.18179	3.49828	3.37453	3.18283	3.37339	3.35252	3.48184	3.3302	3.56615	3.14973	3.47222	3.33365	3.41358	3.49675	3.57005	3.51831	3.3888	3.51569	0.459286
ENSG00000148411	7216	NACC2	138151	BEND9|BTBD14|BTBD14A|BTBD31|NAC-2|RBB	NACC family member 2	2.45202	2.60028	2.40184	2.4555	2.31297	2.20168	2.51029	2.21095	2.54456	2.7326	2.69463	2.50214	2.27215	2.49403	2.30431	2.48886	2.2689	2.22832	2.38619	2.2478	2.42093	2.18311	2.43974	1.97884	2.27034	2.62547	2.13007	2.40069	2.47473	2.28821	2.21814	2.48676	0.458725
ENSG00000056586	11563	RC3H2	54542	MNAB|RNF164	ring finger and CCCH-type domains 2	2.93143	2.87347	3.27598	2.98431	3.02642	2.8394	2.9451	2.85051	2.99102	3.27311	2.9727	3.02052	2.8019	2.65884	2.72921	2.89289	3.04292	2.67444	2.8644	2.83852	2.89159	2.76963	2.93385	2.71542	2.96571	2.71557	2.85644	2.91717	3.04498	3.01152	2.91711	3.11782	0.458723
ENSG00000021355	3047	SERPINB1	1992	EI|ELANH2|HEL-S-27|HEL57|LEI|M/NEI|MNEI|PI-2|PI2	serpin family B member 1	2.67422	2.75329	2.80252	3.13971	2.90452	3.05075	2.93488	2.69863	2.4533	2.43579	2.60681	2.97203	2.88343	2.56902	2.57316	2.66116	2.76548	2.71741	2.60343	2.44	2.8682	3.12473	2.88014	2.32872	2.82454	3.05506	2.74211	2.62156	2.71932	2.77052	2.62626	3.71059	0.458035
ENSG00000178301	2396	AQP11	282679	AQPX1	aquaporin 11	1.84824	1.80843	1.85777	1.72817	1.48272	1.66224	1.33282	1.23854	1.54347	1.3956	1.98356	1.14127	1.20609	1.30951	1.35855	1.26322	1.60738	1.40683	1.26398	1.53978	1.67816	1.35465	1.38817	1.37678	1.36325	1.50091	1.61055	1.60764	1.40859	1.35683	1.53837	1.40342	0.457943
ENSG00000124440	8371	HIF3A	64344	HIF-3A|HIF3-alpha-1|IPAS|MOP7|PASD7|bHLHe17	hypoxia inducible factor 3 alpha subunit	2.57004	1.73588	0.699405	2.11659	1.3826	2.01263	0.70957	0.902746	3.27947	3.27171	0.0541457	2.00567	0.758928	1.35781	1.37703	0.758075	1.14874	-0.21	1.34316	1.16411	0.288991	0.0758981	1.6892	0.656618	1.21064	2.31383	0.320511	1.69845	-0.0827741	0.720006	-0.21	1.65121	0.457831
ENSG00000168385	7378	SEPTIN2	4735	DIFF6|NEDD-5|NEDD5|Pnutl3|hNedd5	septin 2	3.6046	3.59376	3.73299	3.67021	3.67322	3.5294	3.61998	3.53655	3.56051	3.83359	3.62235	3.67193	3.63756	3.45673	3.60277	3.52686	3.60747	3.54214	3.66615	3.57214	3.62884	3.70947	3.67936	3.3627	3.65477	3.66399	3.26524	3.58526	3.57486	3.66687	3.58601	3.71289	0.457481
ENSG00000066455	3205	GOLGA5	9950	GOLIM5|RFG5|ret-II	golgin A5	2.6455	2.80508	3.10765	3.01968	2.67715	2.82138	2.76571	2.67604	2.83794	2.61981	2.75915	2.91512	2.72082	2.40539	2.52056	2.35796	2.77713	2.6549	2.72412	2.59245	2.69553	2.91726	2.64028	2.65005	2.72076	2.76472	2.62586	2.56189	2.56068	2.69313	2.63575	2.66331	0.457331
ENSG00000143164	6306	DCAF6	55827	1200006M05Rik|ARCAP|IQWD1|MSTP055|NRIP|PC326	DDB1 and CUL4 associated factor 6	2.84548	3.0136	3.07962	2.86638	2.6804	2.97673	2.71303	2.86575	2.94487	2.67917	2.83374	2.89783	2.87019	2.67894	2.93833	2.62495	2.94549	2.6898	2.59742	2.64484	2.84529	3.09	3.05583	2.577	2.77325	2.96757	2.8652	2.83151	2.78114	2.86406	2.78971	2.93979	0.456591
ENSG00000115677	12160	HDLBP	3069	HBP|PRO2900|VGL	high density lipoprotein binding protein	3.67524	3.666	3.93397	3.82323	3.61635	3.70165	3.80299	3.66103	3.70559	3.62278	3.72151	3.79737	3.79179	3.49017	3.60939	3.58272	3.66635	3.61724	3.74621	3.61456	3.55733	3.86449	3.68977	3.47666	3.58093	3.86291	3.37951	3.70617	3.52831	3.59012	3.5838	3.74577	0.455917
ENSG00000255150	1467	EID3	493861	NS4EB|NSE4B|NSMCE4B	EP300 interacting inhibitor of differentiation 3	1.0489	1.73588	1.51895	1.37729	0.95124	1.23087	0.91369	1.07884	0.982806	1.62527	1.92921	1.05412	1.38218	0.982149	0.695788	0.360135	0.722772	0.753621	1.04213	0.562055	0.288991	0.553019	1.14039	0.957648	1.04583	1.46873	0.864579	0.928417	0.996407	0.242885	0.271196	1.46557	0.455882
ENSG00000198879	9953	SFMBT2	57713		Scm-like with four mbt domains 2	1.87498	2.12585	2.47173	2.34691	2.30149	2.09716	1.75879	2.18529	2.06526	1.85021	2.43796	2.12926	1.65102	1.84249	1.86014	2.33095	1.81385	1.35568	1.93143	1.676	2.10853	1.96239	1.92953	1.63434	2.17492	2.60764	2.09136	1.9654	2.0571	1.83395	1.71053	2.2509	0.455667
ENSG00000198885	4652	ITPRIPL1	150771	KIAA1754L	inositol 1,4,5-trisphosphate receptor interacting protein-like 1	0.349934	0.694489	2.17941	1.89545	1.29366	1.84892	1.35302	1.50481	1.81064	0.831328	2.09157	1.0776	0.838109	1.38009	1.076	1.1005	1.14874	0.452591	1.04213	0.562055	0.987961	0.774868	0.725412	0.83271	0.776984	1.74395	0.973724	0.673145	0.958619	0.418976	0.271196	1.19257	0.455599
ENSG00000147044	19939	CASK	8573	CAGH39|CAMGUK|CMG|FGS4|LIN2|MICPCH|MRXSNA|TNRC8	calcium/calmodulin-dependent serine protein kinase (MAGUK family)	2.61593	2.84371	3.15698	2.79272	3.05127	2.93674	2.95852	2.67969	3.02955	3.07684	2.92161	2.72622	2.8722	2.80579	2.54336	2.80183	2.77649	2.8162	3.08843	2.63577	2.54667	2.50887	2.78535	2.577	2.80229	2.89008	2.67749	2.83331	2.66464	2.71197	2.65501	3.04076	0.454457
ENSG00000188906	13505	LRRK2	120892	AURA17|DARDARIN|PARK8|RIPK7|ROCO2	leucine-rich repeat kinase 2	1.76491	3.26034	1.7408	2.13747	1.64144	1.58305	1.45776	1.74784	1.94141	1.48987	1.13333	1.73334	1.20609	1.58421	1.74501	1.53623	2.06519	1.05465	1.6257	1.34021	1.16405	1.11729	1.99492	1.0088	1.16233	2.24966	1.27475	2.06053	1.50829	1.72001	0.669136	2.08882	0.454342
ENSG00000225808	316	DNAJC19P5			DnaJ heat shock protein family (Hsp40) member C19 pseudogene 5	1.30418	1.23856	1.11438	1.13131	1.22999	1.66224	0.31163	0.601716	1.47289	0.831328	1.37636	0.974936	1.20609	1.0333	0.473939	0.536226	1.0238	0.87856	1.2417	0.914237	1.13409	0.677958	1.38817	1.0088	1.18716	1.28421	0.621541	1.15027	1.25965	1.37322	1.04935	1.45085	0.454089
ENSG00000080815	9947	PSEN1	5663	AD3|FAD|PS-1|PS1|S182	presenilin 1	2.92627	3.09503	3.0825	2.85986	2.99263	2.97123	3.02386	2.79484	2.97884	2.80343	2.93094	2.97086	2.97904	2.65998	2.78499	2.83942	2.93673	2.96581	2.88723	2.94091	3.05204	3.02724	3.09202	2.84131	3.0186	2.977	2.90257	2.97504	2.95743	3.03598	2.90111	3.08675	0.453465
ENSG00000269486	3336	CTC-360G5				0.747874	1.94976	1.34286	1.51666	0.5533	0.832932	0.788752	0.425624	0.786511	0.178116	1.45209	0.974936	0.059958	-0.21	0.774969	-0.21	1.44977	-0.0245304	0.263976	0.738146	-0.21	-0.21	0.327472	-0.21	0.232916	0.354786	-0.21	0.451296	0.917226	0.418976	-0.21	-0.0115513	0.453202
ENSG00000178974	4017	FBXO34	55030	CGI-301|Fbx34	F-box protein 34	2.72651	2.79829	2.57793	2.80996	2.6102	2.63656	2.72993	2.53957	2.92323	2.48023	2.72532	2.76686	2.51174	2.06583	2.55672	2.41129	2.77968	2.55525	2.45988	2.65019	2.73147	2.86477	2.75722	2.44726	2.67304	2.5221	2.61936	2.73005	2.68289	2.69544	2.49391	2.91479	0.452482
ENSG00000119403	6594	PHF19	26147	MTF2L1|PCL3|TDRD19B	PHD finger protein 19	2.00794	1.84062	2.84615	3.00802	2.2897	2.29906	2.27777	2.51376	2.48174	2.57344	2.19087	2.33666	2.16376	2.18286	1.98359	1.86528	1.98994	1.9711	2.16977	1.90448	1.9836	2.09293	1.86529	1.86747	1.97328	2.58139	2.09866	1.47932	2.00001	1.82267	1.89958	1.86926	0.452104
ENSG00000275052	8217	PPP4R3B	57223	FLFL2|PP4R3B|PSY2|SMEK2|smk1	protein phosphatase 4 regulatory subunit 3B	3.06635	3.31515	3.23139	3.08417	3.10445	3.20745	3.08101	3.03254	3.20835	3.19992	3.17865	3.21399	3.05691	2.96668	3.08139	3.06557	3.15387	3.05356	3.04429	3.06105	3.17745	3.07153	3.21817	2.99904	3.11316	3.05592	3.08989	3.07108	3.05868	3.19809	3.12154	3.16771	0.45179
ENSG00000225648	1239	SBDSP1	155370	SBDSP	Shwachman-Bodian-Diamond syndrome pseudogene 1	2.40684	2.06556	2.53063	2.34565	2.15536	2.18991	2.20372	2.14163	2.17186	2.22539	2.07945	2.12518	2.05559	2.14352	2.32315	2.01815	2.07173	2.06183	2.04573	2.08057	2.3204	2.01542	2.28889	2.09988	2.28982	2.24128	2.08018	2.17007	2.22898	2.25992	2.26683	2.21376	0.451623
ENSG00000100453	1411	GZMB	3002	CCPI|CGL-1|CGL1|CSP-B|CSPB|CTLA1|CTSGL1|HLP|SECT	granzyme B	1.12808	1.3477	2.02162	2.41655	1.46975	2.24371	1.18669	2.20738	0.895655	1.70316	0.355176	2.1452	0.537079	0.681119	0.695788	1.1005	1.72277	0.2765	0.866036	0.437116	1.13409	2.03014	0.87154	0.656618	0.533946	2.42297	1.62154	0.673145	0.996407	0.720006	0.748317	1.83971	0.451511
ENSG00000137474	10165	MYO7A	4647	DFNA11|DFNB2|MYOVIIA|MYU7A|NSRD2|USH1B	myosin VIIA	2.03568	2.36194	2.01747	2.84572	2.03042	2.66224	1.59038	2.22496	2.49892	1.72218	1.5013	1.83227	1.89881	1.74182	1.65003	1.65017	2.20944	1.37341	1.66192	2.14469	1.7873	2.31894	1.34866	1.41629	1.65616	2.16435	2.44273	1.63693	1.78055	1.54392	1.40153	2.22649	0.45138
ENSG00000169155	7052	ZBTB43	23099	ZBTB22B|ZNF-X|ZNF297B	zinc finger and BTB domain containing 43	2.65313	2.66762	3.00776	2.71055	2.69081	2.62707	2.86914	2.6311	2.66814	2.61028	2.71501	2.57263	2.47326	2.56761	2.45922	2.85706	2.87353	2.42726	2.47882	2.60048	2.85009	2.46683	2.75235	2.48107	2.77698	2.50401	2.62479	2.81428	2.77995	2.76533	2.6674	2.84397	0.449987
ENSG00000176018	4459	LYSMD3	116068		LysM domain containing 3	2.30418	2.62135	2.55189	2.53907	2.38899	2.36121	2.37982	2.29778	2.26156	2.75157	2.32132	2.47187	2.31764	2.10436	2.28238	2.24095	2.4761	2.23074	2.32467	2.37161	2.23838	2.22203	2.37083	2.23354	2.28407	2.39815	2.2843	2.41978	2.30816	2.47205	2.22544	2.37938	0.449842
ENSG00000115866	4752	DARS	1615	HBSL|aspRS	aspartyl-tRNA synthetase	3.06342	3.31618	3.03466	3.04031	3.17836	3.16106	3.20761	3.17497	3.11721	3.25293	3.21671	3.03639	3.11188	2.9254	2.92777	3.08768	3.23197	3.31213	3.12221	3.01728	3.13378	2.95614	3.15774	2.81423	3.13383	2.96278	3.076	3.01478	3.0689	3.07635	3.03425	3.10968	0.449242
ENSG00000003436	11714	TFPI	7035	EPI|LACI|TFI|TFPI1	tissue factor pathway inhibitor	2.70115	3.01151	3.12429	2.43027	2.55438	2.92018	2.96339	2.50841	2.60133	3.11186	2.90966	2.65618	2.74391	2.69184	2.25927	2.62259	3.2023	2.77619	2.85892	2.63117	2.59434	2.43383	3.15742	2.32407	2.31028	3.10181	2.14981	2.86404	2.66619	2.76793	2.83704	2.72564	0.449191
ENSG00000185669	1740	SNAI3	333929	SMUC|SNAIL3|ZNF293|Zfp293	snail family transcriptional repressor 3	1.37112	0.87058	0.477556	1.50806	1.62334	1.43499	1.83668	1.50481	1.14553	1.02321	0.957236	0.878026	1.52236	1.15824	1.22727	1.43932	1.89401	1.91499	0.808044	1.21527	1.93244	0.774868	1.75072	0.53168	1.29361	1.76976	0.320511	0.673145	1.6731	1.11795	1.04935	1.66055	0.448993
ENSG00000130560	2979	UBAC1	10422	GBDR1|UBADC1	UBA domain containing 1	2.50222	2.59212	2.76907	2.73285	2.46711	2.54263	2.52382	2.54123	2.59269	2.741	2.69858	2.68421	2.41214	2.37132	2.47682	2.50001	2.63482	2.23792	2.30537	2.35967	2.53696	2.65682	2.65072	2.31938	2.61493	2.55755	2.61498	2.59949	2.51929	2.46949	2.61263	2.64359	0.448749
ENSG00000136827	3998	TOR1A	1861	DQ2|DYT1	torsin family 1 member A	2.54996	2.75139	3.07525	2.61118	2.64497	2.50271	2.65405	2.76308	2.72532	2.55011	2.49975	2.60908	2.35881	2.39293	2.40506	2.523	2.58609	2.53895	2.40699	2.45554	2.6746	2.91095	2.59931	2.2694	2.66748	2.54371	2.51224	2.58056	2.62394	2.63382	2.5105	2.61273	0.448543
ENSG00000129473	4189	BCL2L2	599	BCL-W|BCL2-L-2|BCLW|PPP1R51	BCL2 like 2	2.74613	2.99006	2.81468	2.84412	2.79881	2.76995	2.76648	2.63781	2.67861	2.77691	2.77265	2.76966	2.67486	2.79339	2.78991	2.68545	2.94157	2.80925	2.73673	2.79186	2.85602	2.57144	2.86655	2.73217	2.71148	2.90501	2.81606	2.88105	2.84202	2.84927	2.51547	2.9049	0.448517
ENSG00000149131	3603	SERPING1	710	C1IN|C1INH|C1NH|HAE1|HAE2	serpin family G member 1	3.32283	2.89039	3.27041	3.39658	2.99382	3.18051	2.43385	3.06858	2.65991	2.47037	1.88665	2.81546	2.61019	2.87005	2.99595	2.62259	3.24129	2.02469	2.81847	2.19299	3.00625	3.48073	2.91067	2.22188	2.34853	3.72363	2.79908	3.36793	2.82302	3.1617	2.30862	3.34236	0.44814
ENSG00000095970	1095	TREM2	54209	TREM-2|Trem2a|Trem2b|Trem2c	triggering receptor expressed on myeloid cells 2	1.55405	1.94976	1.77129	1.60843	1.34918	1.72918	1.08978	1.99966	0.543473	1.02321	-0.21	1.40091	0.838109	0.85721	0.774969	0.962195	1.4761	0.2765	1.21822	1.16411	0.766112	1.60738	1.34866	0.355588	0.776984	1.43397	1.43445	1.05336	1.19598	0.640825	-0.0298343	1.47981	0.44778
ENSG00000163915	3415	IGF2BP2-AS1	646600	C3orf65	IGF2BP2 antisense RNA 1	1.86182	-0.21	1.20456	1.06436	0.428361	-0.21	1.45776	0.124594	1.97484	0.354207	1.58562	1.02929	-0.21	0.0790589	-0.21	-0.21	0.421742	1.37341	-0.0370538	-0.21	-0.21	0.0758981	1.40665	-0.21	-0.21	0.530878	0.718451	0.451296	1.53001	0.543915	-0.0298343	0.590509	0.447627
ENSG00000125952	6257	MAX	4149	bHLHd4	MYC associated factor X	2.83848	3.01255	2.86376	2.92537	2.86927	2.82249	2.86612	2.85051	2.87692	3.01094	2.59945	2.80957	2.66848	2.56478	2.72191	2.60193	2.91543	2.72366	2.82388	2.74958	2.79005	2.83101	2.78155	2.69603	2.84834	2.84755	2.80267	2.78306	2.78114	2.75677	2.85155	2.82414	0.446966
ENSG00000081386	5921	ZNF510	22869		zinc finger protein 510	2.42182	2.25678	2.5445	2.33023	2.20892	2.21088	2.26828	2.11137	2.08129	2.38088	2.25827	2.19679	2.05559	2.07469	2.19821	2.14546	2.32844	1.9925	2.05986	2.28633	2.35532	2.10932	2.33607	1.95219	2.32634	2.10683	2.19557	2.50565	2.37511	2.30547	2.31061	2.2938	0.446892
ENSG00000111269	3922	CREBL2	1389		cAMP responsive element binding protein like 2	2.84893	3.08982	2.88466	2.79317	2.70864	2.58305	2.59606	2.65735	2.56775	2.51757	2.66904	2.73233	2.48156	2.52622	2.64906	2.72656	2.78473	2.56542	2.52761	2.62745	2.67281	2.57283	2.71218	2.37053	2.69004	2.86867	2.51503	2.67488	2.55572	2.77244	2.68533	2.69772	0.446708
ENSG00000231991	1020	ANXA2P2		ANX2L2|ANX2P2|LPC2B	annexin A2 pseudogene 2	0.894002	0.87058	1.8755	1.35316	1.25227	0.884085	1.44196	1.07884	0.844503	0.479146	1.20027	1.27597	1.05996	0.55618	0.297848	0.758075	1.14874	1.05465	1.10907	1.07394	1.02935	0.0758981	0.929532	0.83271	0.931886	1.22985	0.864579	1.35439	0.218256	0.786953	0.669136	1.4936	0.44634
ENSG00000133106	4924	EPSTI1	94240	BRESI1	epithelial stromal interaction 1 (breast)	1.97318	2.14933	2.74473	3.45057	2.81098	2.72711	2.13445	2.89838	2.04862	1.62527	2.07945	2.44328	2.17055	2.06583	1.96995	2.08441	2.39487	1.59872	2.52045	1.85762	2.48489	2.49914	2.0909	1.70777	2.36964	2.54652	2.62479	2.47249	2.24151	1.74804	1.76951	2.77378	0.446248
ENSG00000129472	3597	RAB2B	84932		RAB2B, member RAS oncogene family	2.68639	2.67449	2.65074	2.49033	2.63067	2.44306	2.55591	2.57638	2.6722	2.72404	2.56335	2.2874	2.59271	2.50066	2.59888	2.42272	2.56683	2.51203	2.56609	2.63669	2.6324	2.50403	2.58515	2.57043	2.62649	2.6676	2.57578	2.52806	2.6997	2.75276	2.22544	2.72165	0.445632
ENSG00000140750	9903	ARHGAP17	55114	MST066|MST110|MSTP038|MSTP066|MSTP110|NADRIN|PP367|PP4534|RICH-1|RICH1|WBP15	Rho GTPase activating protein 17	2.72376	2.68572	2.70459	2.79136	2.69943	2.52534	2.65994	2.61315	2.76684	2.80497	2.5483	2.45012	2.71413	2.70949	2.61591	2.62259	2.6754	2.60284	2.67306	2.5187	2.58456	2.59177	2.59582	2.51696	2.61313	2.79254	2.58058	2.7169	2.6162	2.67425	2.61559	2.66788	0.445592
ENSG00000092200	5470	RPGRIP1	57096	CORD13|LCA6|RGI1|RGRIP|RPGRIP|RPGRIP1d	retinitis pigmentosa GTPase regulator interacting protein 1	1.22499	0.694489	1.56864	1.31424	0.729391	1.66224	0.788752	1.52253	1.1175	1.23881	0.355176	1.45206	1.79235	0.55618	1.29785	0.536226	1.70805	1.01686	0.917189	0.805093	1.13409	0.553019	1.42438	0.957648	0.931886	1.70697	1.67269	1.17829	1.34859	0.844945	-0.21	1.33087	0.445448
ENSG00000036054	5176	TBC1D23	55773	NS4ATP1	TBC1 domain family member 23	2.5128	2.77367	2.77568	2.69558	2.57963	2.61469	2.63899	2.51198	2.64298	2.84087	2.52397	2.74431	2.60154	2.52466	2.52186	2.53186	2.6959	2.49398	2.55512	2.56097	2.5345	2.4686	2.66293	2.52291	2.58122	2.6301	2.57939	2.61266	2.57428	2.6939	2.54766	2.68655	0.445274
ENSG00000088827	7886	SIGLEC1	6614	CD169|SIGLEC-1|SN|dJ1009E24.1	sialic acid binding Ig like lectin 1	2.02203	1.94976	2.37701	2.40459	1.92896	2.17535	1.28935	2.20014	1.44656	2.00742	1.41587	2.25369	1.36099	1.94829	1.72109	1.76668	2.06189	1.05465	2.03113	1.42239	1.85128	1.84675	1.42438	1.13374	1.54467	2.62196	2.0687	1.91866	1.69538	1.11795	0.924408	1.92797	0.444763
ENSG00000053254	11033	FOXN3	1112	C14orf116|CHES1|PRO1635	forkhead box N3	3.15373	3.04377	2.77931	3.29947	2.91266	3.16029	2.81474	2.82789	3.06981	3.00419	3.3813	2.99805	3.03355	2.77366	2.84501	2.87001	2.89741	2.96802	2.9599	2.76482	2.70396	3.03255	2.83058	2.47286	2.78619	3.10064	2.80052	2.88105	2.94089	2.94832	2.94283	3.02588	0.444711
ENSG00000156113	35644	KCNMA1	3778	BKTM|KCa1.1|MaxiK|SAKCA|SLO|SLO-ALPHA|SLO1|bA205K10.1|hSlo|mSLO1	potassium calcium-activated channel subfamily M alpha 1	1.7391	1.97324	1.75631	1.79136	1.3826	1.27226	1.26587	1.8406	1.68178	1.62527	0.957236	1.45206	1.53708	2.05678	1.33924	0.661165	1.58807	1.25422	1.84376	1.45136	1.28899	1.03014	1.23056	0.656618	1.04583	2.87592	1.32051	1.7376	1.31517	1.3398	0.924408	1.65121	0.44464
ENSG00000146192	10166	FGD2	221472	ZFYVE4	FYVE, RhoGEF and PH domain containing 2	2.40109	1.75519	2.53825	2.30602	2.47368	2.73534	2.49347	2.12023	1.44656	2.29206	1.74434	1.90606	1.89881	2.06133	2.17866	2.6366	2.50213	1.58825	2.00037	2.22007	2.4161	1.6441	2.15355	1.57307	2.27431	2.60521	2.16561	1.91369	2.29924	2.27831	2.09402	2.17878	0.444639
ENSG00000100225	8521	FBXO7	25793	FBX|FBX07|FBX7|PARK15|PKPS	F-box protein 7	3.10543	2.88482	3.06825	3.18347	3.08286	3.02501	3.12488	2.75907	2.96549	3.18437	3.07285	3.01554	2.98112	3.01758	2.95395	3.03177	3.10419	2.99292	3.04788	2.91327	3.17661	2.86265	3.24786	2.93651	3.1239	2.99922	3.00982	3.0124	3.16422	3.09567	3.07534	3.25703	0.444615
ENSG00000162616	3702	DNAJB4	11080	DNAJW|DjB4|HLJ1	DnaJ heat shock protein family (Hsp40) member B4	2.34337	2.72992	2.42204	2.41762	2.24791	2.06018	2.12454	2.29191	2.19669	2.85936	2.38658	2.37634	2.1935	2.25225	2.2247	2.0591	2.29293	2.11848	2.2974	2.09033	2.29546	2.1797	2.40119	1.86074	2.37437	2.46369	2.30278	2.22215	2.27516	2.22966	2.18765	2.34447	0.444103
ENSG00000154240	7899	CEP112	201134	CCDC46|MACOCO	centrosomal protein 112	1.99339	2.51073	2.26525	2.18016	2.17135	1.00902	1.5669	1.71566	2.15626	2.02321	2.32132	1.98069	1.72272	1.92416	1.63029	1.87865	2.13775	1.17959	1.83218	1.77954	1.89645	1.5383	1.65991	1.39698	1.69531	1.92882	1.27475	1.94266	1.82571	1.6231	0.970166	1.93784	0.443284
ENSG00000105851	7765	PIK3CG	5294	PI3CG|PI3K|PI3Kgamma|PIK3|p110gamma|p120-PI3K	phosphatidylinositol-4,5-bisphosphate 3-kinase catalytic subunit gamma	1.7391	1.84062	2.07598	2.15152	2.01194	2.16284	1.87392	2.30357	1.7338	2.05318	1.25827	1.87803	1.50712	1.70231	1.42818	1.72186	2.45784	1.1216	1.7338	1.58324	1.72832	1.49087	2.15678	2.15836	1.34686	2.51315	1.77536	2.28167	1.70256	1.82267	1.36811	2.44329	0.442964
ENSG00000173372	1220	C1QA	712		complement component 1, q subcomponent, A chain	2.20727	2.52379	2.71224	3.09757	2.52295	2.34482	2.02344	2.82702	2.052	2.72466	1.5593	2.69316	1.8795	2.40539	2.14604	2.1005	2.33732	1.3372	2.32467	1.75934	2.14025	2.38339	1.73401	1.86747	1.75796	3.31215	2.38497	1.85499	2.02782	1.54392	0.815264	2.56248	0.442822
ENSG00000018408	8413	WWTR1	25937	TAZ	WW domain containing transcription regulator 1	2.60641	3.14009	3.29578	2.82193	2.70406	2.50155	2.8399	2.74577	2.88043	3.06178	2.88087	2.69038	2.77929	2.85358	2.45621	2.47906	2.52096	2.66743	3.05073	2.68591	2.54667	2.30121	2.52887	2.23354	2.3852	2.88881	2.20981	2.4766	2.5094	2.65366	2.34308	2.71923	0.442705
ENSG00000157693	4792	C9orf91	203197		chromosome 9 open reading frame 91	2.37319	2.67221	2.79839	2.53826	2.51353	2.2643	2.24105	2.15802	2.49651	2.62294	2.36801	2.34167	2.08934	2.08338	2.06128	2.40935	2.24782	1.9667	2.18305	2.25225	2.38936	2.48414	2.17873	2.01835	2.50009	2.35261	2.48038	2.27737	2.36283	2.35179	2.29445	2.37405	0.442658
ENSG00000235888	6677	AF064858				2.31842	1.53959	1.4918	1.36539	1.59469	1.55309	1.18669	1.20378	1.8908	1.2573	1.43436	1.36705	1.20609	1.07906	1.78215	1.38132	1.44977	1.1216	1.13904	0.738146	1.50647	0.920996	0.929532	1.0088	1.07801	2.04939	0.797632	1.59742	1.31517	1.28428	1.36811	2.25796	0.442388
ENSG00000120910	2899	PPP3CC	5533	CALNA3|CNA3|PP2Bgamma	protein phosphatase 3 catalytic subunit gamma	2.38336	2.38023	2.17653	2.30045	2.21606	2.43363	2.05199	2.1815	2.07813	2.45572	2.41208	2.27741	2.40631	2.23135	2.20364	2.16631	2.273	2.06537	2.2974	2.09672	2.09176	1.89544	2.17566	1.97364	2.14937	2.42297	1.86458	2.29639	2.02103	2.1799	2.11629	2.2873	0.441926
ENSG00000166349	7815	RAG1	5896	RAG-1|RNF74	recombination activating gene 1	1.39133	1.73588	1.77859	1.66035	1.20651	2.44704	1.12454	0.969692	1.67381	0.479146	1.6976	2.02673	1.0142	1.35781	1.20094	1.2352	2.67216	0.2765	0.962946	1.23875	1.65072	1.03014	1.55792	-0.21	1.36325	0.898854	0.973724	1.4513	1.57044	1.75477	1.51423	1.31067	0.441603
ENSG00000011454	9151	RABGAP1	2844|23637	GAPCENA|TBC1D11	RAB GTPase activating protein 1	2.95362	2.92238	3.10218	2.97046	3.0485	2.86636	3.03917	2.80944	3.12695	3.54041	3.04626	3.09704	2.77513	2.77716	2.70694	2.96544	2.98045	2.71741	2.79482	2.90743	2.94796	2.80425	2.95841	2.7068	3.03053	2.77885	2.94839	2.8848	2.99277	2.98757	2.86115	3.02026	0.441545
ENSG00000119523	2970	ALG2	85365	CDGIi|CMS14|CMSTA3|NET38|hALPG2	ALG2, alpha-1,3/1,6-mannosyltransferase	2.5332	2.73192	3.1127	2.61187	2.45503	2.60378	2.65207	2.76408	2.4068	2.43097	2.56736	2.53444	2.30793	2.28318	2.35284	2.50935	2.5851	2.42263	2.36949	2.46379	2.6324	2.60865	2.53023	2.34012	2.75274	2.52062	2.51224	2.61366	2.51272	2.55886	2.47396	2.55665	0.441518
ENSG00000156671	7163	SAMD8	142891	HEL-177|SMSr	sterile alpha motif domain containing 8	2.88964	2.72387	2.80526	2.88171	2.85758	2.75136	2.79164	2.32871	2.6098	2.49618	2.54551	2.40523	2.72834	2.46467	2.63431	2.6423	2.74808	2.55639	2.65755	2.6376	2.53079	2.37256	2.85187	2.64784	2.57829	2.56963	2.45405	2.60154	2.70113	2.84222	2.65411	2.96663	0.441168
ENSG00000148396	9975	SEC16A	9919	KIAA0310|SEC16L|p250	SEC16 homolog A, endoplasmic reticulum export factor	3.15509	2.90933	3.34068	3.39579	3.22145	3.35456	3.3044	3.2335	3.425	3.21872	3.21701	3.24538	3.06514	3.09983	3.02863	3.36187	3.23354	2.89716	3.11767	3.22387	3.33607	3.16757	3.30634	3.03683	3.27687	3.26166	3.1625	3.29411	3.30462	3.32495	3.28298	3.32471	0.44116
ENSG00000203644	910	RP11-332M2				1.79709	2.10946	2.1707	2.11012	1.98062	2.1285	1.96484	2.48062	2.17694	2.34838	2.29718	1.95418	2.04223	1.77803	1.76767	1.88518	2.0165	2.07584	1.95417	1.93772	1.97919	2.07153	1.94552	1.77883	1.98879	2.18409	2.09866	1.59742	1.76848	1.99493	1.78308	2.00548	0.441083
ENSG00000245694	5846	CRNDE	643911|101927480	CRNDEP|LINC00180|NCRNA00180|PNAS-108|lincIRX5	colorectal neoplasia differentially expressed (non-protein coding)	2.07009	2.38469	2.45528	2.49929	2.34218	1.90757	2.22279	2.18529	2.1146	2.72589	2.43796	2.64518	2.16033	2.00848	2.23235	2.00359	2.42463	2.10257	2.07016	2.00921	2.17829	2.41035	2.82647	1.20069	2.36325	2.3256	2.4893	1.8375	2.57428	2.20903	2.20316	2.67419	0.440757
ENSG00000225492	2352	GBP1P1	400759		guanylate binding protein 1 pseudogene 1	1.61711	0.694489	1.88693	2.4144	1.62334	2.33468	0.964843	2.39644	1.69729	2.00094	1.39657	1.89576	1.33871	1.71253	0.996818	1.40153	2.4025	1.53177	1.6064	0.437116	1.1019	0.553019	1.6892	0.753528	1.66428	1.83909	2.229	1.66437	1.78646	1.22061	1.29238	1.85768	0.440692
ENSG00000118508	1065	RAB32	10981		RAB32, member RAS oncogene family	1.74787	2.5074	2.04183	2.04462	1.99656	2.10882	1.28935	2.12892	1.91914	1.35421	1.94624	1.95113	2.00935	2.13976	1.37703	1.55047	2.16993	2.10901	1.90743	1.55106	1.97023	2.11332	2.17873	1.09595	1.77698	2.13654	1.70968	1.91866	1.90845	2.07858	1.71053	2.09225	0.440603
ENSG00000136868	5145	SLC31A1	1317	COPT1|CTR1	solute carrier family 31 member 1	2.4273	3.01151	3.21236	2.9846	2.59666	2.93244	2.74057	2.66742	2.76161	2.86026	2.87566	2.80403	2.51174	2.43317	2.50197	2.35796	2.52555	2.29975	2.35211	2.4665	2.44281	2.8115	2.49626	2.45423	2.68239	2.7377	2.72449	2.39413	2.45252	2.64342	2.61164	2.72723	0.440566
ENSG00000054965	7887	FAM168A	23201	KIAA0280|TCRP1	family with sequence similarity 168 member A	2.69531	2.8483	2.87317	2.96655	2.64144	2.72572	2.7087	2.64179	2.40381	2.8991	2.6976	2.47918	2.66741	2.7959	2.71366	2.49367	2.7005	2.49791	2.76021	2.66329	2.71955	2.65339	2.91965	2.53023	2.45563	2.75099	2.46664	2.7465	2.68808	2.68536	2.64594	2.70943	0.44039
ENSG00000138964	8621	PARVG	64098		parvin gamma	1.86182	1.7914	2.11102	2.25625	2.07181	2.13936	1.84945	1.98792	1.90045	1.69663	1.20027	1.80745	1.49132	1.84991	2.00542	1.89161	1.8637	1.08941	1.85504	1.70036	1.55616	1.61997	1.25689	1.35559	1.40901	2.54791	1.58768	1.55396	1.6731	1.22061	1.04935	2.04153	0.440357
ENSG00000179222	6016	MAGED1	9500	DLXIN-1|NRAGE	MAGE family member D1	2.99683	2.89725	3.37518	3.41386	3.07116	3.52368	3.01233	3.33785	3.5812	3.28871	2.44508	2.58843	3.09338	3.10395	3.03979	2.76411	3.30616	2.9054	3.12551	2.87855	3.12658	3.05179	3.08601	2.95273	3.27193	3.2246	2.69342	3.19767	3.05679	3.09107	3.11505	3.20803	0.440121
ENSG00000148110	3428	MFSD14B	84641	HIATL1	major facilitator superfamily domain containing 14B	3.00507	2.76267	3.45099	3.09465	2.94069	3.13505	3.01621	2.93483	2.89031	2.92358	3.15036	3.00106	2.78912	2.83948	2.72679	2.83362	2.90841	2.8255	2.81482	2.82213	2.97339	3.0649	2.99586	2.7097	3.0777	2.72121	2.99168	2.89325	2.93509	3.05312	3.03798	3.05365	0.439973
ENSG00000188641	7131	DPYD	1806	DHP|DHPDHASE|DPD	dihydropyrimidine dehydrogenase	2.29932	2.0747	2.58702	2.41007	2.44817	1.96727	1.93488	2.09308	1.64038	1.80136	1.16809	2.07531	1.80032	2.00334	1.84192	1.59058	2.38553	1.75362	1.98414	2.07394	2.20015	2.18984	2.43298	1.20069	2.34351	2.66548	2.41915	2.51325	2.26941	2.37802	2.11004	2.99747	0.439946
ENSG00000119487	6741	MAPKAP1	79109	JC310|MIP1|SIN1|SIN1b|SIN1g	mitogen-activated protein kinase associated protein 1	2.68639	3.02185	3.05313	2.86562	2.82514	2.83779	2.83277	2.6963	2.90093	3.0526	3.02263	2.8426	2.61867	2.60669	2.57774	2.74395	2.80675	2.61095	2.57147	2.69239	2.81144	2.92409	2.85122	2.53168	2.92444	2.76892	2.81187	2.81741	2.7407	2.86562	2.88451	2.69346	0.439926
ENSG00000012963	3509	UBR7	55148	C14orf130	ubiquitin protein ligase E3 component n-recognin 7 (putative)	2.43092	2.62135	2.67713	2.75554	2.45639	2.4026	2.46848	2.61735	2.58388	2.77306	2.65403	2.51568	2.5414	2.31711	2.39994	2.25223	2.44431	2.44969	2.43716	2.41788	2.45185	2.43192	2.45619	2.43114	2.53934	2.59031	2.44599	2.40554	2.37662	2.46299	2.47396	2.45974	0.439855
ENSG00000211460	4395	TSN	7247	BCLF-1|C3PO|RCHF1|REHF-1|TBRBP|TRSLN	translin	2.76741	2.96749	3.04888	3.0143	2.7982	2.91706	2.80648	2.91769	2.77007	3.13668	2.90233	2.91843	2.87354	2.65193	2.75799	2.75371	2.7707	2.76996	2.87835	2.74958	2.8042	2.77225	2.78686	2.59738	2.86739	2.86061	2.87681	2.77968	2.67081	2.83506	2.78574	2.77591	0.439762
ENSG00000148090	2258	AUH	549		AU RNA binding protein/enoyl-CoA hydratase	2.32306	2.86913	2.42204	2.15545	2.17913	2.424	2.28935	1.88047	1.92818	2.29373	2.16136	2.23818	1.94645	1.90513	1.78215	2.24663	2.35792	2.08606	2.05285	2.15033	2.19208	2.02038	2.27686	1.78695	2.11658	2.05376	2.20132	2.28593	2.19138	2.20667	2.21568	2.44481	0.43956
ENSG00000136930	1788	PSMB7	5695	Z	proteasome subunit beta 7	2.7391	3.00836	3.50053	2.95117	2.80736	2.89739	2.95211	3.04315	3.00737	3.17506	2.92455	2.92918	2.65324	2.70024	2.57431	2.69156	2.76416	2.75507	2.70567	2.59245	2.88669	3.11173	2.82302	2.63776	2.89662	2.73409	2.85263	2.80668	2.68734	2.73634	2.7702	2.84939	0.439438
ENSG00000134028	2438	ADAMDEC1	27299	M12.219	ADAM like decysin 1	1.88775	1.7914	1.77129	2.37139	1.50754	0.531902	0.964843	1.61596	0.895655	1.30845	0.0541457	1.27597	0.360988	0.0790589	1.17291	0.661165	1.34256	-0.21	-0.21	0.914237	1.33038	0.854049	0.503563	1.55971	1.16233	2.69819	-0.21	0.752326	1.06335	0.720006	0.271196	1.35018	0.439283
ENSG00000232732	6656	AC073043				0.0489035	0.694489	0.903525	1.41115	0.85433	0.971235	0.0106003	0.902746	0.719564	1.08121	0.0541457	0.912788	0.838109	0.380089	-0.21	0.059105	1.12071	-0.0245304	0.263976	-0.0400055	-0.21	0.553019	0.503563	-0.21	0.232916	0.752726	0.621541	0.576235	0.996407	0.720006	0.271196	0.289479	0.438829
ENSG00000118518	3508	RNF146	81847		ring finger protein 146	2.60761	2.93628	2.96892	2.66883	2.52527	2.56432	2.60055	2.68689	2.60417	2.67088	2.86839	2.65133	2.4579	2.60926	2.52056	2.57762	2.67459	2.47926	2.5862	2.65372	2.66465	2.54572	2.75884	2.38497	2.64285	2.64704	2.60154	2.6714	2.71932	2.6258	2.55675	2.58505	0.438687
ENSG00000107643	9674	MAPK8	5599	JNK|JNK-46|JNK1|JNK1A2|JNK21B1/2|PRKM8|SAPK1|SAPK1c	mitogen-activated protein kinase 8	2.5332	2.65591	2.92781	2.84851	2.7926	2.62181	2.62655	2.40335	2.57387	2.55833	2.66587	2.78829	2.6631	2.44267	2.46811	2.60933	2.71178	2.49398	2.64958	2.65635	2.57342	2.5602	2.58395	2.48107	2.46591	2.56963	2.51641	2.63504	2.62903	2.62128	2.49261	2.73352	0.438549
ENSG00000144048	3544	DUSP11	8446	PIR1	dual specificity phosphatase 11	2.54027	2.5488	2.89916	2.34691	2.56402	2.56129	2.62338	2.52079	2.54347	2.52933	2.43254	2.54626	2.63399	2.43317	2.32315	2.40741	2.59298	2.61595	2.63504	2.45415	2.5345	2.47035	2.58754	2.41817	2.60675	2.51914	2.45084	2.4766	2.49357	2.53514	2.46293	2.68915	0.436761
ENSG00000129071	3356	MBD4	8930	MED1	methyl-CpG binding domain 4, DNA glycosylase	2.55811	2.79829	2.92368	2.79	2.59666	2.56733	2.69724	2.65607	2.6896	2.68191	2.66693	2.79885	2.58887	2.66226	2.54212	2.58155	2.68022	2.59975	2.57573	2.63024	2.70729	2.63099	2.63282	2.62627	2.59747	2.75186	2.55981	2.65178	2.60565	2.60931	2.51794	2.6724	0.43634
ENSG00000119446	5196	RBM18	92400		RNA binding motif protein 18	2.48027	2.63401	2.90244	2.40127	2.45775	2.65	2.53694	2.5102	2.63689	2.78824	2.57789	2.60503	2.19984	2.27218	2.25209	2.55187	2.50092	2.32377	2.36089	2.46785	2.53079	2.52615	2.46101	2.14446	2.60491	2.33022	2.51641	2.48872	2.45881	2.6545	2.48471	2.53622	0.436006
ENSG00000179010	2655	MRFAP1	93621	PAM14|PGR1	Morf4 family associated protein 1	3.19254	3.4921	3.46373	3.31166	3.34147	3.29308	3.36567	3.30069	3.39397	3.33633	3.41303	3.37473	3.27294	3.30463	3.22829	3.08605	3.12988	3.24708	3.27108	3.17853	3.26626	3.29443	3.24393	3.24067	3.3207	3.36232	3.18768	3.17802	3.12459	3.24914	3.11691	3.32451	0.435951
ENSG00000100439	4070	ABHD4	63874	ABH4	abhydrolase domain containing 4	2.37728	2.61618	2.42695	2.63452	2.52295	2.45747	2.50056	2.6963	2.55525	2.47915	2.84933	2.2286	2.44556	2.42541	2.16708	2.42832	2.48993	2.663	2.39592	2.51509	2.36087	2.53378	2.32091	2.33559	2.37904	2.62313	2.54193	2.28167	2.35813	2.44971	1.95694	2.4826	0.43527
ENSG00000106799	6822	TGFBR1	7046	AAT5|ACVRLK4|ALK-5|ALK5|ESS1|LDS1|LDS1A|LDS2A|MSSE|SKR4|TGFR-1|tbetaR-I	transforming growth factor beta receptor 1	2.91931	2.92749	3.31933	2.51581	2.87552	2.79138	2.58809	2.62702	2.93352	2.94117	2.64854	3.11878	2.52086	2.46999	2.68435	2.65899	2.86993	2.28934	2.60144	2.55769	2.60496	2.5851	2.94761	2.34236	2.69381	2.67389	2.62371	2.75879	2.64068	2.86041	2.80011	3.09464	0.435045
ENSG00000143437	6448	ARNT	405	HIF-1-beta|HIF-1beta|HIF1-beta|HIF1B|HIF1BETA|TANGO|bHLHe2	aryl hydrocarbon receptor nuclear translocator	2.90199	2.82159	2.89696	2.79542	2.81812	2.96647	2.72493	2.70323	2.92549	2.8937	2.5869	2.88875	2.69645	2.67894	2.89169	2.74395	2.89547	2.69646	2.8142	2.73232	2.74001	2.82641	2.91965	2.69105	2.69004	2.90867	2.81813	2.8309	2.78351	2.93485	2.70175	2.91582	0.434708
ENSG00000149262	6067	INTS4	92105	INT4|MST093	integrator complex subunit 4	2.48981	2.37573	2.98135	2.44256	2.57655	2.58209	2.50753	2.46105	2.49042	2.48023	2.53987	2.23501	2.45265	2.39293	2.39649	2.46734	2.48495	2.49661	2.52405	2.40404	2.51171	2.55734	2.49033	2.33331	2.48211	2.51012	2.52463	2.43807	2.45125	2.545	2.48338	2.5212	0.43469
ENSG00000129484	4096	PARP2	10038	ADPRT2|ADPRTL2|ADPRTL3|ARTD2|PARP-2|pADPRT-2	poly(ADP-ribose) polymerase 2	2.37319	2.46534	2.90892	2.68067	2.59568	2.41556	2.48482	2.52599	2.82108	2.83993	2.77015	2.50896	2.64316	2.4115	2.37339	2.24095	2.36292	2.40844	2.56717	2.48504	2.63534	2.55011	2.50501	2.60601	2.53177	2.58778	2.42602	2.5859	2.48189	2.44971	2.17429	2.57616	0.434467
ENSG00000196843	3561	ARID5A	10865	MRF-1|MRF1|RP11-363D14	AT-rich interaction domain 5A	2.28945	1.80843	2.20183	2.33801	2.30149	2.2154	2.30507	2.39411	2.26156	2.19723	1.99366	2.17906	2.298	2.38869	2.15215	2.26862	2.16993	1.91995	2.32278	1.86848	2.10853	2.21891	2.24393	1.94665	1.89567	2.82827	2.08394	2.1673	2.19138	1.86093	1.76256	2.57051	0.434317
ENSG00000143971	7480	ETAA1	54465	ETAA16	Ewing tumor associated antigen 1	2.43092	2.61094	2.75478	2.59228	2.45367	2.28202	2.44035	2.35504	2.58487	2.43339	2.55794	2.35635	2.41979	2.25225	2.38951	2.35796	2.59396	2.4036	2.38783	2.45968	2.61737	2.43951	2.62083	2.28501	2.44643	2.35695	2.36973	2.53884	2.64881	2.6249	2.48999	2.52878	0.433043
ENSG00000204136	4501	GGTA1P	2681	GGTA|GGTA1|GLYT2|a1/3GTP	glycoprotein, alpha-galactosyltransferase 1 pseudogene	1.48027	1.91197	1.70801	1.57252	1.48272	1.32778	1.473	1.78735	1.33935	1.47915	1.30942	1.16057	1.31523	1.98215	1.48818	1.20523	1.64359	1.29769	1.70331	1.07394	1.31018	0.920996	1.06783	1.13374	1.04583	2.24409	1.27475	1.05336	1.1725	0.844945	-0.0298343	1.31067	0.432033
ENSG00000149269	6299	PAK1	5058	PAKalpha	p21 (RAC1) activated kinase 1	3.10275	2.80676	3.50762	2.93587	2.89325	2.90894	2.71902	2.80584	2.92908	2.21753	2.87435	2.81755	2.87287	2.61688	2.79478	2.77926	2.98165	2.80413	2.89593	2.80135	2.8459	2.76875	2.97339	2.05888	2.96931	2.7277	2.91601	2.88533	2.99641	2.87534	2.90315	3.07765	0.431803
ENSG00000204472	1243	AIF1	199	AIF-1|IBA1|IRT-1|IRT1	allograft inflammatory factor 1	1.60521	2.05622	2.24098	2.10356	1.94688	1.92984	1.95999	2.30644	1.76096	2.03845	1.45209	2.03939	1.57847	1.83493	1.41179	1.7312	1.85311	1.25422	1.74828	1.45136	1.65072	1.73866	1.20253	1.62276	1.23292	2.63582	1.85833	1.3166	1.36438	1.02104	0.748317	1.90226	0.431786
ENSG00000130203	2154	APOE	348	AD2|APO-E|LDLCQ5|LPG	apolipoprotein E	3.36926	4.13642	3.14282	3.50212	2.444	3.12822	1.75879	2.95261	2.29166	3.23177	1.88022	2.39434	2.37802	2.07906	2.42333	1.68235	1.9977	1.81432	2.74685	1.57278	1.68693	2.65682	2.08335	1.67781	1.47595	3.02503	2.81397	2.3166	2.08158	1.86093	1.46153	2.47981	0.43173
ENSG00000266340	668	RP11-848P1				1.00315	0.694489	0.903525	0.654191	0.905483	0.832932	0.487722	0.425624	1.08754	0.780176	1.05415	0.643943	0.963048	0.0790589	1.14295	0.059105	0.24565	0.452591	1.00434	0.738146	0.590021	-0.21	0.503563	-0.21	0.533946	0.752726	0.718451	0.451296	0.958619	0.983248	0.271196	0.891539	0.431702
ENSG00000140057	4984	AK7	122481	AK 7	adenylate kinase 7	0.650964	1.53959	1.78577	1.64794	1.18169	0.832932	1.12454	1.42562	1.8279	1.53984	0.656206	1.27597	1.05996	-0.21	-0.00318228	1.0591	1.14874	0.57753	0.808044	1.03918	0.833059	0.920996	1.23056	1.35559	0.710037	1.05376	1.29823	1.15027	0.871468	0.242885	-0.21	1.71272	0.431654
ENSG00000054654	31374	SYNE2	23224	EDMD5|NUA|NUANCE|Nesp2|Nesprin-2|SYNE-2|TROPH	spectrin repeat containing nuclear envelope protein 2	3.15713	3.3721	3.44821	3.33916	3.07313	3.40084	3.10332	3.06411	3.23278	3.33903	3.08353	3.46742	3.17954	2.85866	2.94621	3.17003	2.99267	2.80477	3.1738	3.01766	2.72035	3.12278	3.10598	2.54311	2.76567	3.07453	3.09466	3.13404	2.94944	2.99262	2.95649	3.2217	0.431494
ENSG00000198853	5698	RUSC2	9853	Iporin	RUN and SH3 domain containing 2	2.23642	2.48336	2.26761	2.33672	2.05161	2.36917	1.94002	2.06411	2.30125	1.73442	2.49975	1.96021	2.23314	2.44827	2.33328	1.97292	2.21646	1.81432	2.17246	2.02069	2.30393	2.09293	2.18178	1.58604	1.87637	2.44115	1.83902	2.3302	2.23737	2.30169	2.04205	2.23642	0.431177
ENSG00000095319	8041	NUP188	23511	KIAA0169|hNup188	nucleoporin 188kDa	2.77563	2.67902	3.01496	2.96806	2.78375	2.92767	2.80089	2.7883	2.89324	3.22695	2.95397	2.91145	2.60403	2.57042	2.66799	2.674	2.56057	2.54718	2.68476	2.64752	2.79414	2.72718	2.77926	2.7248	2.78437	2.73409	2.74865	2.78508	2.80032	2.71271	2.75264	2.83479	0.431056
ENSG00000165113	3402	GKAP1	80318	FKSG21|GKAP42	G kinase anchoring protein 1	2.16948	2.52379	2.50694	1.92304	1.94247	1.84366	1.79593	1.99383	1.75433	2.17155	2.26097	1.82823	1.55132	1.82725	1.82933	1.9456	2.14874	1.43787	1.55401	1.85209	1.95175	1.90841	1.78987	1.37678	1.65616	1.69721	1.57578	2.0076	1.96255	1.69004	1.86779	2.03767	0.430941
ENSG00000168556	2695	ING2	3622	ING1L|p33ING2	inhibitor of growth family member 2	1.941	2.43878	2.50012	2.09913	2.17396	2.16029	2.06751	2.21095	2.08443	2.34247	1.88665	2.0613	2.17723	1.82725	1.88331	1.72186	2.04499	2.05465	2.04213	1.84649	2.01327	2.24025	1.91854	1.88707	2.06542	1.97804	1.959	1.87726	1.81485	2.02821	1.86779	2.04153	0.430391
ENSG00000166439	7842	RNF169	254225		ring finger protein 169	2.64219	2.20637	2.57447	2.46615	2.54894	2.41556	2.35104	2.06411	2.47417	2.40342	2.64632	2.36822	2.37171	2.0919	2.30431	2.34466	2.33907	2.18766	2.30537	2.37995	2.28022	2.15145	2.41561	2.24489	2.20835	2.23845	2.39055	2.49922	2.2332	2.49816	2.33565	2.42461	0.42981
ENSG00000122729	7555	ACO1	48	ACONS|HEL60|IREB1|IREBP|IREBP1|IRP1	aconitase 1	2.70691	3.31877	2.46283	2.63711	2.75878	2.89174	2.53952	2.78165	2.47161	2.44879	2.73719	2.566	2.40631	2.6054	2.84746	2.44827	2.60263	2.10901	2.35388	2.31218	2.69808	2.51365	2.72541	2.21292	2.79162	2.73045	2.33963	2.67053	2.55969	2.6962	2.48071	2.8027	0.429325
ENSG00000100629	9353	CEP128	145508	C14orf145|C14orf61|LEDP/132	centrosomal protein 128	1.65096	1.47264	2.2949	2.29623	1.91503	2.06338	1.5788	2.08838	2.31799	2.32733	2.08353	2.03184	2.06428	1.74182	1.48818	1.43932	1.63482	1.60894	1.69534	1.63209	1.62143	1.80017	1.58274	1.75353	1.60398	2.43215	1.97852	1.75233	1.48543	1.44701	1.52647	1.84578	0.429312
ENSG00000005249	4262	PRKAR2B	5577	PRKAR2|RII-BETA	protein kinase cAMP-dependent type II regulatory subunit beta	1.97318	1.56955	2.04965	1.97935	2.0157	2.62881	1.63385	2.36012	1.99063	2.23119	2.72532	3.11649	1.38218	1.81942	2.0262	1.67189	1.60738	1.25422	1.96727	1.45136	1.60074	0.677958	1.84599	1.28501	1.59464	2.55482	1.87681	1.25293	1.73014	1.40425	0.815264	2.3387	0.429046
ENSG00000127990	20884	SGCE	8910	DYT11|ESG	sarcoglycan epsilon	2.32306	2.73192	2.88068	2.86217	2.15536	2.99467	1.60166	1.97585	2.71226	2.81259	2.48228	2.42313	1.70341	2.06583	1.9413	1.62731	2.80675	1.57753	2.00434	1.37497	2.06351	2.07153	2.59229	2.11526	1.21064	2.3739	1.45084	2.20206	1.73014	2.57633	2.61263	1.96158	0.429008
ENSG00000059769	2604	DNAJC25	548645	bA16L21.2.1	DnaJ heat shock protein family (Hsp40) member C25	2.34557	2.48336	2.73041	2.24206	2.16076	2.47515	2.2065	2.17381	2.32343	2.44175	2.49819	2.27597	2.06856	2.00848	1.95106	2.27395	2.25637	2.09932	2.04573	2.0569	2.12468	2.30378	2.11635	2.20989	2.33156	2.1677	2.19557	2.08138	2.06335	2.16974	2.17156	2.2873	0.428933
ENSG00000175582	4896	RAB6A	5870	RAB6	RAB6A, member RAS oncogene family	3.60424	3.31618	3.77488	3.27581	3.1799	3.41085	3.24181	3.23887	3.18865	2.96345	3.26312	3.11691	3.27692	3.17388	3.15488	3.12914	3.30217	3.21175	3.26484	3.09703	3.11765	3.24174	3.30129	2.9809	3.22125	3.13546	3.10691	3.1412	3.13101	3.36148	3.34289	3.28203	0.428919
ENSG00000279602	1321	CTD-3014M21				1.00315	0.694489	1.23088	1.11012	1.46975	1.40696	1.18669	1.23854	1.47289	1.75215	0.957236	1.00297	0.758928	1.15824	0.774969	0.536226	0.986013	1.39044	1.21822	1.19044	1.26671	0.774868	1.02644	0.957648	1.07801	1.54512	1.06087	1.53048	1.37962	1.40425	0.873256	1.31067	0.428606
ENSG00000116212	2164	LRRC42	115353	dJ167A19.4	leucine rich repeat containing 42	2.37319	2.44654	2.70114	2.52593	2.34394	2.44967	2.42222	2.35759	2.25948	2.43339	2.44508	2.48904	2.50244	2.05219	2.28685	2.19898	2.49607	2.3334	2.3829	2.09353	2.29546	2.60865	2.39751	2.30498	2.32282	2.43757	2.35993	2.34339	2.15778	2.25572	2.25797	2.41658	0.428567
ENSG00000159618	5630	ADGRG5	221188	GPR114|PGR27	adhesion G protein-coupled receptor G5	1.12808	1.88482	1.04183	1.9129	1.3826	2.28009	0.70957	1.77781	0.941413	0.956267	1.05415	0.878026	0.662018	0.778029	0.598878	1.28955	1.35959	0.452591	1.07689	0.738146	1.02935	1.18984	0.503563	0.53168	0.834976	2.09908	1.70968	1.05336	1.03117	0.418976	0.815264	1.96617	0.42837
ENSG00000163510	3524	CWC22	57703	EIF4GL|NCM|fSAPb	CWC22 homolog, spliceosome-associated protein	2.58923	2.63897	2.65365	2.56268	2.55547	2.59448	2.60166	2.64311	2.42855	2.62913	2.64073	2.62036	2.53708	2.54444	2.41346	2.52449	2.5959	2.63917	2.50328	2.50777	2.59219	2.64527	2.46577	2.25322	2.54148	2.53088	2.5327	2.54002	2.58093	2.60744	2.55788	2.61888	0.428299
ENSG00000173276	8062	ZBTB21	49854	ZNF295	zinc finger and BTB domain containing 21	2.31135	2.45036	2.56981	2.53582	2.39528	2.33638	2.26587	2.20738	2.34795	2.62294	2.10722	2.39102	2.31764	2.09609	2.27785	2.21139	2.23688	2.17137	2.2371	2.25003	2.18662	2.14408	2.3187	2.28755	2.23938	2.27124	2.2422	2.29639	2.12941	2.22741	2.18765	2.68393	0.42818
ENSG00000276168	299	RN7SL1	6029	7L1a|7SL|RN7SL|RNSRP1	RNA, 7SL, cytoplasmic 1	2.97883	1.87058	1.85169	3.71408	2.29759	1.72223	2.12119	2.36763	1.65742	1.53984	1.59821	1.19679	1.42169	1.93032	1.25209	1.13829	1.5574	2.05102	1.1934	1.30242	2.25513	2.5851	1.55792	1.74475	2.17244	2.22402	1.92257	1.90867	2.10756	1.53292	1.76256	1.82096	0.427885
ENSG00000133818	3456	RRAS2	22800	TC21	related RAS viral (r-ras) oncogene homolog 2	2.29932	2.82803	2.87025	2.3581	2.44678	2.66304	1.80299	2.39411	2.42571	3.49135	2.77348	2.6501	2.1739	1.95987	2.31488	2.30214	2.714	2.35022	1.91719	2.0169	2.33235	2.35693	2.60737	1.86747	2.39727	2.32791	2.46509	2.46273	2.25168	2.48963	2.22544	2.62393	0.427487
ENSG00000118418	1014	HMGN3	9324	PNAS-24|PNAS-25|TRIP7	high mobility group nucleosomal binding domain 3	2.92281	3.27083	2.89197	3.23755	2.75333	2.8613	2.65798	3.13447	2.67058	2.76751	2.97687	2.65798	2.70734	2.6822	2.99769	2.4724	2.97319	2.57426	2.66105	2.70973	2.95363	2.80099	3.03248	2.58348	2.89473	2.86867	2.63226	2.93274	2.86121	2.85195	2.92053	2.91736	0.42696
ENSG00000136811	6393	ODF2	4957	CT134|ODF2/1|ODF2/2|ODF84	outer dense fiber of sperm tails 2	2.66485	2.62135	3.22263	3.1572	2.8608	2.74476	2.90547	2.84805	3.0459	3.11059	2.95832	2.89367	2.68424	2.64843	2.46517	2.62613	2.48869	2.4036	2.64689	2.47454	2.6081	2.57144	2.75642	2.72014	2.60027	2.74218	2.98421	2.68429	2.70681	2.5557	2.67432	2.90543	0.426706
ENSG00000166352	1474	C11orf74	119710	HEPIS	chromosome 11 open reading frame 74	1.63997	2.20637	1.93995	1.88097	1.72209	1.56331	1.84311	2.05909	1.8859	1.91051	1.79451	1.47094	1.31523	1.68112	1.31904	1.67189	1.62586	1.70786	1.21822	1.73815	1.65072	1.99498	1.72541	1.37678	1.80112	1.78615	1.74376	1.54238	1.6248	1.67425	1.56123	1.6319	0.425979
ENSG00000100473	4031	COCH	1690	COCH-5B2|COCH5B2|DFNA9	cochlin	1.00315	1.59758	1.6025	2.26999	1.12733	2.59071	0.31163	1.42562	2.29552	0.956267	2.33745	2.1373	1.36099	0.982149	0.695788	0.904203	1.32483	0.753621	0.661916	0.261025	1.1019	0.978988	1.20253	0.83271	0.710037	2.17433	0.496602	1.49269	1.12135	0.941855	1.38514	1.06763	0.425831
ENSG00000140367	3852	UBE2Q2	92912		ubiquitin conjugating enzyme E2 Q2	2.60881	2.72992	2.96091	2.82696	2.6261	2.48007	2.67524	2.59294	2.53801	2.4993	2.67843	2.68815	2.69645	2.70949	2.56736	2.71038	2.82429	2.55296	2.66795	2.60048	2.64977	2.63461	2.86592	2.44372	2.61313	2.83551	2.56726	2.79765	2.64477	2.71637	2.53246	2.72245	0.425804
ENSG00000223960	4001	AC009948	101927027			2.26109	2.50067	2.58815	2.45843	2.41959	2.03021	1.98832	2.01669	2.34281	2.63976	2.62702	2.28598	2.15338	2.21578	2.0687	2.25776	2.273	2.21352	2.15328	2.15033	2.23593	1.92716	2.35072	1.48592	2.22192	2.06659	2.0529	2.40231	2.43177	2.21832	2.375	2.34063	0.425791
ENSG00000177125	6606	ZBTB34	403341	ZNF918	zinc finger and BTB domain containing 34	2.37112	2.14933	2.64977	2.35192	2.44539	2.5926	2.51711	2.30069	2.63514	2.70832	2.64632	2.48904	2.02844	1.8986	2.12067	2.46904	2.68261	2.16016	2.17513	2.28633	2.33235	2.44511	2.41738	1.95765	2.3121	2.09908	2.35594	2.59118	2.38852	2.47841	2.39668	2.29594	0.425408
ENSG00000248121	570	SMURF2P1			SMAD specific E3 ubiquitin protein ligase 2 pseudogene 1	0.747874	-0.21	0.778586	1.13131	1.03042	0.406963	0.964843	-0.21	1.02059	0.918478	1.00839	0.275966	0.838109	0.380089	-0.21	0.661165	0.421742	0.67444	0.565006	-0.21	0.891051	0.677958	0.980684	0.355588	0.409007	0.752726	0.320511	0.877265	0.519286	0.786953	0.873256	0.833547	0.425202
ENSG00000004961	2343	HCCS	3052	CCHL|LSDMCA1|MCOPS7|MLS	holocytochrome c synthase	2.22499	2.51073	2.78719	2.41762	2.21131	2.22431	2.28935	2.27072	2.40381	2.43938	2.33518	2.18801	2.25308	2.20616	2.24724	2.22937	2.46576	2.29562	2.27892	2.18788	2.46363	2.35465	2.45781	2.11526	2.65452	2.38417	2.38309	2.31857	2.41691	2.43181	2.38347	2.61684	0.425191
ENSG00000251661	1887	RP11-326C3				0.951994	1.23856	0.602495	1.27149	1.09737	1.55309	0.31163	1.02768	0.844503	0.991029	-0.21	0.643943	0.059958	0.681119	0.95106	0.536226	1.05856	-0.0245304	0.917189	0.738146	1.06714	0.553019	0.327472	0.0545584	0.533946	1.25788	-0.21	1.1203	-0.0827741	0.543915	0.271196	0.46557	0.424857
ENSG00000196305	7401	IARS	3376	IARS1|ILERS|ILRS|IRS|PRO0785	isoleucyl-tRNA synthetase	3.12189	3.20302	3.61984	3.38624	3.10015	3.1608	3.11372	3.09121	3.20005	3.6661	3.38537	3.17924	2.94645	2.84547	2.97999	3.00457	2.93005	2.7996	2.97789	2.99422	3.11733	2.99445	3.07798	3.08354	3.19315	3.05202	3.14885	3.05516	3.06087	3.14024	3.0914	3.18518	0.424831
ENSG00000223546	4077	LINC00630		LL0XNC01-157D4.1|LL0XNC01-237H1.2	long intergenic non-protein coding RNA 630	1.44684	1.17161	1.62368	1.40016	1.49531	1.54263	1.44196	1.23854	1.54347	1.80136	1.6976	1.6501	1.50712	0.924157	1.29785	1.28955	1.5244	1.53177	1.6064	1.45136	1.65072	1.0759	1.25689	1.13374	1.48819	1.33251	1.3417	1.46554	1.42238	1.60461	1.24892	1.67864	0.423947
ENSG00000111231	2593	GPN3	51184	ATPBD1C	GPN-loop GTPase 3	2.15611	2.46534	2.55674	2.19291	2.07509	2.28968	2.0106	2.28596	2.35303	2.55469	2.37636	2.31073	2.06856	2.04754	2.0687	1.95673	2.12071	2.18766	2.04213	1.85209	2.18386	2.10528	2.1848	2.07575	2.23938	2.10297	2.06087	2.03108	1.92583	2.09107	2.03086	2.05291	0.423604
ENSG00000006534	6626	ALDH3B1	221	ALDH4|ALDH7	aldehyde dehydrogenase 3 family member B1	2.65205	2.48688	2.0868	2.65357	1.91503	1.71517	2.22279	2.05909	2.56569	1.99103	2.56603	2.03437	1.96844	1.93639	1.77497	2.48886	2.40702	2.32182	2.16977	2.30635	2.46363	1.83177	2.25944	1.68803	2.13871	2.3256	2.59926	1.63693	1.73014	2.30547	1.59341	2.01783	0.423151
ENSG00000198833	4164	UBE2J1	51465	CGI-76|HSPC153|HSPC205|HSU93243|NCUBE-1|NCUBE1|UBC6|UBC6E|Ubc6p	ubiquitin conjugating enzyme E2 J1	2.71448	2.93128	3.02286	2.95553	2.91926	2.91347	2.8643	3.08507	2.79328	3.00838	2.79608	3.05772	2.85445	2.98861	2.72273	2.78009	2.86942	2.82119	2.96727	2.77291	2.8465	2.88004	2.84861	2.63205	2.81555	3.30975	2.8041	2.82787	2.71726	2.88485	2.71602	2.95693	0.423097
ENSG00000196503	2807	ARL9	132946		ADP ribosylation factor like GTPase 9	0.951994	0.87058	1.69063	1.24046	1.46975	1.73602	0.855698	0.969692	1.1175	2.21355	0.355176	0.840238	1.71317	1.49403	1.17291	1.13829	1.8891	0.820568	1.07689	0.562055	1.46508	1.43763	1.20253	-0.21	1.65616	1.05376	1.83902	1.08812	1.76848	1.14598	0.572226	1.4936	0.422711
ENSG00000155304	4153	HSPA13	6782	STCH	heat shock protein family A (Hsp70) member 13	2.18244	2.5488	3.33909	2.72344	2.62702	2.366	2.34304	2.37745	2.71153	2.89328	2.62352	2.65193	2.59652	2.22519	2.25689	2.07194	2.31937	2.30385	2.53698	2.26319	2.10523	1.97353	2.33394	2.28755	2.17244	2.66335	2.10584	2.17557	2.15527	2.39517	2.2712	2.49224	0.422311
ENSG00000093144	5676	ECHDC1	55862	HEL-S-76|MMCD|dJ351K20.2	ethylmalonyl-CoA decarboxylase 1	2.9919	3.20167	3.29336	2.72869	2.83604	3.22782	2.82218	3.04991	2.94831	2.92514	3.13042	2.75212	2.73939	2.81784	2.82676	2.77844	2.88414	2.95593	2.85281	2.78282	2.87838	2.83933	3.01678	2.65986	3.01395	2.93628	2.84491	2.85097	2.83839	3.00781	3.05007	2.98188	0.421738
ENSG00000136816	2907	TOR1B	27348	DQ1	torsin family 1 member B	2.45714	2.52056	2.84677	2.45745	2.5533	2.83076	2.43385	2.51729	2.37117	2.57257	2.31896	2.47094	2.20918	2.16542	2.39649	2.3666	2.52326	2.24264	2.19083	2.35445	2.62244	2.8438	2.56927	2.24768	2.53719	2.42482	2.3417	2.63882	2.55069	2.45905	2.52647	2.52627	0.421583
ENSG00000148337	8690	CIZ1	25792	LSFR1|NP94|ZNF356	CDKN1A interacting zinc finger protein 1	2.99585	2.94491	3.34581	3.01457	2.98747	2.96085	3.06021	2.97278	3.10903	3.29223	3.11333	3.10848	2.77846	2.89264	2.78072	2.99005	2.99112	2.86979	2.93838	2.91712	3.00791	3.06043	3.05298	2.81799	2.99258	2.934	3.03063	3.03751	3.02849	2.98952	2.99955	2.9962	0.421326
ENSG00000111224	6200	PARP11	57097	ARTD11|C12orf6|MIB006	poly(ADP-ribose) polymerase family member 11	2.06174	2.10103	2.31641	2.44957	2.18169	1.76869	1.96484	2.10687	1.99063	2.16489	2.05415	2.31604	2.19029	1.82725	1.73718	1.91644	1.81385	1.40683	2.00037	2.14469	2.22601	1.89544	2.06783	1.76213	2.0391	2.15756	1.89454	2.02725	2.28644	2.07219	2.01938	2.36866	0.421193
ENSG00000151748	5630	SAV1	60485	SAV|WW45|WWP4	salvador family WW domain containing protein 1	2.48347	2.86475	2.83739	2.52006	2.5333	2.43363	2.50336	2.3499	2.70559	2.73802	2.94176	2.66631	2.56781	2.28318	2.4547	2.33326	2.65219	2.41795	2.41165	2.35445	2.50516	2.55157	2.53564	2.387	2.37437	2.61366	2.44923	2.47932	2.49241	2.47588	2.46985	2.53499	0.421045
ENSG00000090061	8220	CCNK	8812	CPR4	cyclin K	2.19503	2.11773	2.67621	2.22573	2.13593	2.0942	2.15673	1.85699	2.52687	2.31957	2.26633	2.24755	2.1935	1.7603	2.07236	1.78338	2.16993	1.91499	2.17513	2.11228	2.00915	1.71935	2.20829	2.18489	2.17492	2.06659	2.1625	2.09475	2.08158	2.16196	2.03835	2.46557	0.421027
ENSG00000176826	3458	FKBP9P1	360132	FKBP9L	FK506 binding protein 9 pseudogene 1	1.12808	0.995519	1.81335	1.01321	0.905483	1.27226	1.0106	1.12459	0.941413	1.02321	0.899244	1.19679	1.0142	0.924157	1.076	0.837256	1.0238	0.67444	1.28517	1.03918	0.766112	0.854049	0.725412	0.0545584	0.973279	1.19988	1.16561	0.877265	0.917226	0.543915	0.748317	1.06763	0.420695
ENSG00000101347	11261	SAMHD1	25939	CHBL2|DCIP|HDDC1|MOP-5|SBBI88	SAM and HD domain containing deoxynucleoside triphosphate triphosphohydrolase 1	2.54445	2.67449	2.99431	3.40481	2.97777	3.07535	2.46697	2.86417	2.64212	3.11084	3.02263	2.90196	2.7421	2.78149	2.45166	2.51395	2.49607	2.1216	2.74254	2.4087	2.50516	2.41634	2.17873	2.69801	2.43704	3.26834	2.72705	2.29432	2.52895	2.02464	1.99955	2.80403	0.420637
ENSG00000117009	5946	KMO	8564	dJ317G22.1	kynurenine 3-monooxygenase (kynurenine 3-hydroxylase)	1.16285	1.96166	1.46283	1.27149	1.15536	1.36121	1.26587	1.30069	0.844503	1.21951	1.51654	0.275966	1.31523	0.924157	1.25209	0.837256	0.789718	1.23074	0.866036	1.26102	1.1019	0.774868	1.25689	0.656618	0.409007	1.51615	0.922571	0.928417	0.917226	1.0558	1.11629	1.36866	0.41992
ENSG00000129534	6250	MIS18BP1	55320	C14orf106|HSA242977|KNL2|M18BP1	MIS18 binding protein 1	2.63549	2.64631	2.93087	2.76526	2.57345	2.92018	2.65602	2.65989	2.94616	2.89161	3.00791	3.04163	2.41979	2.54295	2.43457	2.46223	3.00908	2.59352	2.6593	2.63209	2.64117	2.59177	2.70496	2.6011	2.53395	2.68215	2.60607	2.63693	2.6162	2.74736	2.67688	2.67776	0.419879
ENSG00000121210	6393	KIAA0922	23240	TMEM131L	KIAA0922	1.86182	2.10946	2.78577	2.75407	2.21369	1.79907	1.83668	1.91699	2.05868	3.58089	2.34195	2.15678	2.1355	2.0381	2.18151	1.69257	1.83672	1.49398	2.10596	1.72342	1.99228	1.80017	2.19963	1.64562	2.21969	2.54791	1.68224	1.97417	2.29744	1.8961	1.92441	2.4936	0.41971
ENSG00000006125	7591	AP2B1	163	ADTB2|AP105B|AP2-BETA|CLAPB1	adaptor related protein complex 2 beta 1 subunit	3.30054	3.44229	3.41824	3.29666	3.53738	3.28202	3.29458	3.23451	3.26508	3.42609	3.0436	3.3834	3.35662	3.24756	3.25354	3.28234	3.3755	3.21826	3.32825	3.28837	3.2961	3.23697	3.35787	2.95927	3.22921	3.20019	3.06048	3.18743	3.06951	3.25908	3.26463	3.27737	0.419212
ENSG00000145730	8846	PAM	5066	PAL|PHM	peptidylglycine alpha-amidating monooxygenase	2.80402	3.213	3.07121	2.9105	2.98627	2.60562	2.72241	2.8464	3.0476	3.33858	2.92455	2.70085	3.04985	3.03762	2.9159	2.48235	2.94765	2.20847	2.87623	2.55549	2.89105	2.92038	3.04556	2.33559	2.87686	3.14437	2.66979	2.91269	2.86953	2.95721	2.99424	3.01824	0.418997
ENSG00000189212	8272	DPY19L2P1			DPY19L2 pseudogene 1	1.12808	-0.21	2.10765	2.19291	-0.0487598	1.46132	0.31163	0.726654	1.60417	0.178116	0.656206	1.56227	0.360988	1.0333	1.076	1.01335	1.7508	-0.0245304	0.263976	0.738146	0.465082	-0.21	0.628502	-0.21	0.409007	0.831908	0.621541	1.22945	-0.0827741	0.941855	-0.21	0.942691	0.418862
ENSG00000112078	6239	KCTD20	222658	C6orf69|dJ108K11.3	potassium channel tetramerization domain containing 20	2.87756	3.04182	3.13045	2.93781	3.03006	3.188	3.05631	2.87433	3.05301	3.29389	2.98965	3.01791	2.91305	3.01808	2.92316	2.86528	2.92553	2.73514	3.08187	2.91712	2.93833	2.85114	2.94604	2.82467	2.88274	3.09869	2.80623	3.04199	2.97527	2.92186	2.97663	3.02066	0.418768
ENSG00000057608	3918	GDI2	2665	HEL-S-46e|RABGDIB	GDP dissociation inhibitor 2	3.42108	3.50707	3.78612	3.46452	3.36471	3.55154	3.42657	3.5384	4.06582	3.30311	3.35885	3.56992	3.34416	3.27302	3.28796	3.21897	3.39625	3.28659	3.22941	3.26276	3.41415	3.44157	3.47807	3.35341	3.43717	3.36402	3.39055	3.38003	3.21191	3.38386	3.36514	3.39787	0.418516
ENSG00000134278	6532	SPIRE1	56907	Spir-1	spire type actin nucleation factor 1	2.41812	2.71361	2.28824	2.56268	2.38421	2.39374	2.08615	2.15802	2.31981	2.5436	1.35518	2.31867	2.41979	2.193	2.27785	2.18621	2.34602	2.15731	2.48929	2.03554	2.24081	1.86829	2.4464	1.4525	2.10507	2.33931	1.76767	2.1109	2.23109	2.51006	2.25347	2.32491	0.417944
ENSG00000188566	2836	NDOR1	27158	NR1|bA350O14.9	NADPH dependent diflavin oxidoreductase 1	2.45884	1.99552	2.41541	2.58434	2.31108	2.2663	2.30286	2.27072	2.39778	2.28533	2.70639	2.32518	2.25586	2.17597	2.19821	2.29463	2.31937	2.06183	2.14479	2.13609	2.42887	2.24908	2.3006	2.18489	2.4302	2.33706	2.29132	2.39906	2.47232	2.43601	2.35933	2.37938	0.417787
ENSG00000197405	2964	C5AR1	728	C5A|C5AR|C5R1|CD88	complement component 5a receptor 1	1.96798	2.38909	2.6339	2.19648	1.98867	1.60194	1.59038	2.30644	1.6896	2.29373	1.73539	1.85575	1.23605	1.80333	1.87188	1.59058	1.7707	1.23074	1.99637	1.50406	0.987961	1.7919	1.40665	1.54592	1.16233	2.59906	1.62154	1.15027	1.40859	1.30358	0.271196	2.35766	0.417585
ENSG00000164543	5683	STK17A	9263	DRAK1	serine/threonine kinase 17a	2.55269	2.49726	3.28958	2.6416	2.6747	2.65657	2.67241	2.48062	2.70559	2.41742	2.61405	2.67679	2.66848	2.52931	2.48678	2.53332	2.52782	2.5425	2.81543	2.45968	2.32442	2.26342	2.60163	2.38497	2.42184	2.74836	2.47887	2.44252	2.57524	2.58234	2.40313	2.77944	0.417481
ENSG00000136897	3336	MRPL50	54534	MRP-L50	mitochondrial ribosomal protein L50	2.39915	2.75519	2.84739	2.38428	2.38581	2.53515	2.37609	2.56076	2.19183	2.89827	2.61763	2.54781	1.96844	2.21578	2.24724	2.24944	2.44705	2.20847	2.06675	2.26319	2.41447	2.59441	2.45295	1.98906	2.52295	2.2686	2.3887	2.44104	2.37511	2.47333	2.3801	2.43249	0.417359
ENSG00000123737	4711	EXOSC9	5393	PM/Scl-75|PMSCL1|RRP45|Rrp45p|p5|p6	exosome component 9	2.4503	2.50067	2.90677	2.76043	2.47238	2.63656	2.52647	2.72774	2.67701	3.03605	2.65945	2.56152	2.5705	2.52466	2.42657	2.4035	2.42749	2.48062	2.41931	2.50654	2.49582	2.40631	2.43468	2.54452	2.49537	2.55207	2.54193	2.48338	2.4866	2.49208	2.31259	2.52247	0.416925
ENSG00000233593	4225	RP4-665J23	105378853			1.42911	1.96166	1.55674	1.78682	1.41364	1.32778	0.70957	1.72665	1.43277	0.354207	1.92338	0.753088	1.05996	1.0333	1.11076	0.360135	0.789718	1.08941	0.808044	0.658965	1.16405	0.854049	1.3052	0.656618	0.533946	0.655816	1.06087	1.15027	0.820316	1.1723	0.873256	0.942691	0.416527
ENSG00000165006	2772	UBAP1	51271	NAG20|UAP|UBAP|UBAP-1	ubiquitin associated protein 1	2.67422	2.81997	2.77129	2.73749	2.80857	2.71942	2.61157	2.70094	2.45729	2.6435	2.75744	2.87549	2.50244	2.50881	2.62316	2.67295	2.78785	2.51954	2.54841	2.47454	2.74989	2.81784	2.84992	2.42931	2.75077	2.69024	2.62694	2.70977	2.62819	2.76206	2.69852	2.8964	0.416501
ENSG00000163807	5216	KIAA1143	57456		KIAA1143	2.77154	2.68349	2.73122	2.68933	2.63519	2.74741	2.69455	2.62702	2.75832	2.81561	2.86706	2.73284	2.76411	2.53238	2.71945	2.62848	2.66229	2.58613	2.57361	2.69479	2.65821	2.7223	2.82232	2.64895	2.69381	2.66228	2.63438	2.73233	2.56461	2.69697	2.64411	2.74356	0.415758
ENSG00000003096	6983	KLHL13	90293	BKLHD2	kelch like family member 13	2.28945	2.76267	1.86376	1.99942	1.6916	1.88408	1.71817	1.76805	1.8859	2.7647	0.656206	1.53921	1.05996	1.12045	2.17	0.661165	1.87404	1.50695	1.37792	1.94677	1.55616	1.68868	1.67965	0.355588	1.51167	1.80194	1.87074	1.66437	1.99641	1.73425	1.73359	1.8273	0.415208
ENSG00000126351	6959	THRA	7067	AR7|CHNG6|EAR7|ERB-T-1|ERBA|ERBA1|NR1A1|THRA1|THRA2|c-ERBA-1	thyroid hormone receptor, alpha	2.26109	2.65114	2.4673	2.32761	2.35607	2.14203	2.2984	1.90275	2.32162	2.58974	2.47903	2.29439	2.31281	2.34623	2.2143	2.25223	2.22337	2.16016	2.43129	2.25446	2.2028	2.03014	2.31424	1.92962	1.78314	2.5788	2.18383	2.38747	2.21169	1.93749	1.86779	2.34447	0.414974
ENSG00000269940	611	RP11-73M18				1.22499	1.17161	1.39838	1.24046	1.36621	1.32778	1.28935	0.969692	1.33935	1.43339	1.25827	1.33032	1.42169	0.85721	1.20094	1.20523	1.24565	1.08941	1.1934	1.13609	1.16405	1.03014	1.55792	1.1685	1.36325	1.41548	1.3619	1.35439	1.53001	1.63205	1.08411	1.43561	0.414873
ENSG00000060762	1546	MPC1	51660	BRP44L|CGI-129|MPYCD|dJ68L15.3	mitochondrial pyruvate carrier 1	2.50222	2.86622	2.38245	2.71865	2.40303	2.58976	2.30727	2.44056	2.43557	2.55378	2.38253	2.34291	2.24748	2.30178	2.52445	2.23229	2.5689	2.53895	2.25961	2.37161	2.59434	2.63819	2.55536	2.1685	2.7468	2.55618	2.44599	2.56412	2.45252	2.51356	2.48999	2.65869	0.414686
ENSG00000155313	7823	USP25	29761	USP21	ubiquitin specific peptidase 25	2.54306	2.86181	3.03985	2.63126	2.69397	2.45876	2.64407	2.4729	2.48424	2.88184	2.73175	2.52801	2.54992	2.38869	2.39476	2.5629	2.4565	2.57426	2.59337	2.50777	2.54306	2.30889	2.59698	2.36843	2.60766	2.51465	2.51224	2.55052	2.49815	2.74394	2.5545	2.65869	0.414374
ENSG00000087884	1943	AAMDC	28971	C11orf67|CK067|PTD015	adipogenesis associated, Mth938 domain containing	2.27679	1.85586	2.20456	1.46231	1.59469	1.94688	1.64407	1.90992	1.45993	1.52054	1.79451	1.37863	1.56511	1.69184	1.5283	1.66116	1.85843	1.45259	1.69534	1.56205	1.75881	1.22203	1.94026	1.58604	1.51167	1.53088	1.59926	1.56524	1.54048	1.63205	1.65141	1.56823	0.414318
ENSG00000137198	2232	GMPR	2766	GMPR 1|GMPR1	guanosine monophosphate reductase	1.39133	1.97324	1.93493	1.9129	1.97655	0.832932	1.12454	1.20378	1.14553	0.877086	0.531267	1.02929	1.63974	1.51042	1.33924	1.20523	1.7508	1.15156	1.28517	1.03918	1.49311	1.30635	1.82578	-0.21	1.78314	1.65582	1.29823	1.89325	1.78646	1.26407	1.44729	1.87494	0.414165
ENSG00000168062	2815	BATF2	116071	SARI	basic leucine zipper ATF-like transcription factor 2	1.25302	1.3477	1.38065	2.39116	1.8025	2.24371	1.51575	2.11582	0.640383	1.60136	0.531267	1.33032	1.38218	1.33433	1.11076	0.904203	1.66062	1.37341	1.8142	1.72342	1.63141	1.71935	0.804593	0.355588	0.973279	1.84615	2.17482	1.08812	0.820316	0.640825	0.271196	2.02187	0.414162
ENSG00000187164	8252	SHTN1	57698	KIAA1598	shootin 1	2.40874	3.12746	2.87376	2.64351	2.54342	1.70799	2.42222	2.09308	2.55736	2.25548	2.8359	2.73636	2.68424	1.97115	2.17291	2.27129	2.5988	2.20336	2.45431	2.39136	2.43201	2.05362	2.59464	1.33331	2.21292	2.28421	2.06087	2.59535	2.42777	2.74531	2.2965	2.56709	0.413882
ENSG00000041982	9639	TNC	3371	150-225|DFNA56|GMEM|GP|HXB|JI|TN|TN-C	tenascin C	2.30897	1.64873	3.93448	2.96077	2.7547	2.14995	2.17792	2.70438	2.92232	2.01696	1.5013	2.46443	2.19984	2.8357	1.47394	1.49047	1.7005	1.69147	2.93469	1.59346	2.07787	1.15508	1.92953	2.66201	2.09624	3.3221	2.03651	1.47932	1.34859	2.21137	1.01156	2.8937	0.413868
ENSG00000148308	3592	GTF3C5	9328	TFIIIC63|TFIIICepsilon|TFiiiC2-63	general transcription factor IIIC subunit 5	2.71915	2.53647	2.97125	2.77664	2.85161	2.94141	2.87094	2.81034	2.91176	2.87534	2.85349	2.70194	2.50556	2.63657	2.52056	2.78502	2.74327	2.63253	2.63319	2.65284	2.89912	2.91285	2.84069	2.55971	2.81041	2.58139	2.80765	2.95418	2.78763	2.74051	2.82447	2.81711	0.413656
ENSG00000027697	3277	IFNGR1	3459	CD119|IFNGR|IMD27A|IMD27B	interferon gamma receptor 1	3.14303	2.87347	3.78162	3.01565	3.13593	3.27266	3.25562	2.85051	2.88093	3.18373	3.21701	3.282	2.83155	3.02991	3.13036	2.95947	3.27645	3.19741	2.98081	3.08482	3.1439	3.16297	3.19346	2.98039	3.11402	3.32699	2.82837	3.10707	3.00073	3.15802	3.02363	3.31067	0.413633
ENSG00000214274	1430	ANG	283	ALS9|HEL168|RAA1|RNASE4|RNASE5	angiogenin	1.00315	1.73588	1.6025	1.45255	1.25227	0.971235	1.15673	2.00541	1.5212	1.43339	0.0541457	1.73334	1.40238	0.924157	1.20094	0.962195	1.40702	1.01686	0.917189	1.40715	1.16405	1.15508	1.32747	0.355588	0.409007	1.46873	0.621541	0.752326	0.871468	1.40425	-0.21	0.687419	0.413155
ENSG00000136935	6019	GOLGA1	2800	golgin-97	golgin A1	2.67627	2.76081	2.96043	2.87243	2.64497	2.65738	2.69275	2.57791	2.85204	2.53984	2.56603	2.577	2.61263	2.43699	2.56148	2.63198	2.6897	2.46683	2.35564	2.58221	2.64214	2.65224	2.66493	2.54311	2.72707	2.5762	2.70433	2.62058	2.8143	2.71564	2.74249	2.67953	0.412949
ENSG00000057663	5655	ATG5	9474	APG5|APG5-LIKE|APG5L|ASP|hAPG5	autophagy related 5	2.52166	2.60565	2.78291	2.62732	2.62793	2.688	2.58231	2.6311	2.5888	2.63296	2.58944	2.65315	2.43103	2.50394	2.56619	2.53911	2.71474	2.6898	2.55401	2.53054	2.57903	2.67796	2.6339	2.27727	2.70347	2.5352	2.54323	2.55737	2.55472	2.75209	2.62434	2.59911	0.412947
ENSG00000260545	415	CTB-134F13				1.16285	0.393459	0.602495	0.654191	1.06518	0.971235	0.61266	-0.21	0.941413	0.780176	0.531267	0.912788	1.13914	-0.21	0.473939	0.059105	0.421742	0.2765	0.741097	1.00139	0.465082	0.0758981	0.327472	0.656618	0.776984	0.898854	0.320511	0.819273	0.762324	0.418976	-0.21	0.833547	0.412606
ENSG00000106803	1209	SEC61B	10952		Sec61 translocon beta subunit	2.57135	2.71361	3.25159	2.7859	2.62149	2.6533	2.77178	3.10777	2.51775	2.732	2.73809	2.71897	2.42169	2.6041	2.36973	2.45004	2.58311	2.53538	2.47215	2.36483	2.69808	2.8868	2.4736	2.3747	2.71292	2.82239	2.64991	2.51325	2.4866	2.57633	2.58189	2.52247	0.412593
ENSG00000118495	8733	PLAGL1	5325	LOT1|ZAC|ZAC1	PLAG1 like zinc finger 1	2.5842	2.61877	2.68168	2.80429	2.36454	2.8567	2.0106	2.68926	3.09887	2.44996	1.94064	2.51568	2.44017	2.22828	2.63029	2.38952	2.32844	1.45259	2.33952	1.81125	2.39108	2.45065	2.76443	1.79492	2.41902	2.75791	1.82566	2.73685	2.61007	2.48218	2.64319	2.62794	0.412096
ENSG00000223901	1117	AP001469				0.827055	0.694489	1.38065	0.850485	0.796338	0.531902	0.61266	-0.21	1.24244	1.10753	0.531267	0.798845	1.60403	0.778029	0.695788	0.536226	0.722772	0.2765	-0.0370538	0.658965	0.686931	0.0758981	0.929532	-0.21	1.04583	1.22985	0.718451	1.2752	0.871468	0.896098	0.924408	1.06763	0.412066
ENSG00000092108	6571	SCFD1	23256	C14orf163|RA410|SLY1|SLY1P|STXBP1L2	sec1 family domain containing 1	2.60157	2.8375	3.11538	2.85715	2.65194	2.80083	2.75333	2.79484	2.58782	2.75446	2.7953	2.75693	2.4004	2.64016	2.65196	2.48071	2.87199	2.75937	2.73084	2.70036	2.7446	2.73391	2.84599	2.65553	2.77884	2.81039	2.66096	2.70576	2.72544	2.77881	2.72983	2.85533	0.411998
ENSG00000237943	3892	PRKCQ-AS1			PRKCQ antisense RNA 1	1.8413	0.694489	2.06862	1.64794	1.58471	1.97123	1.45776	1.35504	2.52348	0.918478	2.307	1.63135	1.23605	1.38009	2.01801	1.74035	1.72995	0.97547	0.917189	1.5282	1.9422	1.52306	1.55792	-0.21	1.85617	1.62196	1.80481	1.83151	1.86662	1.70528	1.61362	1.71272	0.411803
ENSG00000140848	7737	CPNE2	221184	COPN2|CPN2	copine 2	2.30176	2.09243	2.39663	2.52006	2.34569	2.4377	2.31163	2.37745	2.59847	2.43459	2.80926	2.46349	2.37802	2.47526	2.23986	2.38748	2.34256	2.08268	2.39431	2.08385	2.18936	2.12122	2.47049	2.20378	2.01825	2.51615	2.27233	2.56301	2.16026	2.23411	1.94789	2.2938	0.411679
ENSG00000102007	1303	PLP2	5355	A4|A4LSB	proteolipid protein 2 (colonic epithelium-enriched)	3.03657	2.47264	3.51723	2.95491	2.78439	2.89833	3.05041	3.30701	2.97884	2.82305	2.8272	3.14773	2.97799	2.78918	2.55553	2.92657	3.33608	3.25399	2.91038	2.79186	3.13098	2.82331	3.27808	2.73217	3.00303	2.83623	2.7844	2.89949	2.5884	2.88386	2.64686	2.80535	0.411613
ENSG00000223508	1023	RPL23AP53		RPL23A_20_869	ribosomal protein L23a pseudogene 53	1.55405	1.39346	1.23088	1.45255	1.49531	1.50963	1.24105	1.07884	1.43277	2.10239	1.57266	1.27597	1.56511	0.924157	1.39476	1.28955	1.50092	1.15156	1.13904	1.40715	1.46508	1.11729	1.28171	1.13374	1.23292	1.13294	0.864579	1.50565	1.19598	1.1723	1.22544	1.38639	0.411488
ENSG00000281649	6483	EBLN3	100506710		endogenous Bornavirus-like nucleoprotein 3	3.09928	3.22469	3.10253	3.0344	3.02897	2.99129	2.82949	2.94348	3.01034	2.96805	3.08877	3.18517	2.6631	2.54146	2.92878	2.83653	3.18567	2.66389	2.65843	2.90987	3.22121	2.91095	3.2389	2.73399	3.00853	2.79805	3.02637	3.10867	3.1178	3.11562	3.05724	3.05923	0.411458
ENSG00000215417	3492	MIR17HG	407975	C13orf25|FGLDS2|LINC00048|MIHG1|MIRH1|MIRHG1|NCRNA00048|miR-17-92	miR-17-92a-1 cluster host gene	0.951994	1.47264	1.34286	1.50806	0.428361	1.16029	1.33282	1.55596	1.49772	2.21355	1.54551	1.77657	0.838109	0.380089	0.473939	1.1005	0.24565	1.05465	0.741097	0.914237	1.21841	0.920996	1.50356	0.957648	0.776984	1.71651	0.718451	1.20462	1.39435	0.896098	0.447287	1.78779	0.411167
ENSG00000073792	4735	IGF2BP2	10644	IMP-2|IMP2|VICKZ2	insulin like growth factor 2 mRNA binding protein 2	3.25842	1.47264	3.23798	2.76092	2.20892	0.77494	2.91962	1.27072	3.32791	1.80136	3.02449	2.57772	0.537079	1.28318	0.95106	1.98852	1.5574	2.67357	1.63504	0.658965	0.891051	0.0758981	2.86086	0.899656	0.776984	1.92299	2.10227	1.98701	2.93924	2.19228	1.29238	1.59051	0.411145
ENSG00000266088	1198	RP5-1028K7				-0.21	0.694489	1.51895	0.888274	0.5533	1.04379	0.964843	0.902746	-0.21	0.576056	0.355176	-0.201155	0.963048	0.380089	-0.00318228	0.837256	0.64359	0.2765	1.04213	0.562055	0.590021	0.677958	0.725412	-0.21	-0.068114	1.59782	0.864579	0.451296	0.218256	0.418976	-0.21	0.46557	0.410984
ENSG00000013375	7478	PGM3	5238	AGM1|IMD23|PAGM|PGM 3	phosphoglucomutase 3	2.5202	2.53959	2.95612	2.86941	2.50391	2.73056	2.49632	2.69747	2.52687	2.63675	2.5593	2.84221	2.56781	2.45564	2.50467	2.46734	2.83448	2.43936	2.56392	2.47321	2.38241	2.4615	2.57789	2.41629	2.36645	2.63468	2.42941	2.57077	2.50829	2.6158	2.54651	2.57951	0.410971
ENSG00000112335	1828	SNX3	8724	Grd19|MCOPS8|SDP3	sorting nexin 3	3.01925	3.23294	3.06038	3.06773	3.01194	3.14096	3.04362	3.11449	3.09063	3.15101	3.14228	3.16452	2.89438	3.04941	2.95347	2.86119	2.91821	3.16608	2.96941	2.89399	2.98709	3.17072	3.03674	2.80119	3.09385	3.08314	2.82634	2.96005	2.84099	2.98718	2.92247	2.94462	0.410945
ENSG00000150867	5106	PIP4K2A	5305	PI5P4KA|PIP5K2A|PIP5KII-alpha|PIP5KIIA|PIPK	phosphatidylinositol-5-phosphate 4-kinase type 2 alpha	2.38336	2.71774	2.68974	2.64288	2.51944	2.39819	2.25115	2.49381	2.33411	2.58974	2.5427	2.48189	2.31523	2.4195	2.51004	2.32156	2.37276	2.23315	2.51317	2.26535	2.30183	2.47902	2.26948	2.09198	2.32282	2.82973	2.28193	2.35439	2.29744	2.37642	2.3026	2.55311	0.410591
ENSG00000152944	3632	MED21	9412	SRB7|SURB7|hSrb7	mediator complex subunit 21	2.52166	2.51403	2.95612	2.55024	2.57345	2.4198	2.51711	2.45703	2.29744	2.54267	2.47903	2.77657	2.4004	2.16542	2.25927	2.29965	2.42749	2.52447	2.51925	2.44713	2.33235	2.53378	2.4736	2.13011	2.44377	2.36125	2.26745	2.42596	2.34859	2.57834	2.4095	2.60123	0.409663
ENSG00000261114	699	RP11-325K4				1.12808	0.995519	0.477556	1.36539	1.03042	0.929842	0.964843	1.12459	1.1175	1.67643	0.656206	1.02929	0.758928	0.924157	0.598878	0.661165	0.789718	0.753621	1.13904	0.562055	-0.21	-0.21	0.804593	0.656618	0.931886	1.68722	0.718451	0.928417	0.871468	0.941855	-0.21	1.24372	0.409629
ENSG00000160469	3841	BRSK1	84446	hSAD1	BR serine/threonine kinase 1	1.83423	1.62391	1.84553	2.1893	1.94688	1.27226	1.60166	1.37987	2.33935	2.21753	0.656206	1.19679	1.55132	1.80333	2.28012	1.5215	2.57606	1.08941	1.6257	1.10612	1.53203	0.854049	2.69946	1.20069	1.3121	1.89261	1.29823	2.56076	2.06335	2.33279	1.04935	2.503	0.409601
ENSG00000119508	6314	NR4A3	8013	CHN|CSMF|MINOR|NOR1|TEC	nuclear receptor subfamily 4 group A member 3	1.8413	2.10103	1.80662	1.45255	1.80857	1.56331	1.54208	2.08838	1.28384	1.95263	0.355176	1.23021	1.4579	1.35781	1.35855	1.59058	1.61672	0.87856	1.71882	1.23875	1.3859	1.47384	1.44142	1.72666	1.78314	2.22402	0.718451	0.928417	1.29744	1.02104	-0.0298343	2.63583	0.409581
ENSG00000140941	5037	MAP1LC3B	81631	ATG8F|LC3B|MAP1A/1BLC3|MAP1LC3B-a	microtubule associated protein 1 light chain 3 beta	2.95792	3.121	2.67713	2.81083	2.98507	2.82692	2.94862	2.99029	3.00737	2.94638	2.48551	2.81921	2.9191	2.80822	2.73242	2.81574	3.0238	2.95182	2.87517	2.73451	2.92195	2.83481	2.99864	2.6011	2.90363	3.00848	2.62371	2.87672	2.79113	2.97848	2.85835	2.94124	0.409351
ENSG00000180398	5994	MCFD2	90411	F5F8D|F5F8D2|LMAN1IP|SDNSF	multiple coagulation factor deficiency 2	2.81606	3.20234	3.04183	2.89331	2.96827	2.84892	2.84566	2.79854	3.06787	3.14048	2.81002	2.83066	2.83666	2.78833	2.80906	2.74395	2.77264	2.78838	2.92294	2.72937	2.70977	2.56586	2.77073	2.83703	2.76183	3.03557	2.57699	2.79895	2.61183	2.78571	2.67432	2.88332	0.40934
ENSG00000114013	3437	CD86	942	B7-2|B7.2|B70|CD28LG2|LAB72	CD86 molecule	1.67215	2.06556	2.59593	2.09239	1.84333	2.05042	1.55467	1.91699	1.47289	1.83133	0.957236	1.98069	1.20609	2.07469	1.73718	1.47408	1.8891	1.29769	1.64419	1.19044	1.3859	1.45611	1.17257	1.4525	1.21064	2.3256	1.38121	1.47932	1.39435	1.24289	0.873256	1.91787	0.409303
ENSG00000147854	9919	UHRF2	115426	NIRF|RNF107|TDRD23|URF2	ubiquitin like with PHD and ring finger domains 2	2.93932	2.72791	3.00476	2.78727	2.87861	2.95719	2.92441	2.88275	2.92459	2.9613	2.69164	3.09617	2.65102	2.56761	2.88387	2.7955	2.92234	2.53538	2.72936	2.69479	2.89591	2.82871	3.02557	2.64451	2.82565	2.71177	2.85896	2.90918	3.00287	2.95972	2.79624	3.05178	0.408993
ENSG00000253293	3720	HOXA10	3206	HOX1|HOX1.8|HOX1H|PL	homeobox A10	1.80478	2.47982	1.90892	1.88464	1.94247	2.40551	1.08978	2.27072	2.60605	0.956267	2.68559	2.25216	2.15338	2.20616	2.29567	1.56425	2.03453	1.43787	1.84376	1.07394	2.0008	1.85405	2.30748	1.23065	2.23074	2.08718	1.19557	1.99948	1.81485	1.90564	0.447287	1.97072	0.408616
ENSG00000141574	2961	SECTM1	6398	K12	secreted and transmembrane 1	1.44684	0.694489	1.73283	2.50106	1.6916	2.73466	1.21472	2.16992	1.19669	1.57606	0.832297	1.78112	1.38218	1.42148	1.48818	1.47408	2.24347	1.20592	1.32467	0.863085	1.24323	1.96799	1.34866	1.1685	1.71004	2.34156	2.06087	1.22945	1.43574	1.28428	0.669136	1.85768	0.408383
ENSG00000165406	7516	MARCHF8	220972	CMIR|MARCH-VIII|MIR|RNF178|c-MIR	membrane associated ring-CH-type finger 8	2.47704	2.8167	2.74159	2.6579	2.46312	2.52644	2.473	2.45297	2.52574	2.64424	2.65074	2.66276	2.52831	2.47526	2.48958	2.58415	2.65643	2.2851	2.40543	2.39933	2.55263	2.67359	2.49033	2.39102	2.53286	2.79174	2.56971	2.65451	2.4866	2.48343	2.36811	2.57504	0.408259
ENSG00000137492	7888	PRKRIR	5612			3.05107	2.70309	2.73363	2.89935	2.73443	2.7278	2.65994	2.6857	2.77583	2.76358	2.89173	2.74184	2.75719	2.65884	2.69839	2.68545	2.57199	2.68896	2.80242	2.66243	2.72515	2.6725	2.70405	2.58731	2.73054	2.78615	2.68129	2.74869	2.65838	2.7807	2.75904	2.7593	0.408079
ENSG00000144635	6113	DYNC1LI1	51143	DNCLI1|LIC1	dynein cytoplasmic 1 light intermediate chain 1	2.46554	2.81506	3.0069	2.60774	2.57033	2.44439	2.39977	2.53621	2.75097	2.52152	2.74523	2.69702	2.51328	2.59361	2.38242	2.41894	2.52326	2.43936	2.50077	2.38324	2.45483	2.19317	2.53159	2.34459	2.39128	2.5788	2.40687	2.54002	2.29744	2.5557	2.46985	2.55782	0.408018
ENSG00000110077	5791	MS4A6A	64231	4SPAN3|4SPAN3.2|CD20L3|CDA01|MS4A6|MST090|MSTP090	membrane spanning 4-domains A6A	2.2448	2.61357	2.67253	2.64415	2.4878	2.23087	2.23849	2.51376	1.95001	2.53795	1.76172	2.38656	1.87287	2.2939	2.30857	2.28441	2.273	1.49398	2.33586	2.15589	2.1215	1.97353	1.6892	1.91788	1.84037	2.98164	2.12669	2.0195	2.08158	1.64943	1.20061	2.36866	0.408002
ENSG00000166130	4163	IKBIP	121457	IKIP	IKBKB interacting protein	2.11709	2.47982	3.26194	2.63452	2.45093	2.5153	2.20372	2.46899	2.70931	2.68327	2.63393	2.25824	2.44735	2.52466	2.07236	2.2605	2.24129	2.21352	2.42981	2.07058	2.05615	2.05362	2.15998	2.30983	2.15199	2.51465	1.75187	2.26864	2.06335	2.10917	1.9872	2.1528	0.407883
ENSG00000133318	5792	RTN3	10313	ASYIP|HAP|NSPL2|NSPLII|RTN3-A1	reticulon 3	2.75477	3.31044	3.05658	3.2117	2.99656	3.11025	2.98234	3.26855	3.09826	3.01759	3.04537	2.90775	3.16273	2.82335	2.80027	2.87001	2.96993	2.85856	3.08745	2.79378	2.89268	3.19779	3.09314	2.7544	2.84198	3.08273	3.0517	2.97591	2.77092	2.86146	2.76396	2.87324	0.407626
ENSG00000170458	1648	CD14	929		CD14 molecule	2.04013	2.29655	2.57562	2.49751	2.2435	1.88888	1.67336	2.49751	1.98281	2.24257	1.43436	2.24132	1.90506	1.99814	1.97454	1.80729	2.15946	1.43787	2.2683	1.77291	2.15231	1.93922	1.5178	1.86747	1.43704	2.98775	1.83902	1.55396	1.87147	1.55464	1.14626	2.34447	0.407243
ENSG00000141391	2643	PRELID3A	10650	C18orf43|HFL-EDDG1|SLMO1	PRELI domain containing 3A	1.22499	1.62391	1.51895	1.51666	1.06518	1.27226	0.70957	1.6809	1.71226	2.04144	1.48551	1.79448	1.23605	1.44079	1.42818	1.13829	1.30635	0.57753	0.741097	0.805093	1.13409	0.0758981	1.42438	0.0545584	-0.21	1.41548	1.32051	1.42133	1.23945	0.896098	0.572226	0.942691	0.407121
ENSG00000100485	6948	SOS2	6655	NS9	SOS Ras/Rho guanine nucleotide exchange factor 2	2.91989	3.08366	2.95804	2.89545	2.86026	2.79907	2.84438	2.59881	2.88983	2.6322	2.51953	2.78472	2.86478	2.51522	2.70524	2.674	2.88364	2.69893	2.81543	2.80447	2.81468	2.74522	2.88917	2.65116	2.74077	2.7184	2.80195	2.89534	2.85071	2.96263	2.74904	2.88717	0.40699
ENSG00000119421	804	NDUFA8	4702	CI-19KD|CI-PGIV|PGIV	NADH:ubiquinone oxidoreductase subunit A8	2.36277	2.75707	2.81734	2.53826	2.34744	2.51755	2.64306	2.73098	2.55207	2.65956	2.61525	2.38431	2.22431	2.30695	2.25927	2.39756	2.60454	2.45548	2.2035	2.3614	2.64117	2.72523	2.45619	2.31224	2.64454	2.3256	2.37932	2.5145	2.4487	2.36346	2.43106	2.477	0.406836
ENSG00000162437	6070	RAVER2	55225		ribonucleoprotein, PTB binding 2	2.5128	2.73192	2.57907	2.65543	2.4412	2.14203	2.24613	1.84887	2.45463	2.91091	2.8576	2.67851	2.42169	2.27772	2.50332	2.3623	2.54668	2.31591	2.2254	2.19044	2.61121	2.51994	2.78232	1.28501	2.59085	2.40011	2.29823	2.83928	2.63986	2.64943	2.52887	2.7343	0.406677
ENSG00000167110	6961	GOLGA2	2801	GM130	golgin A2	3.17956	3.15388	3.39751	3.47887	3.2053	3.28816	3.38056	3.36689	3.31359	2.9691	3.33061	3.19137	3.05251	3.17977	2.99069	3.23722	3.32519	2.995	3.09617	3.1005	3.2112	3.25488	3.1967	3.103	3.20233	3.10336	3.17391	3.17283	3.18953	3.21207	3.26176	3.19392	0.406001
ENSG00000137575	4777	SDCBP	6386	MDA-9|MDA9|ST1|SYCL|TACIP18	syndecan binding protein	2.92281	3.69056	3.24743	3.14032	3.22052	3.10824	3.12354	3.1259	3.08785	3.24426	3.28892	3.41067	3.12066	3.01808	3.00371	3.14045	3.24413	3.0101	3.0732	2.92941	3.09551	3.09584	3.19139	2.80584	3.08601	3.31071	3.11778	3.17666	3.01483	3.1511	2.95962	3.32988	0.405881
ENSG00000185885	936	IFITM1	8519	9-27|CD225|DSPA2a|IFI17|LEU13	interferon induced transmembrane protein 1	2.53604	2.09243	2.95419	3.4174	2.7581	3.27756	2.42724	2.82269	2.32343	2.38629	1.5593	3.29619	2.38629	2.58012	2.28238	2.08029	2.55634	1.7608	2.7411	2.01307	2.54063	3.17002	2.05175	2.05888	2.33672	2.84122	2.32698	2.71768	2.36747	2.05244	1.41732	2.70778	0.405746
ENSG00000087365	9795	SF3B2	10992	Cus1|SAP145|SF3B145|SF3b1|SF3b150	splicing factor 3b subunit 2	3.31631	3.37301	3.34913	3.46095	3.33685	3.30751	3.37459	3.36414	3.19232	3.32841	3.30676	3.21565	3.36959	3.31129	3.23787	3.19264	3.17863	3.28638	3.29639	3.27428	3.25513	3.2729	3.31087	3.30229	3.3166	3.33068	3.23565	3.16141	3.1844	3.27328	3.23214	3.31396	0.405271
ENSG00000163032	3833	VSNL1	7447	HLP3|HPCAL3|HUVISL1|VILIP|VILIP-1	visinin like 1	0.827055	0.694489	2.17653	2.47841	-0.21	2.04711	0.70957	1.02768	0.844503	2.6206	2.56065	1.41163	1.0142	0.380089	-0.00318228	0.536226	0.24565	0.2765	1.13904	1.28221	0.942203	0.553019	0.804593	-0.21	0.630856	0.530878	0.320511	1.3359	0.519286	1.44701	0.669136	0.7666	0.405235
ENSG00000223658	1279	C1GALT1C1L	728819		C1GALT1-specific chaperone 1 like	1.0489	1.43485	1.4918	1.13131	0.796338	0.884085	1.18669	0.124594	1.24244	1.50033	0.0541457	0.576996	0.963048	-0.21	0.598878	1.17305	1.24565	0.820568	1.16707	0.959995	1.34969	0.854049	0.725412	0.0545584	0.931886	0.898854	0.621541	1.17829	0.762324	0.896098	0.873256	0.988449	0.405028
ENSG00000169564	1750	PCBP1	5093	HEL-S-85|HNRPE1|HNRPX|hnRNP-E1|hnRNP-X	poly(rC) binding protein 1	2.77888	2.8101	2.83802	2.7451	2.77926	2.92284	2.87034	2.83556	2.95593	2.87665	2.91925	2.94652	2.85445	2.68651	2.69492	2.5185	2.68022	2.91896	2.81052	2.73085	2.79887	2.90391	2.81177	2.72388	2.85305	2.87788	2.73548	2.76093	2.62734	2.86146	2.7168	2.99148	0.404898
ENSG00000100614	11907	PPM1A	5494	PP2C-ALPHA|PP2CA|PP2Calpha	protein phosphatase, Mg2+/Mn2+ dependent 1A	2.87498	3.16578	3.06339	2.82654	2.93351	2.92592	2.80994	2.71006	3.02563	3.10084	3.01462	3.11858	2.57583	2.5746	2.7356	2.6546	2.94679	2.81243	2.91911	2.87592	2.8607	2.73771	3.00417	2.68192	2.78922	2.80349	2.84556	2.8718	2.89632	2.98952	2.87108	2.9393	0.404629
ENSG00000163320	6470	CGGBP1	8545	CGGBP|p20-CGGBP	CGG triplet repeat binding protein 1	3.0795	3.14781	3.11538	3.22054	3.15154	3.04645	3.0799	3.0798	3.08536	3.01222	2.91806	3.10954	3.02185	2.95873	3.00243	2.99562	3.10986	3.02352	3.01756	3.06482	3.06823	2.97844	3.15452	3.00248	3.03398	2.96545	3.00625	3.11405	3.15527	3.1804	3.05367	3.10472	0.404536
ENSG00000153790	3842	C7orf31	136895		chromosome 7 open reading frame 31	2.09423	1.43485	2.16775	1.92967	1.77078	2.14203	1.6827	2.15398	1.95845	1.72834	1.00839	1.4616	1.59144	1.94829	2.13036	1.87865	2.2023	1.92486	1.57573	1.91904	2.11829	1.88208	2.08335	-0.21	1.93189	1.97804	1.9489	1.80668	1.95862	1.81692	2.00359	1.68742	0.404184
ENSG00000078399	3033	HOXA9	3205	ABD-B|HOX1|HOX1.7|HOX1G	homeobox A9	1.32766	2.88622	2.20726	1.27149	1.88574	2.52423	1.05199	1.46702	2.31799	0.479146	1.77842	1.73836	1.57847	1.65884	1.65958	1.0591	1.19989	1.17959	1.76913	0.959995	1.51944	0.920996	1.45781	0.899656	0.973279	2.24966	1.24993	2.59535	2.1773	1.7614	-0.21	1.84578	0.403984
ENSG00000167851	2703	CD300A	11314	CLM-8|CMRF-35-H9|CMRF-35H|CMRF35-H|CMRF35-H9|CMRF35H|CMRF35H9|IGSF12|IRC1|IRC1/IRC2|IRC2|IRp60	CD300a molecule	1.60521	1.43485	1.94492	1.61527	1.79634	1.65412	1.73488	1.75806	1.5212	2.10753	1.30942	1.72312	1.23605	1.73227	1.33924	1.55047	1.65219	1.3372	1.63504	1.55106	1.60074	1.47384	1.45781	1.84695	1.13601	2.26594	1.56355	1.35439	1.37962	1.08798	0.572226	1.86351	0.403756
ENSG00000148248	3445	SURF4	6836	ERV29	surfeit 4	3.03924	3.14628	3.56249	3.37328	3.14686	3.21495	3.30639	3.24681	3.30352	3.14379	3.12122	3.31113	3.04538	3.00334	2.91063	3.09253	3.12704	2.9772	3.18148	3.03518	3.03524	3.16827	2.95841	3.08556	3.11828	3.25296	3.07294	3.12707	2.95822	3.06603	3.04535	3.10172	0.40374
ENSG00000164713	5139	BRI3	25798	I3	brain protein I3	2.69038	2.99443	2.7601	2.70452	2.82919	2.95433	2.80856	2.92324	2.66814	2.603	3.0436	2.67909	2.90132	2.86723	2.53589	2.72092	2.81561	2.90794	2.90545	2.65284	2.85306	2.56866	2.78535	2.67261	2.71579	2.81115	2.72705	2.70334	2.52682	2.73565	2.4573	3.00548	0.403622
ENSG00000100483	2055	VCPKMT	79609	C14orf138|METTL21D|VCP-KMT	valosin containing protein lysine methyltransferase	2.37728	2.17161	2.51498	2.42293	2.30727	2.27029	2.25115	2.25813	2.34965	2.41866	2.37221	2.32129	2.25308	1.99287	2.26633	2.06771	2.11781	2.27432	2.23479	2.3816	2.39108	2.4892	2.28651	2.24489	2.28407	2.26058	2.33754	2.34709	2.28271	2.262	2.1037	2.41658	0.403314
ENSG00000196470	6688	SIAH1	6477	SIAH1A	siah E3 ubiquitin protein ligase 1	2.34116	2.41465	2.72059	2.20179	2.29759	2.43363	2.3138	2.49751	2.45729	2.47258	2.40633	2.51735	2.35442	2.29917	2.15215	2.26862	2.32664	2.44969	2.42384	2.35093	2.38241	2.20944	2.38055	2.17841	2.31928	2.31857	2.37932	2.28593	2.32885	2.28031	2.17968	2.32691	0.403293
ENSG00000138376	7572	BARD1	580		BRCA1 associated RING domain 1	2.16948	1.47264	2.68168	2.62334	2.27346	2.41272	2.0713	2.50841	2.31063	2.79459	2.80388	2.31998	2.32713	2.10436	2.11409	1.71232	1.95746	2.09274	2.2254	2.11228	2.02138	2.40223	2.20829	1.71732	2.05574	2.18086	2.0238	2.04236	1.89495	2.32387	2.11629	2.24852	0.403156
ENSG00000130522	1863	JUND	3727	AP-1	JunD proto-oncogene, AP-1 transcription factor subunit	2.98642	3.07198	3.09839	2.8552	3.17187	3.20974	2.88508	3.26542	2.96672	2.71341	2.99466	2.94466	3.02891	3.03234	2.62928	3.11525	3.13467	3.02585	3.00037	2.86308	2.80816	3.15616	3.11881	2.7248	2.97011	3.29331	3.00401	2.8943	2.73743	2.97728	2.79102	3.61325	0.403048
ENSG00000165168	4423	CYBB	1536	AMCBX2|CGD|GP91-1|GP91-PHOX|GP91PHOX|IMD34|NOX2|p91-PHOX	cytochrome b-245, beta polypeptide	2.13169	2.74757	2.72059	2.80341	2.36954	2.42677	1.96964	2.41906	1.98281	2.60787	1.39657	2.48548	2.0142	2.23742	2.09719	2.05474	2.23018	1.31789	2.20846	2.10612	2.01327	2.04903	1.6892	1.89341	1.61313	3.05722	2.33123	2.01557	2.17008	1.7614	1.22544	2.31886	0.402701
ENSG00000111647	6646	UHRF1BP1L	23074	SHIP164	UHRF1 binding protein 1 like	2.31372	2.49037	2.58136	2.51751	2.43268	2.30275	2.22808	2.31212	2.39473	2.72957	2.32599	2.47371	2.26947	2.14352	2.18434	2.15253	2.273	2.23315	2.40228	2.21767	2.11507	2.14036	2.28889	2.36843	2.16233	2.35911	2.12669	2.12646	2.06024	2.3501	2.11318	2.38985	0.402496
ENSG00000135040	3641	NAA35	60560	EGAP|MAK10|MAK10P|bA379P1.1	N(alpha)-acetyltransferase 35, NatC auxiliary subunit	2.60279	2.60028	3.55902	2.70396	2.61116	2.68266	2.64407	2.61315	2.42286	2.84182	2.59697	2.6197	2.35662	2.35781	2.41012	2.59313	2.66229	2.41322	2.34855	2.50157	2.64977	2.61372	2.60737	2.34459	2.60491	2.41548	2.62694	2.63504	2.55771	2.73634	2.6726	2.70026	0.402022
ENSG00000183690	3329	EFHC2	80258	MRX74|dJ1158H2.1	EF-hand domain containing 2	1.16285	1.3477	1.83294	1.74359	1.09737	0.929842	1.40854	0.823564	1.30314	0.354207	1.89299	1.42209	1.1739	0.85721	1.27557	0.536226	0.24565	0.452591	0.440067	1.46514	0.833059	-0.21	1.65991	0.355588	1.43704	1.28421	0.320511	1.42133	0.917226	0.844945	1.14626	2.01783	0.401944
ENSG00000165118	2754	C9orf64	84267		chromosome 9 open reading frame 64	2.11336	2.4063	2.89641	2.14355	2.06183	2.12574	1.96484	2.30357	2.12039	2.34543	2.27686	1.59819	1.81583	1.76926	1.79616	2.04138	2.07816	1.95774	1.88202	2.11228	2.10853	1.7919	2.16632	1.84695	2.25203	1.91109	1.97852	2.29224	2.07256	2.16457	2.2512	2.05663	0.401936
ENSG00000145687	11284	SSBP2	23635	HSPC116|SOSS-B2	single stranded DNA binding protein 2	2.4273	2.33794	2.55432	2.47841	1.98062	2.28395	2.11781	1.71566	2.57082	2.67157	2.32599	2.63958	2.18706	2.12045	2.35665	2.01335	2.36458	2.20078	2.27258	1.92378	1.91738	2.26342	2.43298	1.23065	1.89093	2.31143	2.31395	2.42596	2.19138	2.32025	2.30058	2.50167	0.401838
ENSG00000172175	11527	MALT1	10892	IMD12|MLT|MLT1|PCASP1	MALT1 paracaspase	2.58798	3.00199	2.68077	2.74961	2.71166	2.64751	2.72577	2.35759	2.65825	2.52447	2.67739	2.63135	2.40238	2.54741	2.53338	2.54055	2.58211	2.48333	2.53115	2.48244	2.50383	2.5383	2.66092	2.53457	2.46844	2.64371	2.45564	2.65269	2.51382	2.64342	2.59341	2.7702	0.401621
ENSG00000151348	5286	EXT2	2132	SOTV|SSMS	exostosin glycosyltransferase 2	2.77888	2.85436	2.95516	2.9257	2.93351	2.7367	2.8874	2.67237	2.81993	2.69991	2.63278	2.73385	2.64316	2.82569	2.75649	2.68132	2.78598	2.82489	2.70646	2.84366	2.78384	2.86407	2.90439	2.67573	2.84144	2.8081	2.67749	2.84399	2.69247	2.80991	2.78241	2.77873	0.401228
ENSG00000148175	3198	STOM	2040	BND7|EPB7|EPB72	stomatin	3.06802	3.41049	3.60282	3.54133	2.88371	2.89457	2.72072	3.0769	3.25801	3.36053	2.57397	3.0326	2.77763	3.19798	2.73954	2.67611	2.62314	2.59037	3.21918	2.79569	2.53203	2.31143	2.55664	2.70584	2.43431	3.35195	2.58768	2.27084	2.48425	2.6545	2.36637	3.03999	0.401197
ENSG00000129204	11270	USP6	9098	HRP1|TRE17|TRE2|TRESMCR|Tre-2|USP6-short	ubiquitin specific peptidase 6	1.5113	1.53959	1.58022	1.38888	0.65021	1.377	1.15673	1.37987	1.83351	1.55833	0.899244	1.34291	0.537079	1.12045	1.14295	1.43932	1.17507	0.97547	1.07689	1.16411	1.28899	1.0759	1.23056	0.53168	1.36325	1.22985	1.19557	1.47932	1.23945	1.37322	1.01156	1.33087	0.401018
ENSG00000196116	4174	TDRD7	23424	CATC4|PCTAIRE2BP|TRAP	tudor domain containing 7	2.37319	2.44654	2.82845	2.44658	2.50024	2.54998	2.36471	2.40563	2.12326	1.89827	2.09947	2.21046	2.12442	2.17248	1.9653	2.44471	2.38078	1.91995	1.93607	2.10301	2.46363	2.39187	2.49626	2.0136	2.4061	2.05808	2.35393	2.58483	2.42911	2.42042	2.39177	2.43561	0.40074
ENSG00000092199	7309	HNRNPC	3183	C1|C2|HNRNP|HNRPC|SNRPC	heterogeneous nuclear ribonucleoprotein C (C1/C2)	3.56319	3.72387	3.69871	3.65313	3.59479	3.62977	3.62928	3.69268	3.64488	3.73694	3.62469	3.70974	3.50385	3.44342	3.5095	3.38298	3.46667	3.57829	3.43789	3.5053	3.52779	3.67872	3.53712	3.58154	3.6299	3.52797	3.58427	3.53204	3.4813	3.56448	3.41186	3.62774	0.400713
ENSG00000239305	7594	RNF103	7844	HKF-1|KF-1|KF1|ZFP-103|ZFP103	ring finger protein 103	2.67933	2.59212	2.71393	2.4867	2.42981	2.65083	2.49774	2.51905	2.56051	2.41238	2.5869	2.56227	2.59525	2.30178	2.47538	2.50781	2.75283	2.53418	2.66278	2.64214	2.62244	2.50565	2.81106	2.4611	2.54573	2.62663	2.55478	2.52072	2.68215	2.61024	2.53007	2.66788	0.400708
ENSG00000161011	7535	SQSTM1	8878	A170|FTDALS3|OSIL|PDB3|ZIP3|p60|p62|p62B	sequestosome 1	3.21563	3.78457	3.35799	3.33672	3.51079	3.38939	3.32825	3.00712	3.3731	3.26251	3.45156	3.3192	3.58733	2.89992	3.03024	3.32885	3.32356	3.25032	3.19135	3.15117	3.0479	2.74054	3.05623	3.26514	3.10156	3.3235	3.03105	3.06443	2.91982	3.19056	2.90213	3.52082	0.40067
ENSG00000154813	4476	DPH3	285381	DELGIP|DELGIP1|DESR1|DPH3A|KTI11|ZCSL2	diphthamide biosynthesis 3	2.12808	2.43485	2.57214	2.08785	2.18169	2.14203	2.2984	2.29778	2.55841	2.36422	2.06698	2.2716	2.17055	2.34151	2.16708	2.1005	2.24565	2.25422	2.10283	2.20551	2.26671	2.24616	2.40846	2.08394	2.35184	2.48673	2.1129	2.11405	2.19369	2.23411	2.18501	2.34063	0.40055
ENSG00000115966	5751	ATF2	1386	CRE-BP1|CREB-2|CREB2|HB16|TREB7	activating transcription factor 2	2.604	2.95813	2.73122	2.64605	2.78566	2.57428	2.58809	2.54784	2.88737	3.04025	2.82939	2.70085	2.6914	2.40128	2.55672	2.56016	2.64791	2.49267	2.68476	2.69399	2.55381	2.77919	2.52337	2.31938	2.59559	2.61842	2.53668	2.65992	2.58468	2.60931	2.47937	2.79598	0.400546
ENSG00000135999	5816	EPC2	26122	EPC-LIKE	enhancer of polycomb homolog 2	2.66169	2.43089	2.51232	2.57994	2.58773	2.64917	2.45465	2.44888	2.61443	2.6206	2.53415	2.7041	2.50244	2.35552	2.50736	2.51242	2.54668	2.48467	2.54387	2.61705	2.55381	2.39396	2.61077	2.07159	2.64116	2.52797	2.66882	2.60256	2.62819	2.7412	2.60464	2.74812	0.400516
ENSG00000119729	6424	RHOQ	23433	ARHQ|HEL-S-42|RASL7A|TC10|TC10A	ras homolog family member Q	3.16948	3.26736	3.07671	2.86562	2.97243	3.18439	2.91097	3.12546	3.13814	3.08821	3.2116	2.72877	3.03585	2.92786	2.9667	2.9382	3.09813	3.00282	2.90694	2.98734	2.99614	2.90456	3.08029	2.96089	3.04146	3.07701	2.80765	2.9654	2.97489	3.16587	3.09107	3.06944	0.400393
ENSG00000138801	3260	PAPSS1	9061	ATPSK1|PAPSS|SK1	3'-phosphoadenosine 5'-phosphosulfate synthase 1	2.93256	2.65353	2.86495	2.90181	2.72576	2.70069	2.84692	2.78261	2.70409	3.16845	2.79372	2.5856	2.69343	2.58691	2.65483	2.60933	2.82142	2.78368	2.78315	2.81308	2.60914	2.65224	2.87648	2.70777	2.72498	2.6324	2.69709	2.68514	2.61446	2.66449	2.66301	2.65869	0.400381
ENSG00000162139	7212	NEU3	10825	SIAL3	neuraminidase 3 (membrane sialidase)	2.70787	2.62646	2.54821	2.36419	2.13876	2.21088	2.04803	2.39644	2.26979	2.603	2.60069	2.00297	2.20918	2.20616	2.31488	2.21139	2.22792	2.07927	2.16434	2.3816	2.31837	2.1658	2.38055	2.16177	2.23724	2.64482	2.32268	2.46273	2.34698	2.20431	2.25572	2.33284	0.400379
ENSG00000240859	5175	AC093627				1.48027	1.39346	1.65365	1.94581	1.36621	-0.0701578	0.91369	0.823564	1.26363	-0.122914	1.97842	1.72826	1.0142	0.982149	-0.00318228	1.76668	1.62586	-0.0245304	0.440067	1.676	1.60074	-0.21	1.66989	-0.21	1.3121	1.28421	1.06087	1.71454	1.47353	0.941855	0.669136	1.35018	0.400182
ENSG00000132842	7310	AP3B1	8546	ADTB3|ADTB3A|HPS|HPS2|PE	adaptor related protein complex 3 beta 1 subunit	2.74263	2.98564	2.84924	2.89224	2.81575	2.9103	2.77253	2.75806	2.79572	2.85298	2.93209	2.91111	2.75544	2.81705	2.68345	2.80418	2.8979	2.69728	2.50577	2.74318	2.7955	2.78771	2.83869	2.72388	2.91189	2.80426	2.77764	2.77144	2.68289	2.94186	2.82326	2.84275	0.400147
ENSG00000243836	1354	WDR86-AS1	100131176		WDR86 antisense RNA 1	1.16285	-0.21	1.44759	0.587244	1.64144	1.75592	0.487722	-0.21	2.18939	0.576056	0.531267	1.05412	1.29041	2.01356	-0.00318228	1.28955	1.82543	-0.21	1.76229	0.959995	1.98796	-0.21	1.50356	-0.21	1.87637	0.354786	-0.21	1.05336	1.12135	1.91034	0.271196	1.97967	0.400101
ENSG00000214654	2516	RP11-27I1				1.44684	1.29655	1.83928	1.81341	1.42836	1.4212	1.44196	1.50481	1.59463	1.96345	1.62235	1.50642	1.0142	0.924157	1.03821	1.36013	1.59783	1.1216	1.10907	1.43712	1.54426	1.37693	1.36886	1.25868	1.43704	1.1677	1.64273	1.54238	1.50829	1.41898	1.54995	1.50696	0.400078
ENSG00000165209	8097	STRBP	55342	HEL162|ILF3L|SPNR|p74	spermatid perinuclear RNA binding protein	2.40493	2.80843	2.73683	2.51152	2.49032	2.58112	2.57527	2.59735	2.7345	2.89745	2.73357	2.55927	2.38629	2.26375	2.23986	2.44292	2.46837	2.21602	2.2254	2.38651	2.43667	2.65568	2.55792	2.24768	2.43704	2.26594	2.57939	2.60358	2.51602	2.52392	2.48604	2.57165	0.399834
ENSG00000151292	5000	CSNK1G3	1456	CKI-gamma 3|CSNK1G3L	casein kinase 1 gamma 3	2.75047	2.65353	2.75017	2.83563	2.66891	2.63055	2.53823	2.40106	2.62084	2.89993	2.57919	2.79754	2.53563	2.45564	2.61171	2.48562	2.80256	2.63823	2.33769	2.59245	2.58125	2.60992	2.78912	2.59489	2.62561	2.58524	2.60607	2.64349	2.56068	2.82038	2.66036	2.75856	0.399697
ENSG00000114784	1889	EIF1B	10289	GC20	eukaryotic translation initiation factor 1B	2.68035	2.97438	2.64487	2.40569	2.4412	2.39819	2.50475	2.69162	2.68019	2.6516	2.62469	2.60638	2.37802	2.51363	2.47103	2.37508	2.63923	2.55411	2.48277	2.39933	2.59434	2.55591	2.60508	2.4525	2.61131	2.64371	2.28193	2.38915	2.4331	2.51006	2.3801	2.60335	0.39949
ENSG00000198841	1714	KTI12	112970	SBBI81|TOT4	KTI12 chromatin associated homolog	1.42911	1.84062	1.72471	1.61527	1.57449	1.6702	1.37233	1.88047	1.37278	1.83613	1.41587	1.58417	1.29041	1.477	1.42818	0.962195	1.35959	1.51954	1.4101	1.5163	1.56774	1.55302	1.34866	1.25868	1.47595	1.74395	1.29823	1.43657	1.51929	1.37322	1.43256	1.4936	0.399416
ENSG00000140105	6356	WARS	7453	GAMMA-2|IFI53|IFP53	tryptophanyl-tRNA synthetase	2.63323	2.79486	3.90553	4.2643	2.95728	2.82857	2.71987	3.13869	2.94315	3.45607	2.6866	3.23865	2.79795	2.59889	2.52702	2.58673	2.66643	2.52078	2.66966	2.56852	2.71631	2.62613	2.53833	2.80814	2.81555	3.06108	3.07256	2.56967	2.57524	2.59891	2.6146	3.05065	0.399281
ENSG00000198856	1616	OSTC	58505	DC2	oligosaccharyltransferase complex subunit (non-catalytic)	2.62061	2.68572	3.16716	2.92868	2.7492	2.85773	2.84882	3.09633	2.96917	3.16489	2.66374	2.82333	2.67486	2.7959	2.48818	2.42459	2.7342	2.83461	2.80556	2.55879	2.68432	2.97132	2.67578	2.66094	2.62297	2.79805	2.6649	2.64163	2.53632	2.59795	2.53007	2.61989	0.399276
ENSG00000280206	882	CTB-193M12				1.41063	1.71568	2.21528	2.14555	1.78375	1.74276	1.76648	1.90275	1.8499	2.30197	1.89299	2.30805	1.75015	1.7603	1.17291	1.55047	1.62586	1.56653	1.87143	1.23875	1.34969	1.49087	1.5178	1.20069	1.53395	1.62196	1.64273	1.3166	1.66541	1.41898	1.29238	1.53252	0.398988
ENSG00000155657	118976	TTN	7273	CMD1G|CMH9|CMPD4|EOMFC|HMERF|LGMD2J|MYLK5|TMD	titin	2.74087	2.52379	2.52677	2.35192	2.34744	2.54579	2.17792	2.42126	2.55736	2.83085	2.47245	1.95113	2.56239	2.24341	2.60104	2.36013	2.7971	2.41004	2.27258	2.60147	2.59111	2.44697	2.87401	1.4525	2.42743	2.32093	2.52327	2.84575	2.50269	2.6249	2.68366	2.62293	0.398838
ENSG00000048828	7246	FAM120A	23196	C9orf10|DNAPTP1|DNAPTP5|OSSA	family with sequence similarity 120A	3.32582	3.51106	3.72992	3.3672	3.39057	3.63391	3.4068	3.27963	3.25948	3.54501	3.50439	3.47645	3.20015	3.03953	3.21246	3.32534	3.32915	3.17054	3.20399	3.29984	3.40676	3.36992	3.49832	3.22364	3.48346	3.14189	3.38441	3.39297	3.39651	3.48218	3.42956	3.49428	0.398693
ENSG00000148335	3029	NTMT1	28989	AD-003|C9orf32|HOMT1A|METTL11A|NRMT|NTM1A	N-terminal Xaa-Pro-Lys N-methyltransferase 1	1.88141	2.06556	2.28374	2.11012	2.08478	2.5405	2.03179	2.12459	1.92818	2.27328	2.08757	2.06602	1.79235	1.98754	1.68701	1.9512	1.92234	1.80154	1.76229	1.82923	1.96568	2.40631	1.91293	1.7358	1.96931	1.96224	2.31615	2.08476	1.82571	1.9009	1.8394	2.00964	0.398472
ENSG00000122642	5169	FKBP9	11328	FKBP60|FKBP63|PPIase	FK506 binding protein 9	2.94982	3.14781	3.59714	3.03337	3.01495	3.3391	2.83732	2.95325	3.21418	3.11059	3.03957	3.04485	3.11072	3.05357	3.12165	2.97923	3.17379	2.83461	3.19314	2.82153	3.01162	3.00583	3.04222	2.72201	3.02038	3.08233	3.0873	2.96229	2.86417	3.01594	2.95198	2.95318	0.398441
ENSG00000079332	6914	SAR1A	56681	SAR1|SARA1|Sara|masra2	secretion associated Ras related GTPase 1A	3.01127	3.17306	3.30298	3.13007	3.007	3.10245	3.11611	2.9985	2.92594	3.02507	3.05022	3.15391	3.03262	3.03523	3.00754	2.9875	3.11046	3.02508	3.04321	3.01115	3.04677	3.04157	3.05583	3.05888	3.07863	3.19016	2.96099	2.97504	3.01448	3.025	2.99218	3.16454	0.398437
ENSG00000075213	9259	SEMA3A	10371	COLL1|HH16|Hsema-I|Hsema-III|SEMA1|SEMAD|SEMAIII|SEMAL|SemD|coll-1	semaphorin 3A	0.894002	-0.21	1.23088	3.08716	1.33145	2.10882	0.0106003	1.16599	1.88093	1.91051	1.825	1.31736	1.98424	1.30951	1.11076	0.661165	2.52211	-0.0245304	1.32467	1.26102	0.891051	1.52306	1.60623	1.20069	0.533946	1.99824	1.01948	2.03863	0.871468	0.983248	-0.0298343	1.96158	0.398385
ENSG00000112249	11731	ASCC3	10973	ASC1p200|HELIC1|RNAH	activating signal cointegrator 1 complex subunit 3	2.74351	2.77367	3.26737	3.00967	2.90789	3.13828	2.80369	2.64964	2.94959	3.08445	2.80233	3.04682	2.7412	2.68328	2.83567	2.61661	2.83224	2.62772	2.82686	2.68181	2.68866	2.71836	2.83936	2.61566	2.86638	2.69523	2.79546	2.79306	2.76971	3.01631	2.93865	2.97477	0.398318
ENSG00000131013	2646	PPIL4	85313	HDCME13P	peptidylprolyl isomerase like 4	2.76657	2.82159	2.62575	2.57773	2.62334	2.7585	2.7438	2.58699	2.71593	2.80854	2.91568	2.65557	2.57318	2.69396	2.63928	2.57365	2.72638	2.67962	2.64869	2.59447	2.65913	2.57833	2.75642	2.51092	2.77822	2.5683	2.53799	2.68004	2.70681	2.74463	2.67859	2.79801	0.39809
ENSG00000100731	16715	PCNX	22990			2.77563	2.94613	3.01705	2.97847	2.99263	2.76806	2.90158	2.62014	3.05802	3.05318	2.8576	2.90639	2.90938	2.55473	2.70778	2.66441	2.75753	2.70382	2.92579	2.80818	2.75734	2.61372	2.81743	2.81119	2.70274	2.8733	2.63332	2.83631	2.8154	2.89946	2.85212	2.95459	0.397847
ENSG00000139117	5120	CPNE8	144402		copine 8	2.23924	2.73588	2.98944	1.70119	2.13022	2.61289	1.62338	2.21095	2.4953	2.10753	1.05415	2.96528	2.33642	2.07029	2.33328	1.56425	2.41738	1.25422	1.84944	2.0672	2.0008	2.26342	2.04763	1.54592	1.81838	2.3942	1.48188	2.49005	2.14511	2.04223	0.815264	2.53252	0.397606
ENSG00000162711	4757	NLRP3	114548	AGTAVPRL|AII|AVP|C1orf7|CIAS1|CLR1.1|FCAS|FCAS1|FCU|MWS|NALP3|PYPAF1	NLR family, pyrin domain containing 3	1.12808	1.75519	1.7408	1.34057	1.3984	1.39224	1.21472	0.969692	0.895655	1.27503	0.656206	0.798845	1.23605	1.193	1.20094	1.1005	1.14874	-0.0245304	1.28517	1.07394	1.13409	0.0758981	0.929532	1.20069	0.409007	1.8531	1.3417	1.05336	1.06335	-0.21	-0.21	2.07481	0.397575
ENSG00000172469	5190	MANEA	79694	ENDO|hEndo	mannosidase endo-alpha	2.2819	2.44654	2.93594	2.40238	2.46711	2.45618	2.15362	2.26131	2.42713	2.72834	2.28459	2.29716	2.31281	2.193	2.3211	2.23229	2.40401	2.38709	2.4007	2.51144	2.35157	2.19317	2.26699	2.03228	2.48698	2.39618	2.26499	2.25748	2.39723	2.51356	2.4095	2.46266	0.397548
ENSG00000233098	10225	CCDC144NL-AS1	339260|440416		CCDC144NL antisense RNA 1	0.349934	0.995519	3.26808	1.75358	0.25227	2.52202	-0.21	0.726654	2.88342	2.55651	1.16809	0.497815	0.905056	1.49403	-0.21	0.059105	0.24565	0.2765	1.16707	0.437116	0.891051	0.376928	0.327472	0.753528	0.232916	0.530878	-0.21	-0.21	0.394347	0.418976	-0.21	-0.0115513	0.397492
ENSG00000119878	2561	CRIPT	9419	HSPC139|SSMDF	CXXC repeat containing interactor of PDZ3 domain	2.50679	2.5074	2.44759	2.12506	2.07181	2.65657	2.08978	2.48821	2.36466	2.40342	2.23312	2.18801	2.05118	2.0381	2.10403	2.03683	2.28901	2.3372	2.08352	2.16951	2.05984	2.14408	2.29361	1.96304	2.08722	2.02688	2.31395	2.20462	2.18204	2.36181	2.23262	2.20856	0.397439
ENSG00000150681	2801	RGS18	64407	RGS13	regulator of G-protein signaling 18	1.00315	0.87058	1.25571	1.36539	1.31297	1.04379	1.31163	1.27072	0.719564	1.21951	0.355176	1.02929	0.838109	1.07906	0.899908	0.904203	1.05856	-0.21	1.2417	0.959995	0.987961	0.0758981	0.327472	0.957648	0.533946	1.735	0.718451	0.451296	0.519286	0.242885	-0.0298343	1.47981	0.397435
ENSG00000153140	3106	CETN3	1070	CDC31|CEN3	centrin 3	2.46886	2.57815	2.67346	2.46615	2.2877	2.52863	2.35695	2.53789	2.4533	2.73682	2.60803	2.09331	2.32947	2.33433	2.32315	2.30214	2.58311	2.45114	2.01985	2.22481	2.48627	2.4773	2.44474	2.23065	2.42604	2.16097	2.39969	2.41034	2.45125	2.41898	2.4671	2.2807	0.397354
ENSG00000148229	2607	POLE3	54107	CHARAC17|CHRAC17|YBL1|p17	polymerase (DNA) epsilon 3, accessory subunit	2.6264	2.67221	3.26995	2.83276	2.73371	2.76553	2.79522	2.97585	2.81531	3.28533	2.99216	3.00702	2.52978	2.61562	2.41179	2.63081	2.65134	2.47378	2.4529	2.57489	2.79617	2.90132	2.68731	2.43658	2.76055	2.68112	2.73798	2.71375	2.62138	2.64857	2.75904	2.62192	0.397187
ENSG00000124785	2286	NRN1	51299	NRN|dJ380B8.2	neuritin 1	1.58038	1.75519	2.26761	2.72291	1.34918	2.99242	1.12454	2.64311	2.98083	2.28533	0.531267	2.35151	3.04985	1.82725	1.11076	0.837256	1.09075	0.452591	1.53115	1.32172	1.50647	0.920996	1.10562	0.957648	0.886129	1.92882	1.09866	0.275205	1.37962	1.19713	0.970166	1.13458	0.397184
ENSG00000118007	7843	STAG1	10274	SA1|SCC3A	stromal antigen 1	2.68338	2.57244	2.51232	2.58068	2.77537	2.72572	2.61698	2.39644	2.85204	2.78396	2.9054	2.93872	2.66955	2.43699	2.61382	2.52449	2.57199	2.37341	2.50577	2.64033	2.53079	2.20944	2.77618	2.19444	2.50009	2.55069	2.56355	2.7376	2.49241	2.82038	2.65231	2.86812	0.396631
ENSG00000100612	3249	DHRS7	51635	CGI-86|SDR34C1|retDSR4|retSDR4	dehydrogenase/reductase (SDR family) member 7	2.69921	2.77186	2.68618	2.59797	2.58672	2.52644	2.66091	2.88047	2.68882	2.71656	2.3283	2.34539	2.60278	2.28046	2.43457	2.37717	2.80316	2.7374	2.58412	2.54771	2.70313	2.38765	2.8244	2.28755	2.69306	2.48027	2.2422	2.61366	2.50606	2.85408	2.77362	2.45085	0.396593
ENSG00000169715	1052	MT1E	4493	MT-1E|MT-IE|MT1|MTD	metallothionein 1E	1.90016	2.18585	2.21528	2.55495	1.4426	1.49804	1.48772	1.50481	1.7338	1.85481	-0.21	0.701935	1.4579	1.8784	1.56502	1.31438	2.15145	1.1216	1.28517	0.863085	2.18936	2.86689	1.28171	1.05456	1.78314	2.24128	1.13342	1.55396	1.76848	1.73425	0.970166	2.16163	0.396546
ENSG00000109536	1623	FRG1	2483	FRG1A|FSG1	FSHD region gene 1	2.46554	2.67902	2.90892	2.54549	2.424	2.61826	2.63797	2.8406	2.37916	2.62138	2.30457	2.3503	2.39441	2.61181	2.3252	2.31196	2.55208	2.64849	2.29941	2.3614	2.57903	2.65568	2.56426	2.2926	2.44643	2.52651	2.4728	2.48606	2.36438	2.4102	2.51547	2.42302	0.396515
ENSG00000136824	6470	SMC2	10592	CAP-E|CAPE|SMC-2|SMC2L1	structural maintenance of chromosomes 2	2.49451	2.69231	3.37002	2.96866	2.65881	2.85567	2.59606	2.99675	3.01071	3.25457	3.31755	3.02493	2.50087	2.63536	2.22213	2.49367	2.74876	2.37859	2.45988	2.37995	2.57903	2.72034	2.45458	2.31463	2.62473	2.50246	2.69982	2.48068	2.40295	2.56407	2.66565	2.50564	0.396463
ENSG00000068438	2872	FTSJ1	24140	CDLIV|JM23|MRX44|MRX9|SPB1|TRMT7	FtsJ RNA methyltransferase homolog 1 (E. coli)	2.60279	2.37118	2.95177	2.81427	2.50995	2.62532	2.50891	2.64179	2.61902	2.74632	2.64298	2.61442	2.59652	2.6929	2.48537	2.54906	2.47737	2.65308	2.56609	2.42982	2.62645	2.67687	2.56802	2.4611	2.62031	2.68924	2.46039	2.5784	2.46989	2.51935	2.50546	2.51089	0.396414
ENSG00000168405	8477	CMAHP	8418	CMAH|CSAH	cytidine monophospho-N-acetylneuraminic acid hydroxylase, pseudogene	1.96272	1.94976	1.62368	3.00967	1.91028	1.75592	1.90269	2.08838	1.77392	1.55833	2.9468	1.72826	1.49132	2.2939	1.82289	1.92243	1.73701	1.2765	2.25298	1.73085	1.63141	1.33117	2.73656	1.53168	1.47595	2.5352	1.59926	1.59742	1.77456	2.18737	1.43256	2.16454	0.396264
ENSG00000220804	1931	AC093642				1.69236	1.82482	1.65365	1.70119	1.66724	1.55309	1.48772	1.32871	1.26363	1.44529	1.63393	1.51485	1.26408	1.63536	1.27557	1.70256	1.72995	1.42263	1.48146	1.37497	1.57903	1.52306	1.65991	1.09595	1.46336	1.59782	1.48188	1.62739	1.6162	1.73425	1.66036	1.53252	0.396169
ENSG00000175489	2427	LRRC25	126364	MAPA	leucine rich repeat containing 25	1.0903	1.29655	1.68168	1.51666	1.46975	1.34482	1.05199	1.79669	1.30314	1.63296	0.832297	1.47094	0.838109	1.55618	1.22727	1.2352	1.17507	-0.21	1.1934	0.959995	1.1019	1.41832	0.628502	0.753528	0.533946	2.19048	1.16561	0.974175	0.917226	0.720006	-0.0298343	1.46557	0.396146
ENSG00000096060	10628	FKBP5	2289	AIG6|FKBP51|FKBP54|P54|PPIase|Ptg-10	FK506 binding protein 5	3.24425	3.06184	2.94983	2.85831	2.82919	2.63996	2.69003	2.44266	2.41563	3.47489	2.353	3.20996	2.26408	2.54888	3.25713	1.7312	2.72277	1.76786	2.38783	1.7925	1.64117	2.21891	3.00962	1.93537	2.52628	3.35108	2.31833	3.0405	2.02103	2.03528	2.54071	3.15399	0.396082
ENSG00000144848	6111	ATG3	64422	APG3|APG3-LIKE|APG3L|PC3-96	autophagy related 3	2.53604	2.90266	2.89197	2.89829	2.58065	2.68035	2.61483	2.6338	2.65742	2.8404	2.73809	2.81042	2.60029	2.57875	2.57201	2.46904	2.57809	2.62772	2.61904	2.50282	2.57342	2.69603	2.65072	2.53023	2.62912	2.72493	2.63332	2.61066	2.48777	2.5941	2.59753	2.66788	0.39607
ENSG00000087302	8287	C14orf166	51637	CGI-99|CGI99|CLE|CLE7|LCRP369|RLLM1|hCLE1	chromosome 14 open reading frame 166	2.87368	2.95694	3.29885	2.94454	2.84942	2.98751	2.95261	3.02931	3.07014	2.9733	2.91448	2.93841	2.91244	2.72251	2.84746	2.6568	2.83504	2.97373	2.81052	2.75028	2.95831	3.14185	2.89743	2.83918	2.96931	2.92063	2.91435	2.7983	2.79229	2.88683	2.88239	2.90385	0.395907
ENSG00000066697	3253	MSANTD3	91283	C9orf30|L8	Myb/SANT DNA binding domain containing 3	2.16285	2.51403	3.19049	2.40459	2.33685	2.23519	2.15048	2.32871	2.27183	2.40472	2.55794	2.40737	2.22728	2.21578	2.02212	2.10832	2.3212	1.90997	2.09005	1.96859	2.18109	2.4686	2.22784	1.95765	2.0391	2.15756	2.17784	2.13853	2.1844	2.19471	2.20316	2.09225	0.395655
ENSG00000095380	4931	NANS	54187	HEL-S-100|SAS	N-acetylneuraminate synthase	2.30418	2.56665	3.02204	2.89652	2.49157	2.74409	2.57997	2.59589	2.20623	2.73321	2.6866	2.74872	2.13184	2.22828	2.51137	2.28955	2.64877	2.17959	2.07016	2.23184	2.48902	3.05225	2.71308	2.23065	2.58894	2.57358	2.67269	2.73005	2.5182	2.45374	2.42501	2.74812	0.395536
ENSG00000135736	2551	CCDC102A	92922		coiled-coil domain containing 102A	1.83423	1.80843	1.76386	2.24206	1.66724	1.62881	1.28935	1.46702	2.06526	1.82648	1.5593	1.62492	1.33871	1.65884	1.33924	1.49047	1.65219	1.54367	1.5862	1.37497	1.62143	1.90841	1.42438	1.63434	1.43704	1.78615	1.29823	1.50565	1.3322	1.43322	1.29238	1.2672	0.395496
ENSG00000138375	5092	SMARCAL1	50485	HARP|HHARP	SWI/SNF related, matrix associated, actin dependent regulator of chromatin, subfamily a like 1	2.30176	2.30727	2.48757	2.66642	2.32782	2.34146	2.30063	2.47095	2.2936	2.5556	2.562	2.35151	2.25308	2.28046	2.31068	2.33095	2.39794	2.30791	2.29336	2.15589	2.40626	2.52615	2.25433	2.13374	2.35019	2.36973	2.35594	2.40554	2.33387	2.262	2.33	2.41658	0.395495
ENSG00000237517	5676	DGCR5		LINC00037|NCRNA00037	DiGeorge syndrome critical region gene 5 (non-protein coding)	0.827055	0.87058	1.51895	1.92967	-0.21	0.707993	0.31163	1.12459	1.28384	1.30845	0.0541457	0.840238	-0.21	-0.21	-0.00318228	0.758075	0.722772	-0.21	-0.21	0.261025	-0.21	0.0758981	0.628502	0.0545584	-0.21	-0.21	-0.21	0.928417	-0.21	0.720006	-0.21	-0.21	0.395349
ENSG00000197860	5727	SGTB	54557	SGT2	small glutamine rich tetratricopeptide repeat containing beta	1.63997	2.24472	2.44448	2.00222	2.02312	1.50963	1.45776	1.6809	1.92818	2.7818	2.2528	1.9632	1.75893	1.74182	1.65003	1.74035	2.0165	1.08941	1.72637	1.39136	1.56774	1.37693	1.96094	1.64562	1.3121	2.05808	1.45084	1.7595	1.7433	1.84495	1.54995	1.83971	0.395156
ENSG00000160563	3857	MED27	9442	CRAP34|CRSP34|CRSP8|MED3|TRAP37	mediator complex subunit 27	2.16948	2.0747	2.58363	2.2356	2.2435	2.16029	2.17495	2.39644	2.39778	2.38088	2.19087	2.21715	1.96305	2.13976	2.05372	2.18296	2.09691	2.08941	1.98414	2.00532	2.29331	2.34072	2.19376	1.86074	2.40901	2.14718	2.18974	2.15027	2.19598	2.16457	2.27552	2.13146	0.394931
ENSG00000113141	4037	IK	3550	CSA2|RED	IK cytokine, down-regulator of HLA II	3.06258	3.14474	3.32472	3.05114	3.04466	2.94394	3.0268	3.02768	3.01586	3.22148	2.87827	3.03538	3.0317	2.99551	2.98493	2.96866	2.97482	2.98279	2.78577	2.95563	3.02179	2.87455	3.04012	3.03182	3.08295	3.10722	3.02766	2.98743	2.99532	2.99723	2.95738	2.99875	0.394731
ENSG00000134330	5908	IAH1	285148		isoamyl acetate-hydrolyzing esterase 1 homolog	2.44858	2.69881	2.58022	2.49751	2.5333	2.55823	2.51846	2.42345	2.50371	2.48775	2.58178	2.36351	2.55689	2.40334	2.22981	2.41704	2.52782	2.41163	2.4132	2.29243	2.49716	2.6249	2.44142	2.49704	2.41902	2.34156	2.46039	2.55851	2.22898	2.41315	2.27336	2.41005	0.394612
ENSG00000119900	9176	OGFRL1	79627	dJ331H24.1	opioid growth factor receptor-like 1	2.15271	2.49726	2.58136	2.39229	2.16076	2.03705	2.1144	2.04367	2.30125	2.71023	2.45898	2.83707	2.15687	1.94238	2.15215	1.92243	2.43176	1.45259	2.13026	2.23875	2.06714	2.06712	2.42264	1.94665	2.0288	2.39815	2.12669	2.40714	2.32716	2.1824	1.93865	2.37047	0.39437
ENSG00000129515	4105	SNX6	58533	MSTP010|TFAF2	sorting nexin 6	2.74263	2.89315	3.11737	2.89044	2.89374	3.07721	2.84945	2.87741	2.93086	2.96345	2.91148	2.96705	2.61986	2.69501	2.79685	2.66116	2.88464	2.81808	2.87036	2.74532	2.85953	2.98277	3.01855	2.77389	2.97446	2.84615	2.91046	2.90308	2.79055	2.91729	2.90264	2.91787	0.394296
ENSG00000168246	2988	UBTD2	92181	DCUBP	ubiquitin domain containing 2	2.3322	2.60028	2.93087	2.63904	2.60734	2.32778	2.59153	2.63648	2.54456	2.69597	2.27163	2.46723	2.35881	2.10844	2.17	2.50781	2.44841	2.47926	2.32467	2.42982	2.48627	2.47035	2.44308	2.4525	2.47347	2.4603	2.48783	2.41508	2.27325	2.44017	2.35398	2.53499	0.394252
ENSG00000214194	1843	LINC00998	401397		long intergenic non-protein coding RNA 998	2.55676	2.96517	2.28599	2.68183	2.5619	2.93502	2.59831	2.75196	2.54994	3.03303	2.75658	2.5223	2.66634	2.49736	2.54212	2.42083	2.72995	2.70786	2.45571	2.44144	2.63534	2.64644	2.73059	2.13011	2.66186	2.59283	2.66392	2.51824	2.46989	2.66367	2.67517	2.55665	0.39424
ENSG00000116266	5892	STXBP3	6814	MUNC18-3|MUNC18C|PSP|UNC-18C	syntaxin binding protein 3	2.87885	2.92238	2.92212	2.84211	2.81812	2.87334	2.84183	2.6338	2.74419	2.64794	2.78734	2.73183	2.86884	2.65425	2.76397	2.77844	2.85896	2.78097	2.8682	2.79122	2.84469	2.83933	3.00417	2.66522	2.91955	2.78211	2.74539	2.80796	2.93342	2.96139	2.8293	3.02667	0.394223
ENSG00000235831	2717	BHLHE40-AS1	100507582		BHLHE40 antisense RNA 1	1.27935	0.995519	1.34286	1.41115	1.12733	1.31005	1.35302	0.969692	1.54347	0.780176	1.37636	0.840238	0.838109	0.924157	1.25209	1.2352	0.789718	1.1216	1.04213	1.23875	1.13409	1.18984	1.17257	0.899656	1.29361	1.37598	1.09866	1.22945	1.25965	1.26407	1.01156	1.4936	0.394
ENSG00000241370	1606	RPP21	79897|202658	C6orf135|CAT60	ribonuclease P/MRP subunit p21	1.74787	1.82482	1.83928	1.64794	1.3826	1.57329	1.5669	1.52253	1.74759	1.61745	1.89924	1.63769	1.72272	1.57042	1.50197	1.59058	1.64359	1.76786	1.4101	1.73815	1.85719	1.50726	1.84599	1.37678	1.66428	1.61006	1.62154	1.56524	1.90845	1.59507	1.51423	1.47981	0.393948
ENSG00000113812	4016	ACTR8	93973	ARP8|INO80N|hArp8	ARP8 actin-related protein 8 homolog	2.60641	2.52379	2.74237	2.55182	2.50024	2.53299	2.54463	2.29486	2.40531	2.42975	2.36378	2.40307	2.48809	2.51681	2.49375	2.43568	2.64185	2.43031	2.52761	2.43421	2.55144	2.42225	2.58032	2.42191	2.57336	2.44292	2.35794	2.54238	2.55969	2.57532	2.51917	2.55899	0.393754
ENSG00000100603	2432	SNW1	22938	Bx42|NCOA-62|PRPF45|Prp45|SKIIP|SKIP	SNW domain containing 1	2.85168	2.9185	3.08786	2.91901	2.76147	2.99092	2.82618	2.9415	2.94271	2.95445	2.81078	2.88627	2.66418	2.63536	2.77641	2.66008	2.68656	2.82304	2.77786	2.70818	2.78661	2.94337	2.81602	2.79175	2.83552	2.76218	2.80338	2.78508	2.71102	2.77372	2.75904	2.80931	0.3937
ENSG00000173744	9321	AGFG1	3267	HRB|RAB|RIP	ArfGAP with FG repeats 1	2.79632	3.03394	3.19133	3.06821	2.84556	2.74608	2.89084	2.62838	2.78215	2.95807	3.07492	3.1057	2.88147	2.6015	2.87304	2.75807	2.87148	2.86477	2.89744	2.83506	2.85543	3.0248	3.09351	2.57439	2.73603	3.1304	2.85517	2.83809	2.80089	3.04771	2.86724	3.17512	0.393563
ENSG00000137462	5217	TLR2	7097	CD282|TIL4	toll like receptor 2	2.14233	2.38023	2.53191	2.28185	2.56083	2.92767	2.44035	1.89545	2.17186	2.16489	2.29469	2.38318	1.91122	2.55907	2.38242	2.19583	2.49485	2.35568	2.14192	2.16951	2.55616	2.53074	2.34241	2.02304	2.39578	2.81942	2.15302	2.47797	2.54459	2.42615	2.23498	3.16483	0.393267
ENSG00000123338	10560	NCKAP1L	3071	HEM1	NCK associated protein 1 like	2.09812	2.32796	2.33085	2.65605	2.3826	2.36281	2.11097	2.49008	1.68178	2.7153	1.43436	2.25974	1.7412	2.0381	2.15215	2.19583	2.11194	1.53177	2.05986	1.94227	1.86302	1.97353	1.59464	1.72666	1.48819	3.02457	2.11639	1.82543	1.95065	1.52164	1.29238	2.37047	0.393254
ENSG00000095209	4531	TMEM38B	55151	C9orf87|D4Ertd89e|OI14|TRIC-B|TRICB|bA219P18.1	transmembrane protein 38B	1.68237	2.76267	2.63692	2.31015	1.91972	2.15256	1.86186	2.10232	2.41853	2.98868	2.28967	2.29439	1.53708	1.92416	1.76767	1.13829	1.64359	1.64757	1.37792	1.5163	1.81404	2.12512	1.8777	1.50172	1.92752	1.735	2.10584	1.78709	1.73677	1.92863	1.86226	1.93293	0.392692
ENSG00000136783	2588	NIPSNAP3A	25934	HSPC299|NIPSNAP4|TASSC	nipsnap homolog 3A	2.4416	2.26852	3.03426	2.40459	2.42253	2.44173	2.30063	2.55756	2.54994	2.67711	2.51354	2.34907	2.10528	2.18627	2.13036	2.42459	2.72709	2.40522	2.05637	2.27175	2.70646	2.74335	2.82578	2.03228	2.71292	2.14718	2.55981	2.63409	2.54561	2.67102	2.58401	2.59159	0.392631
ENSG00000066336	2069	SPI1	6688	OF|PU.1|SFPI1|SPI-1|SPI-A	Spi-1 proto-oncogene	1.88775	2.213	2.20183	2.26999	2.11559	2.00539	1.84945	2.26131	1.56466	1.91848	1.51654	2.01895	1.81583	1.91791	1.67806	1.83726	2.0165	1.55525	1.87676	1.68427	1.89645	1.93922	1.17257	1.80275	1.43704	2.85858	1.90029	1.56524	1.82032	1.26407	0.815264	2.1123	0.392369
ENSG00000148358	9139	GPR107	57720	GCDRP|LUSTR1|bA138E2.2	G protein-coupled receptor 107	2.87563	3.10695	3.36574	3.26256	2.98062	3.01299	3.06674	2.95838	3.13062	3.16934	3.22558	3.15659	2.89628	2.9254	2.89718	3.0021	3.16289	2.7374	2.88515	2.84252	2.98403	3.12395	3.04846	2.76552	3.06125	2.95685	3.13242	3.03374	3.01863	2.99914	3.04644	2.9012	0.392179
ENSG00000151135	4768	TMEM263	90488	C12orf23	transmembrane protein 263	2.5098	2.72992	3.21766	2.95398	2.80004	2.76171	2.76265	2.754	2.9099	2.95951	2.72901	2.92595	2.74659	2.58149	2.45014	2.58155	2.90888	2.59352	2.78967	2.64484	2.53327	2.3592	2.5275	2.75004	2.54361	2.69225	2.34989	2.43357	2.49357	2.51935	2.48604	2.62893	0.392132
ENSG00000266412	4079	NCOA4	8031	ARA70|ELE1|PTC3|RFG	nuclear receptor coactivator 4	3.2862	3.57301	3.40149	3.24811	3.18474	3.27737	3.21716	3.0535	3.31744	3.08633	3.16102	3.31789	3.25779	3.15351	3.18771	3.13429	3.19626	3.3791	3.05461	3.20129	3.25864	3.08747	3.21537	3.04178	3.34283	3.36211	3.20644	3.21372	3.07043	3.23189	3.21936	3.30818	0.392106
ENSG00000167325	4233	RRM1	6240	R1|RIR1|RR1	ribonucleotide reductase catalytic subunit M1	2.59913	2.61877	3.29863	3.09013	2.72939	2.92679	2.58579	3.03415	2.76096	3.06178	2.7112	3.10096	2.66848	2.63051	2.4965	2.31678	2.58906	2.58931	2.47483	2.5175	2.64977	2.62978	2.5592	2.5796	2.61941	2.81418	2.74702	2.48872	2.42373	2.65028	2.7168	2.59159	0.392044
ENSG00000102316	2943	MAGED2	10916	11B6|BCG-1|BCG1|HCA10|MAGE-D2	MAGE family member D2	3.47574	3.11113	3.37224	3.1259	3.04326	3.03433	3.04882	3.1648	3.22154	3.26625	2.39061	2.79971	3.11534	3.12242	2.92419	2.96813	3.28328	2.98108	3.18826	3.00999	3.16289	2.74984	3.2455	2.89088	3.11969	3.01184	2.65194	3.09639	3.07589	3.24267	3.14799	3.14196	0.391577
ENSG00000065882	9035	TBC1D1	23216	TBC|TBC1	TBC1 domain family member 1	3.13951	2.78085	2.82716	2.90426	2.84445	3.33553	2.79877	3.02551	3.10755	2.88055	2.36378	2.44623	2.97112	2.91348	2.78569	2.92183	2.94851	2.93642	2.78051	2.92988	2.90599	2.44697	3.17133	2.53023	3.09594	2.90867	2.85199	2.59222	2.87339	3.06896	3.03724	2.98758	0.391369
ENSG00000117569	12937	PTBP2	58155	PTBLP|brPTB|nPTB	polypyrimidine tract binding protein 2	2.62983	2.66762	2.61322	2.66035	2.76214	2.54474	2.59719	2.49566	2.80888	3.04529	2.64854	2.70733	2.59398	2.4957	2.51796	2.50471	2.54885	2.43335	2.61033	2.58117	2.57342	2.79853	2.59698	2.52731	2.48939	2.64815	2.4893	2.69101	2.62052	2.67984	2.41421	2.7752	0.391348
ENSG00000119392	3527	GLE1	2733	GLE1L|LCCS|LCCS1|hGLE1	GLE1, RNA export mediator	2.63997	2.77186	2.95516	2.92002	2.50633	2.76743	2.5938	2.83046	2.83959	2.91966	3.00451	2.71792	2.15338	2.53542	2.38242	2.65128	2.60926	2.37167	2.2683	2.5187	2.70812	2.66473	2.57422	2.43658	2.64789	2.52651	2.73881	2.59846	2.62309	2.63996	2.65321	2.46266	0.391254
ENSG00000265808	9034	SEC22B	9554	ERS-24|SEC22L1	SEC22 homolog B, vesicle trafficking protein (gene/pseudogene)	2.69137	2.89452	2.85474	2.94834	2.74503	2.82857	2.76418	2.86732	2.7246	2.64867	2.5552	2.61641	2.75368	2.64726	2.65387	2.63081	2.81032	2.67095	2.80053	2.69559	2.79954	2.91538	2.70678	2.72942	2.76439	2.78048	2.57699	2.64995	2.73413	2.80932	2.64777	2.75412	0.391193
ENSG00000116668	4068	SWT1	54823	C1orf26|HsSwt1	SWT1, RNA endoribonuclease homolog	2.12808	2.27427	2.40868	1.80032	2.0376	2.17782	2.06368	1.99383	2.36302	2.13476	2.10722	2.00024	2.04673	2.08338	2.15518	2.04588	2.23688	1.9925	2.02364	2.02818	2.09855	2.22512	2.16316	1.70777	2.0992	2.2686	2.26499	2.12339	2.16765	2.08487	2.03086	2.12199	0.391069
ENSG00000008056	3733	SYN1	6853	SYN1a|SYN1b|SYNI	synapsin I	1.41063	0.393459	1.88125	1.25625	1.29366	0.707993	0.487722	1.32871	1.43277	2.32733	1.5593	0.497815	0.838109	1.33433	0.996818	0.758075	0.94462	1.08941	1.63504	0.562055	0.686931	0.553019	1.66989	-0.21	1.16233	1.05376	0.320511	0.576235	1.09332	1.30358	1.31259	1.06763	0.390824
ENSG00000101336	3092	HCK	3055	JTK9|p59Hck|p61Hck	HCK proto-oncogene, Src family tyrosine kinase	1.5113	1.89861	2.37518	2.25	1.91503	1.89833	1.81678	2.00541	1.70484	2.00742	1.13333	1.84024	1.4579	1.68112	1.47394	1.55047	1.6689	1.08941	1.7411	1.57278	1.47932	1.55302	0.87154	1.81043	1.16233	2.60521	1.62154	1.47932	1.36438	0.941855	0.447287	1.92295	0.390674
ENSG00000073849	9134	ST6GAL1	6480	SIAT1|ST6GalI|ST6N	ST6 beta-galactoside alpha-2,6-sialyltransferase 1	2.23359	2.89452	2.68618	2.7023	2.52643	1.92548	2.11781	2.62974	2.32343	2.88184	1.20027	2.81671	2.31523	2.25515	2.07236	2.40153	1.83111	1.93451	2.31319	2.20054	2.09517	2.00532	2.11635	1.39698	1.75796	3.25241	2.1129	1.9473	2.12405	1.85567	1.31259	2.27401	0.390381
ENSG00000229619	6585	MBNL1-AS1	401093		MBNL1 antisense RNA 1	1.44684	1.47264	1.70801	1.45255	1.48272	1.23087	1.28935	1.50481	1.76096	2.25548	2.23884	1.5697	1.13914	1.44079	1.37703	1.20523	1.19989	0.820568	1.59641	1.23875	1.57903	0.774868	1.40665	1.09595	1.48819	2.20909	1.27475	1.67314	1.51929	1.1723	1.17429	1.24372	0.39031
ENSG00000139684	3330	ESD	2098	FGH	esterase D	2.67627	3.25619	3.03906	2.69389	2.73657	2.7585	2.81814	2.92873	2.87843	3.14402	3.06061	2.83267	2.53852	2.53238	2.81833	2.54055	2.75148	2.62965	2.57679	2.63394	2.91533	2.72328	2.99305	2.63434	2.93145	2.78615	2.75905	2.84924	2.7969	2.73704	2.75335	2.8273	0.389954
ENSG00000102103	2835	PQBP1	10084	MRX2|MRX55|MRXS3|MRXS8|NPW38|RENS1|SHS	polyglutamine binding protein 1	2.64988	2.72992	2.90298	2.57476	2.55112	2.61289	2.62865	2.6963	2.7752	2.8643	2.6616	2.47918	2.68009	2.69711	2.60748	2.59186	2.69744	2.6692	2.58308	2.5282	2.64502	2.74522	2.74411	2.62041	2.60583	2.76556	2.52868	2.62058	2.63156	2.52278	2.56234	2.62091	0.389904
ENSG00000127080	5033	IPPK	64768	C9orf12|INSP5K2|IP5K|IPK1|bA476B13.1	inositol-pentakisphosphate 2-kinase	1.54027	1.3477	2.02162	1.67832	1.75742	1.67803	1.67336	1.55596	1.70484	1.85936	1.61045	1.82415	1.49132	1.12045	1.20094	1.50626	1.26684	1.40683	1.65314	1.62275	1.56774	1.6322	1.45781	1.43477	1.8457	1.67701	1.39969	1.57623	1.66541	1.59507	1.56123	1.88608	0.389891
ENSG00000176490	3439	DIRAS1	148252	Di-Ras1|GBTS1|RIG	DIRAS family GTPase 1	0.526025	1.75519	1.82651	0.654191	-0.21	1.57329	0.31163	0.425624	1.48548	2.70381	1.86033	1.4423	-0.21	0.681119	0.473939	-0.21	-0.0553796	0.2765	-0.21	-0.21	-0.21	-0.21	1.20253	-0.21	-0.21	1.09515	0.718451	1.22945	-0.21	1.11795	-0.0298343	0.289479	0.389633
ENSG00000269994	2266	RP11-276H19	440173			1.70212	2.01671	2.34874	1.84652	-0.21	1.23087	-0.21	-0.21	1.99063	1.33948	-0.21	1.63135	-0.21	-0.21	-0.21	0.904203	2.35792	-0.21	-0.21	-0.21	-0.21	-0.21	-0.21	-0.21	-0.21	-0.21	1.06087	-0.21	-0.21	-0.21	-0.21	0.289479	0.389387
ENSG00000132639	3357	SNAP25	6616	CMS18|RIC-4|RIC4|SEC9|SNAP|SNAP-25|SUP|bA416N4.2|dJ1068F16.2	synaptosome associated protein 25kDa	0.747874	1.75519	1.4318	1.49033	1.12733	1.377	1.54208	0.726654	1.94573	2.96238	0.656206	1.0776	0.537079	0.85721	0.598878	0.536226	0.84771	-0.21	1.39431	1.32172	-0.0120392	-0.21	0.503563	0.899656	-0.068114	2.47206	0.496602	-0.21	-0.0827741	0.242885	-0.0298343	0.942691	0.389384
ENSG00000135018	6867	UBQLN1	29979	DA41|DSK2|PLIC-1|UBQN|XDRP1	ubiquilin 1	3.04102	3.23168	4.01901	3.07036	3.11619	3.055	3.1419	3.02714	3.05335	3.49492	3.23082	3.24179	2.8352	2.89397	2.89224	2.96002	2.9498	2.81116	2.93096	2.95033	3.02219	2.99445	3.05052	2.86546	3.10273	2.94696	3.01599	2.99866	2.94863	3.1511	3.06534	3.18683	0.389198
ENSG00000131323	8263	TRAF3	7187	CAP-1|CAP1|CD40bp|CRAF1|IIAE5|LAP1	TNF receptor associated factor 3	2.54306	2.58658	2.89253	2.74258	2.68202	2.60836	2.61806	2.29486	2.77456	2.88355	2.87892	2.72673	2.51328	2.41552	2.57085	2.56016	2.52326	2.5598	2.49315	2.61321	2.77329	2.49087	2.69483	2.64784	2.59464	2.82239	2.4015	2.70737	2.74653	2.72361	2.63668	2.71436	0.388927
ENSG00000164291	4314	ARSK	153642	TSULF	arylsulfatase family member K	2.0903	2.17879	2.51498	2.00499	1.92437	1.8049	1.78875	1.73738	1.88093	2.50343	1.94064	1.58417	1.99948	1.88524	2.06128	1.63889	2.00908	1.83879	1.72637	1.81733	1.66006	1.80829	1.94552	2.02304	1.63946	2.04498	1.74376	1.90867	1.71657	1.80518	1.48868	1.88054	0.388875
ENSG00000086061	2668	DNAJA1	3301	DJ-2|DjA1|HDJ2|HSDJ|HSJ-2|HSJ2|HSPF4|NEDD7|hDJ-2	DnaJ heat shock protein family (Hsp40) member A1	3.18973	3.16431	3.26549	3.22172	3.10261	3.35112	2.84502	3.43401	3.12893	3.28921	3.39637	3.33338	2.69944	2.98539	3.18799	3.05033	3.14245	2.95638	2.96338	2.89901	3.16665	3.01989	3.1603	2.75091	3.49655	3.07079	3.08169	3.1459	3.19346	3.09901	3.11193	3.35543	0.388548
ENSG00000170270	1125	C14orf142	84520	PNAS-127	chromosome 14 open reading frame 142	1.91223	2.19964	2.23848	2.08093	1.82047	2.09716	1.92968	2.28296	1.8445	2.35421	2.21251	1.96021	1.91729	1.64726	1.75269	1.71232	1.84771	1.9486	1.86057	1.7925	1.93244	2.27456	1.79729	1.61086	1.96931	1.93457	1.92257	1.93322	1.7433	1.75477	1.8275	1.83355	0.388503
ENSG00000166037	7101	CEP57	9702	MVA2|PIG8|TSP57	centrosomal protein 57	2.65096	2.9146	2.90892	2.94391	2.95167	2.86585	2.87983	2.84969	2.66732	2.8131	3.11785	2.76592	2.80969	2.63897	2.76249	2.74752	3.02884	2.70867	2.84204	2.81733	2.88338	2.79523	3.00003	2.75957	2.81384	2.77721	2.75747	2.82359	2.82678	2.89271	2.84523	2.92396	0.388454
ENSG00000158869	964	FCER1G	2207	FCRG	Fc fragment of IgE receptor Ig	2.02663	2.23856	2.61003	2.50017	1.97655	2.15773	1.7008	2.47484	1.65742	2.18244	1.39657	2.23975	1.60403	2.04754	1.5766	1.74035	1.9131	1.01686	1.72637	1.5163	1.54426	2.30635	1.17257	1.63434	1.04583	2.6301	2.02808	1.55396	1.68808	1.28428	0.815264	2.11555	0.388423
ENSG00000242474	1766	AC093627				1.32766	1.59758	0.954678	1.57252	1.06518	0.707993	0.91369	0.902746	1.14553	1.10753	1.3329	0.944973	0.537079	1.07906	0.774969	1.49047	1.46313	0.452591	-0.0370538	1.07394	0.891051	0.0758981	1.20253	-0.21	1.21064	0.831908	1.29823	1.57623	1.40859	1.19713	0.873256	0.687419	0.388315
ENSG00000131725	4202	WDR44	54521	RAB11BP|RPH11	WD repeat domain 44	2.49915	2.6365	2.47173	2.40788	2.45775	2.2643	2.45776	2.26131	2.12039	2.44646	2.22146	2.29853	2.32241	2.23439	2.28462	2.2921	2.44431	2.22832	2.35915	2.37497	2.37357	1.98438	2.44142	2.15147	2.34686	2.29927	2.26745	2.3359	2.31863	2.52164	2.44146	2.51865	0.38815
ENSG00000272841	2025	RP3-428L16				0.747874	0.995519	1.30147	1.17082	0.95124	0.628812	1.15673	1.16599	1.28384	1.23881	0.531267	1.12106	0.963048	0.924157	0.297848	0.360135	0.64359	0.87856	1.07689	1.10612	0.833059	0.978988	0.804593	0.355588	1.04583	1.48512	0.864579	0.673145	0.762324	0.941855	0.873256	0.687419	0.388086
ENSG00000127081	4880	ZNF484	83744	BA526D8.4	zinc finger protein 484	2.19503	1.82482	2.46433	2.09913	2.14157	2.07597	2.03591	2.03841	1.91914	2.36704	2.10722	2.01895	1.8795	1.95987	1.86014	2.13099	2.07173	1.9667	1.91234	2.12435	2.17548	1.76609	2.01321	1.81799	2.1414	1.76976	1.93856	2.05336	2.08454	2.3585	2.06359	2.20856	0.388015
ENSG00000083223	6707	ZCCHC6	79670	PAPD6|TUT7	zinc finger CCHC-type containing 6	2.79787	2.62646	3.58136	2.73285	2.89026	2.99167	3.03262	2.71788	2.64038	2.57865	2.65945	2.7631	2.56511	2.56902	2.59231	2.84229	2.86422	2.63253	2.52761	2.67516	2.82492	2.87317	3.00417	2.45423	2.83334	2.56697	2.88636	2.8646	2.92668	3.09414	2.85383	3.0698	0.387999
ENSG00000172661	5702	FAM21C	253725	FAM21A|VPEF	family with sequence similarity 21 member C	2.83281	3.1621	2.99782	2.90076	2.75058	2.83021	2.78947	2.6833	2.71811	2.8181	2.73357	2.86105	3.00147	2.64726	2.74189	2.78502	2.87148	2.6981	2.63319	2.78994	2.86128	2.75168	2.87709	2.80737	2.80695	2.9044	2.80836	2.78508	2.91549	2.85088	2.70815	2.87268	0.38792
ENSG00000226453	822	RP11-379B8				1.58038	0.393459	1.20456	0.508062	-0.0487598	1.377	0.91369	1.35504	1.45993	0.178116	1.13333	1.41163	1.20609	0.380089	-0.00318228	1.43932	1.63482	1.05465	-0.0370538	-0.0400055	1.06714	0.854049	1.20253	-0.21	-0.21	1.13294	-0.21	1.91866	1.1725	-0.21	-0.21	-0.21	0.387743
ENSG00000187243	4947	MAGED4B	81557		MAGE family member D4B	1.49606	0.393459	1.77129	1.5251	1.48272	2.10593	-0.21	1.37987	2.14281	-0.21	-0.21	1.14127	0.360988	1.0333	1.42818	-0.21	2.02741	-0.0245304	0.263976	0.437116	1.34969	1.6322	1.65991	0.0545584	1.4504	1.30903	0.621541	1.59742	1.58932	1.6231	1.29238	1.53252	0.387737
ENSG00000249352	1196	RP11-141O11				1.37112	-0.21	0.699405	0.809092	1.15536	0.531902	1.0106	1.07884	1.02059	-0.122914	1.00839	0.643943	0.360988	1.0333	0.297848	0.536226	1.54668	0.67444	0.263976	0.805093	1.21841	-0.21	1.3052	-0.21	1.23292	0.831908	0.718451	1.22945	1.12135	1.38901	1.17429	1.16454	0.38762
ENSG00000171658	2628	RP11-443P15	344887			0.0489035	2.36659	2.45983	1.85442	0.25227	-0.21	-0.21	-0.21	0.543473	1.56728	3.5563	1.577	2.66634	0.0790589	-0.21	-0.21	1.7508	-0.21	0.440067	-0.21	0.590021	-0.21	1.20253	-0.21	-0.068114	1.78615	0.496602	1.4513	-0.0827741	1.97928	-0.0298343	1.35018	0.387451
ENSG00000186130	4099	ZBTB6	10773	ZID|ZNF482	zinc finger and BTB domain containing 6	2.1096	2.15689	2.59703	2.34312	2.35607	2.18026	2.51029	2.32871	2.28186	2.55378	2.4839	2.47918	1.98424	2.05219	1.98359	2.20523	2.14328	1.9486	2.05986	2.23184	2.28463	2.03494	2.24393	1.98398	2.33156	2.05376	2.2422	2.27303	2.22472	2.20431	2.24432	2.13767	0.387431
ENSG00000072401	3480	UBE2D1	7321	E2(17)KB1|SFT|UBC4/5|UBCH5|UBCH5A	ubiquitin conjugating enzyme E2 D1	2.41812	2.34285	2.70971	2.29905	2.51709	2.63911	2.6072	2.28895	2.45729	2.46592	2.46912	2.61243	2.48484	2.24638	2.10403	2.44471	2.57301	2.64849	2.55954	2.3614	2.41771	2.36146	2.46735	2.25596	2.43157	2.34601	2.37742	2.24602	2.48189	2.56303	2.37329	2.47841	0.38741
ENSG00000185862	2061	EVI2B	2124	CD361|D17S376|EVDB	ecotropic viral integration site 2B	1.70212	2.213	2.18796	2.33023	2.10658	2.01975	1.79593	2.42345	1.40381	1.96345	1.30942	2.01369	1.49132	1.93639	1.80973	1.77511	1.73701	1.17959	1.78249	1.87381	1.46508	1.50726	1.14039	1.57307	1.27431	2.80039	1.59926	1.40554	1.56068	1.24289	0.447287	2.02187	0.387315
ENSG00000134352	10117	IL6ST	3572	CD130|CDW130|GP130|IL-6RB	interleukin 6 signal transducer	3.15543	3.33991	3.28667	3.32258	3.21653	2.89457	2.99648	2.79946	2.92594	3.34232	2.72992	3.16657	2.92506	2.84174	3.03464	2.90171	2.96498	2.64199	3.02061	2.98284	2.80354	2.98277	2.94131	2.94998	2.75209	3.40882	2.75428	2.98532	2.82892	3.03528	2.85155	3.22271	0.387307
ENSG00000069974	5603	RAB27A	5873	GS2|HsT18676|RAB27|RAM	RAB27A, member RAS oncogene family	2.31842	2.40206	2.93138	2.78083	2.49655	2.52202	2.56327	2.53283	2.18693	2.28363	2.35081	2.40307	2.42357	2.27496	2.4486	2.19264	2.54668	2.51076	2.62476	2.44855	2.34014	2.55446	2.48884	2.14798	2.25411	2.88499	2.34376	2.3773	2.28084	2.30358	2.49521	2.55074	0.387121
ENSG00000165626	10018	BEND7	222389	C10orf30	BEN domain containing 7	2.50527	2.81834	2.53446	2.46996	2.39528	2.2154	2.39262	1.96344	3.01071	1.99766	2.48066	2.57409	1.05996	1.69184	2.41346	2.68749	2.62131	1.1216	1.61616	2.10301	2.60496	2.60865	2.72973	0.899656	2.47843	2.30418	2.54323	2.77831	2.60919	2.47967	2.42041	2.62893	0.387083
ENSG00000170264	5258	FAM161A	84140	RP28	family with sequence similarity 161 member A	2.40493	2.3477	2.3185	2.30464	1.98062	1.79317	1.59038	2.39875	2.18196	2.81611	2.25554	2.03689	1.88603	1.93032	1.76767	1.63889	2.0845	1.82057	1.71113	1.69239	1.78035	1.68868	2.05175	1.77883	1.78922	1.61006	2.06087	1.99536	1.90845	1.79311	1.76256	1.78779	0.387068
ENSG00000122574	6065	WIPF3	644150	CR16	WAS/WASL interacting protein family member 3	1.42911	1.94976	2.7114	2.07391	1.3826	1.27226	1.0106	1.46702	1.99449	-0.122914	2.353	1.74333	1.36099	1.61054	1.35855	0.758075	1.974	0.820568	0.808044	1.43712	1.65072	0.854049	1.79729	0.0545584	1.37904	1.46873	1.32051	1.90867	1.6731	1.81109	1.8394	1.6117	0.386923
ENSG00000130714	6067	POMT1	10585	LGMD2K|MDDGA1|MDDGB1|MDDGC1|RT	protein O-mannosyltransferase 1	2.57782	2.66063	2.55794	2.66883	2.4523	2.58112	2.36278	2.50117	2.68099	2.72094	2.43796	2.35151	2.40631	2.34857	2.3211	2.54906	2.57301	2.23315	2.25961	2.31024	2.54787	2.53226	2.55019	2.58348	2.5613	2.51164	2.64479	2.66259	2.70469	2.624	2.33565	2.4568	0.386911
ENSG00000107020	1542	PLGRKT	55848	AD025|C9orf46|MDS030|PLG-RKT|Plg-R(KT)	plasminogen receptor with a C-terminal lysine	2.0489	2.35725	2.06862	2.13951	2.01194	1.96327	1.98373	2.12459	1.47289	1.8065	1.91747	1.93238	1.75893	1.477	1.98359	1.7493	1.8891	1.82057	1.83801	1.81125	2.1433	2.11729	2.05583	1.62276	2.06542	2.09908	2.0238	1.91369	1.92583	1.88137	1.90466	1.97967	0.386896
ENSG00000215187	1372	FAM166B	730112		family with sequence similarity 166 member B	1.12808	1.23856	1.07962	1.30045	0.95124	1.31005	0.31163	1.07884	0.543473	0.178116	1.09554	0.400905	0.360988	0.85721	-0.21	-0.21	1.24565	0.452591	0.440067	0.437116	0.686931	1.11729	0.804593	0.0545584	1.07801	-0.21	1.2236	1.05336	0.820316	0.720006	0.271196	-0.21	0.386832
ENSG00000070061	6056	IKBKAP	8518	DYS|ELP1|FD|IKAP|IKI3|TOT1	inhibitor of kappa light polypeptide gene enhancer in B-cells, kinase complex-associated protein	2.8285	2.8101	3.06973	2.7667	2.76415	2.66304	2.73895	2.64834	2.91454	3.21911	2.6976	2.81671	2.49612	2.60669	2.68701	2.69459	2.71987	2.56653	2.61325	2.66329	2.81404	2.64175	2.90266	2.6809	2.75666	2.59658	2.71056	2.82787	2.93426	2.8306	2.6895	2.85768	0.386784
ENSG00000205403	4875	CFI	3426	AHUS3|ARMD13|C3BINA|C3b-INA|FI|IF|KAF	complement factor I	1.60521	2.91065	2.13397	2.48027	2.1499	0.971235	1.97439	2.01109	1.67381	1.66948	1.05415	1.6501	1.71317	1.67012	1.78921	1.83726	1.43598	0.87856	2.00434	1.91904	2.3143	0.677958	2.40302	1.33331	2.03569	1.96757	1.29823	1.56524	1.73677	1.3398	1.04935	2.44177	0.386742
ENSG00000115020	10839	PIKFYVE	200576	CFD|FAB1|HEL37|PIP5K|PIP5K3|ZFYVE29	phosphoinositide kinase, FYVE-type zinc finger containing	2.81976	2.85285	2.87317	2.81727	2.85865	2.83886	2.84183	2.61735	2.78589	2.93437	2.82056	2.81962	2.88147	2.51203	2.76987	2.75371	2.90557	2.79435	2.90841	2.89801	2.78175	2.8115	2.8734	2.52877	2.72428	2.7277	2.75588	2.79042	2.8829	2.93837	2.81153	2.94987	0.386714
ENSG00000101004	6030	NINL	22981	NLP	ninein like	2.46388	2.98117	2.54821	2.30602	2.46975	2.42953	1.91369	2.16202	3.01071	2.88398	2.51953	2.38879	2.76668	2.57875	2.36603	2.60068	2.53345	1.85053	1.77586	1.94677	2.66374	2.15868	2.63175	1.53168	2.44776	2.32093	2.01512	2.70172	2.68808	2.51589	2.52405	2.31683	0.386507
ENSG00000101194	5461	SLC17A9	63910	C20orf59|POROK8|VNUT	solute carrier family 17 member 9	1.56742	1.09243	2.7494	1.9129	2.31485	2.56129	2.62444	2.29191	2.17946	3.18373	2.78412	1.74333	2.38629	2.54146	1.29785	2.26322	2.3212	1.68304	2.15047	1.5163	1.66006	1.22203	1.4736	2.06316	1.29361	2.80657	1.19557	1.1203	1.43574	1.22061	0.924408	1.86351	0.3865
ENSG00000141446	5285	ESCO1	114799	A930014I12Rik|CTF|ECO1|EFO1|ESO1	establishment of sister chromatid cohesion N-acetyltransferase 1	2.4672	2.52379	2.64191	2.62201	2.47238	2.8169	2.55218	2.77002	2.35805	2.54547	2.64964	2.57555	2.31523	2.33913	2.52702	2.43932	2.5689	2.47101	2.36435	2.44287	2.57002	2.51206	2.6119	2.48592	2.53395	2.44469	2.46353	2.48606	2.41829	2.57633	2.49391	2.58063	0.386412
ENSG00000115935	9121	WIPF1	7456	PRPL-2|WAS2|WASPIP|WIP	WAS/WASL interacting protein family member 1	2.74613	3.01255	2.80729	2.90808	2.71542	2.68648	2.25611	2.74264	2.60793	2.88823	1.94624	2.60975	2.26136	2.71354	2.6879	2.4724	2.5791	1.89975	2.68145	2.20303	2.42253	2.44139	2.34866	2.30253	2.35513	3.13003	2.25753	2.39578	2.61183	2.49331	2.31847	2.82918	0.386377
ENSG00000152601	9989	MBNL1	4154	EXP|MBNL	muscleblind like splicing regulator 1	3.00794	3.22661	3.50789	3.20003	3.12443	3.1151	2.98373	3.05452	3.07078	3.59667	3.44313	3.281	2.97218	3.0023	3.04758	2.95783	2.94332	2.90693	3.11919	3.03224	3.03911	2.98007	3.12474	2.87542	2.99409	3.20236	3.02936	3.03751	3.02376	3.14434	3.07157	3.17512	0.386217
ENSG00000253276	6799	CCDC71L	168455	C7orf74	coiled-coil domain containing 71-like	2.19192	2.41876	2.79562	2.36176	2.37284	2.08518	2.3138	2.25493	2.35639	1.81158	2.1186	2.42416	2.32713	2.10436	2.18151	1.98852	2.22565	2.15731	2.39431	2.06037	2.06351	1.94513	2.14039	2.07159	2.16993	2.63125	2.07639	2.05696	1.97792	2.22289	2.03086	2.31683	0.386164
ENSG00000154001	9184	PPP2R5E	5529		protein phosphatase 2 regulatory subunit B'epsilon	2.86382	2.9185	3.09456	2.86063	2.86979	2.99654	2.88912	2.9013	3.02777	3.04292	2.90233	2.87366	2.83447	2.68758	2.82289	2.67715	2.82885	2.86252	2.90396	2.83215	2.80486	2.93081	2.88075	2.84131	2.78922	2.78211	2.79546	2.80796	2.77756	2.93793	2.86003	2.88332	0.386143
ENSG00000114771	1632	AADAC	13	CES5A1|DAC	arylacetamide deacetylase	0.827055	-0.21	1.97816	2.01592	0.65021	3.20215	0.0106003	1.37987	1.1175	1.8065	1.87369	2.15868	0.059958	0.982149	-0.21	-0.21	2.28308	1.20592	1.67052	-0.21	-0.0120392	0.376928	-0.21	-0.21	-0.068114	-0.21	0.320511	1.05336	-0.21	-0.0581448	-0.21	2.00964	0.385972
ENSG00000165806	3528	CASP7	840	CASP-7|CMH-1|ICE-LAP3|LICE2|MCH3	caspase 7	2.63661	2.4063	2.51895	2.91358	2.81694	3.45072	2.50891	2.72119	2.48174	2.41866	2.58048	2.50128	2.18053	2.4957	2.54089	2.56016	2.82601	2.59975	2.14764	2.47982	2.89159	2.64292	2.60851	2.41439	2.98342	2.59158	2.90428	2.57948	2.70398	2.74939	2.66213	2.907	0.385922
ENSG00000141582	2891	CBX4	8535	NBP16|PC2	chromobox 4	2.3521	2.17879	2.69152	2.62134	2.64497	2.60745	2.54208	2.48632	2.51544	2.59642	2.44331	2.41794	2.46989	2.42736	2.34707	2.21747	2.20944	2.49791	2.61422	2.46379	2.36998	2.42615	2.54627	2.48269	2.35019	2.60764	2.23696	2.16451	2.30992	2.46168	2.38681	2.77591	0.385787
ENSG00000186891	1271	TNFRSF18	8784	AITR|CD357|GITR|GITR-D	tumor necrosis factor receptor superfamily member 18	0.827055	0.393459	1.77129	1.54946	1.29366	1.55309	0.788752	1.89545	1.64038	0.576056	2.28459	1.40091	0.758928	1.30951	0.297848	1.20523	0.986013	0.2765	0.741097	0.738146	0.833059	1.83177	1.02644	1.05456	0.710037	1.94585	1.32051	0.275205	0.519286	0.418976	-0.21	1.31067	0.385695
ENSG00000197355	5267	UAP1L1	91373		UDP-N-acetylglucosamine pyrophosphorylase 1 like 1	2.02203	2.74564	2.4673	2.45353	2.71691	2.80721	2.4239	2.2215	2.61351	2.98497	2.51354	1.81588	2.77846	2.24043	2.12392	2.05474	1.56787	1.69147	2.42981	1.91424	2.10853	2.3592	1.61751	1.7358	1.73123	2.54791	1.74376	1.62739	1.83104	1.83948	1.7555	1.81452	0.385652
ENSG00000136541	4393	ERMN	57471	JN|KIAA1189	ermin	1.0489	-0.21	1.04183	1.42188	1.12733	1.39224	0.487722	1.23854	1.26363	1.05318	0.0541457	1.31736	0.758928	1.15824	0.95106	1.01335	1.72995	-0.0245304	1.30537	1.07394	1.02935	0.920996	1.25689	0.656618	0.409007	1.91109	0.973724	0.974175	0.695377	0.418976	-0.21	1.40342	0.385587
ENSG00000136682	8396	CBWD2	150472		COBW domain containing 2	2.50375	2.48688	2.78075	2.49214	2.26087	2.46514	2.47449	2.17767	2.21325	2.36422	2.33518	2.45971	2.32713	2.04285	2.40336	2.2352	2.36787	2.35568	2.2417	2.44572	2.42571	2.22203	2.3629	2.30007	2.57336	2.4603	2.58533	2.49922	2.58187	2.48592	2.21071	2.69174	0.3855
ENSG00000122862	1217	SRGN	5552	PPG|PRG|PRG1	serglycin	2.90804	2.73192	3.19992	2.738	2.65966	2.77926	2.4562	2.82095	2.68805	2.8404	2.02263	2.64332	2.27215	2.60798	2.53464	2.15601	2.9228	2.13383	2.60541	2.05342	2.16694	2.2773	1.88377	2.45939	2.25411	3.25379	2.20417	1.83151	2.06335	2.47077	2.47667	2.93588	0.385493
ENSG00000196876	14935	SCN8A	6334	CERIII|CIAT|EIEE13|MED|NaCh6|Nav1.6|PN4	sodium voltage-gated channel alpha subunit 8	2.23924	2.17879	1.55674	1.79136	1.18169	1.16029	1.59038	1.77781	2.20386	2.37814	0.957236	2.25216	1.47493	0.55618	1.45922	1.65017	2.04153	1.2765	1.49443	1.16411	2.06714	1.6322	2.05175	0.899656	0.232916	1.13294	1.79033	2.36334	1.69538	0.844945	-0.21	1.54475	0.38543
ENSG00000113580	9161	NR3C1	2908	GCCR|GCR|GCRST|GR|GRL	nuclear receptor subfamily 3 group C member 1	3.18721	3.08982	3.11737	2.76334	2.72794	3.02952	2.49915	2.55756	2.75633	2.44529	2.77015	2.58417	2.43471	2.99814	2.99942	2.59692	2.9604	2.57535	2.65667	2.52937	2.6692	2.70531	2.81319	2.27727	2.36805	2.77803	2.26252	2.7169	2.50606	2.96716	2.77499	2.70194	0.385167
ENSG00000198682	4083	PAPSS2	9060	ATPSK2|BCYM4|SK2	3'-phosphoadenosine 5'-phosphosulfate synthase 2	2.0489	2.58936	2.36592	2.38888	2.23904	2.0942	1.99737	2.16992	2.31248	2.05027	1.65621	2.55319	2.18706	2.07906	1.96995	1.77511	1.90841	1.88395	2.07354	2.0672	1.75139	1.83177	2.17566	1.95765	1.73123	2.6324	1.53799	1.63693	1.79804	1.81109	1.69444	2.03767	0.385091
ENSG00000125148	914	MT2A	4502	MT2	metallothionein 2A	2.18878	1.94976	3.17797	2.94231	2.66891	1.72223	2.46392	2.08838	2.32523	2.89537	1.16809	1.97782	2.38424	2.12828	1.84192	2.0591	1.98994	1.95319	2.17513	1.46514	1.67816	2.22819	1.45781	2.11902	1.54467	3.01613	1.68224	1.49269	1.46129	1.19713	1.22544	2.477	0.384724
ENSG00000133104	6534	SPG20	23111	SPARTIN|TAHCCP1	spastic paraplegia 20 (Troyer syndrome)	3.00985	3.26503	2.91742	2.81769	2.69397	2.61289	2.64709	2.79391	2.77774	1.98768	2.77265	3.07185	2.60278	2.71954	2.59121	2.49844	2.68102	2.62089	2.8099	2.69798	2.66006	2.4721	2.66692	1.76213	2.7964	2.75791	2.63962	2.63788	2.61446	2.72718	2.60464	2.86582	0.384429
ENSG00000025423	2272	HSD17B6	8630	HSE|RODH|SDR9C6	hydroxysteroid (17-beta) dehydrogenase 6	1.41063	0.393459	1.51895	1.47185	1.33145	0.406963	0.0106003	0.601716	1.19669	1.78018	0.0541457	1.17906	0.537079	1.0333	-0.21	-0.21	0.24565	0.57753	1.2417	-0.21	0.942203	0.376928	-0.21	0.656618	-0.21	1.86667	0.797632	-0.21	0.218256	-0.0581448	-0.21	0.289479	0.384418
ENSG00000142166	6879	IFNAR1	3454	AVP|IFN-alpha-REC|IFNAR|IFNBR|IFRC	interferon alpha and beta receptor subunit 1	2.90864	3.05622	3.50829	2.94071	2.97573	2.95309	2.98787	2.81479	2.84721	2.82939	2.69858	2.80999	3.04896	2.80251	2.81504	2.8508	2.9872	2.94302	2.9903	2.81186	2.83119	2.9652	2.92076	2.8232	2.97209	3.06278	2.87196	2.9356	2.84868	2.94099	2.84115	3.01498	0.384393
ENSG00000274012	300	Metazoa_SRP	378706			3.33648	2.213	2.26051	3.84468	2.74781	1.93844	2.57408	2.80311	1.97884	1.90647	1.88022	1.54703	1.97377	2.29125	1.65003	1.89161	1.95746	2.47653	1.85504	1.65019	2.79887	2.86123	2.11986	2.15836	2.72005	2.71177	2.25248	2.45562	2.55671	2.1237	2.36637	2.27625	0.384379
ENSG00000101493	8777	ZNF516	9658	HsT287	zinc finger protein 516	2.68035	2.6653	2.33287	2.74004	2.733	2.32429	2.55343	2.12459	2.67861	2.77416	2.59448	2.50214	2.29295	2.50719	2.57431	2.36446	2.73841	2.42879	2.50202	2.62838	2.62943	2.64993	2.77073	1.64562	2.5984	2.67907	2.68787	2.74207	2.73545	2.80932	2.7512	2.87607	0.384277
ENSG00000176903	2590	PNMA1	9240	MA1	paraneoplastic Ma antigen 1	2.04454	2.8167	2.72798	2.38543	2.33685	1.96727	2.26828	2.36264	2.6624	3.24351	1.78654	2.18266	2.36959	2.16896	1.94621	1.96219	2.19989	1.81432	2.38783	2.01307	2.07432	2.37256	2.25175	1.81799	1.73123	2.63468	2.40509	2.02725	2.08158	2.02821	1.76256	1.93784	0.384124
ENSG00000175197	1307	DDIT3	1649	CEBPZ|CHOP|CHOP-10|CHOP10|GADD153	DNA damage inducible transcript 3	2.03568	2.70521	2.51498	2.5642	2.49282	2.00172	2.18379	2.09772	2.32162	2.24815	2.178	2.07531	2.37383	2.14724	2.03424	2.01335	2.07816	2.17959	2.60541	1.95999	1.9836	1.88881	1.98548	1.83271	1.85617	2.07079	1.64273	2.13554	1.8995	2.14598	1.76951	2.16454	0.383919
ENSG00000002549	3785	LAP3	51056	HEL-S-106|LAP|LAPEP|PEPS	leucine aminopeptidase 3	2.58166	2.95337	2.93695	3.17383	2.78054	2.67725	2.61913	2.76308	2.59366	2.74455	2.87697	2.99997	2.61986	2.52622	2.57774	2.45356	2.65979	2.42572	2.64055	2.52702	2.72832	2.72034	2.59229	2.62859	2.8366	2.97021	3.0268	2.71057	2.56265	2.5651	2.52405	3.01252	0.383904
ENSG00000104635	6937	SLC39A14	23516	LZT-Hs4|NET34|ZIP14|cig19	solute carrier family 39 member 14	2.27421	2.9698	2.67986	2.80076	2.43411	2.61199	2.23071	2.06411	2.42996	3.23139	2.36378	2.38879	2.42169	2.42345	2.4393	2.13829	2.60263	2.30992	2.28101	2.10612	2.31837	1.92716	2.65381	2.63776	2.19906	2.77143	1.96887	2.37385	2.14511	2.49086	2.28192	2.43249	0.383624
ENSG00000007933	3439	FMO3	2328	FMOII|TMAU|dJ127D3.1	flavin containing monooxygenase 3	1.30418	1.47264	0.778586	3.62387	1.4426	2.31366	0.70957	0.726654	0.640383	0.991029	0.656206	1.53124	0.838109	1.49403	1.65958	0.758075	1.53569	0.452591	0.866036	1.03918	1.1019	0.553019	0.327472	0.53168	0.630856	1.63354	0.864579	0.877265	0.519286	0.941855	0.271196	0.988449	0.38336
ENSG00000116473	5532	RAP1A	5906	C21KG|G-22K|KREV-1|KREV1|RAP1|SMGP21	RAP1A, member of RAS oncogene family	2.67215	3.0198	3.01955	2.73078	2.77275	2.79317	2.81949	2.95454	2.7366	2.8451	2.6701	2.77151	2.71317	2.73324	2.63029	2.59313	2.7335	2.8382	2.82268	2.78347	2.74001	2.90067	2.86086	2.64227	2.72568	2.85585	2.71056	2.55851	2.5384	2.77628	2.59341	2.73973	0.383129
ENSG00000134242	4497	PTPN22	26191	LYP|LYP1|LYP2|PEP|PTPN8	protein tyrosine phosphatase, non-receptor type 22	1.61711	1.59758	2.00476	2.34942	1.78375	2.20168	1.51575	1.93077	1.05536	1.7909	0.832297	1.92595	1.1739	0.982149	1.67806	1.61541	1.79588	0.67444	1.45431	1.42239	1.19208	1.61997	0.804593	1.0088	0.776984	2.22694	1.51084	1.15027	1.1725	0.844945	0.970166	1.95693	0.382664
ENSG00000082397	12203	EPB41L3	23136	4.1B|DAL-1|DAL1	erythrocyte membrane protein band 4.1 like 3	2.81008	2.9698	2.26525	2.11012	2.20892	1.7811	2.48042	2.08364	2.76943	2.08391	1.43436	2.18978	1.80815	1.8986	1.86605	1.93992	1.63482	1.25422	2.19594	2.25003	1.72035	1.41832	2.23596	1.62276	1.82951	2.5775	1.81882	1.57623	1.58932	1.3398	1.91465	2.16743	0.382577
ENSG00000213906	3233	LTB4R2	56413	BLT2|BLTR2|JULF2|KPG_004|LTB4-R 2|LTB4-R2|NOP9	leukotriene B4 receptor 2	1.68237	1.3477	1.81998	2.01861	1.8263	1.5926	1.44196	1.07884	1.9099	1.64051	1.72624	1.47094	1.40238	1.35781	1.70439	1.5215	1.48869	1.15156	1.39431	1.64124	1.54426	1.18984	1.58274	1.89966	1.53395	1.83909	1.81187	1.60764	1.64962	1.40425	0.815264	1.56823	0.382509
ENSG00000213903	4465	LTB4R	1241	BLT1|BLTR|CMKRL1|GPR16|LTB4R1|LTBR1|P2RY7|P2Y7	leukotriene B4 receptor	2.50375	2.13382	2.78003	2.87876	2.65625	2.01263	2.37609	2.5429	2.66732	2.31957	2.49819	2.17542	1.83081	2.42736	2.28012	2.22642	2.15145	2.11848	2.2618	2.37161	2.30811	1.80829	2.36689	2.59238	2.12779	2.54371	2.43944	2.35257	2.32547	2.16716	1.77635	2.34638	0.382509
ENSG00000198961	5193	PJA2	9867	Neurodap1|RNF131	praja ring finger ubiquitin ligase 2	3.0795	3.24288	3.163	3.09935	3.05436	2.8152	2.95901	2.76903	3.03658	3.39057	2.69263	3.0451	2.89755	2.7648	2.97999	2.89225	3.08071	2.73287	2.89694	2.99382	2.92598	2.75168	3.08297	2.86546	2.93102	3.07947	2.7296	3.02879	2.90085	3.1274	3.02478	3.15369	0.382495
ENSG00000131269	5177	ABCB7	22	ABC7|ASAT|Atm1p|EST140535	ATP binding cassette subfamily B member 7	2.36905	2.65591	2.74785	2.38312	2.46711	2.28968	2.47449	2.37745	2.31432	2.80702	2.34418	2.56002	2.34099	2.32457	2.37703	2.2605	2.44705	2.29769	2.27258	2.35445	2.46797	2.40018	2.54889	2.23925	2.43295	2.38821	2.38121	2.47797	2.37511	2.45507	2.41887	2.57504	0.382412
ENSG00000256073	831	URB1-AS1	84996	C21orf119|PRED84	URB1 antisense RNA 1 (head to head)	1.27935	1.47264	1.97356	1.97345	1.3826	1.46132	1.63385	1.70438	1.56466	1.74041	1.05415	1.21382	1.75015	1.477	1.31904	1.47408	1.70805	1.69147	1.65314	1.23875	1.78035	1.70937	1.48884	1.30983	1.40901	1.68722	1.51084	1.3359	1.19598	1.38901	1.24892	1.38639	0.382402
ENSG00000139350	4463	NEDD1	121441	GCP-WD|TUBGCP7	neural precursor cell expressed, developmentally down-regulated 1	2.35425	2.37573	2.89971	2.68819	2.59764	2.48494	2.4068	2.47095	2.59269	2.68597	2.66799	2.84845	2.44556	2.37132	2.42006	2.30952	2.51516	2.44969	2.33401	2.41636	2.39108	2.32632	2.48281	2.27727	2.45302	2.31143	2.41568	2.38411	2.41965	2.51473	2.46432	2.61376	0.382241
ENSG00000057252	7005	SOAT1	6646	ACACT|ACAT|ACAT-1|ACAT1|SOAT|STAT	sterol O-acyltransferase 1	2.66485	2.92621	3.19578	2.90286	2.61963	2.87432	2.21743	2.98253	2.74555	2.77581	2.61763	2.54392	2.52086	2.39081	2.92367	2.62259	2.89205	2.06537	2.37457	2.40715	2.62943	2.62978	2.69389	2.41817	2.7326	2.68418	2.60154	2.77558	2.61966	2.70228	2.62913	2.69857	0.382171
ENSG00000114416	11874	FXR1	8087	FXR1P	FMR1 autosomal homolog 1	3.20545	3.32134	3.59703	3.19398	3.05981	3.09061	3.0966	2.99558	3.33866	3.58737	3.37802	3.31657	3.03951	2.98539	3.0796	3.0026	3.04361	3.002	2.95594	3.06619	2.99911	3.11926	3.13602	2.99358	3.04281	3.02084	3.07333	3.04826	3.02069	3.07283	3.01471	3.09328	0.381962
ENSG00000258521	552	RP11-638I2				0.526025	-0.21	1.69063	2.10135	0.95124	1.13396	0.487722	0.425624	1.14553	1.40856	0.899244	1.05412	0.838109	-0.21	0.774969	0.360135	0.898863	0.87856	0.917189	0.914237	0.891051	0.376928	0.725412	0.53168	1.04583	1.1677	1.19557	0.576235	0.762324	0.786953	0.873256	1.24372	0.381734
ENSG00000025039	5072	RRAGD	58528	RAGD|bA11D8.2.1	Ras related GTP binding D	1.92396	3.28276	2.33689	2.67715	2.14714	1.96727	1.77403	1.76805	2.04178	2.92202	1.23024	2.18266	2.51632	1.65884	1.84808	1.7915	1.81385	1.01686	1.91719	1.47851	1.63141	1.55302	1.85895	1.48592	1.96931	2.22107	1.96396	2.12951	1.6731	1.83395	1.48868	1.98408	0.381459
ENSG00000123595	2118	RAB9A	9367	RAB9	RAB9A, member RAS oncogene family	2.27935	2.47624	2.63992	2.22573	2.22308	2.28009	2.37796	2.59589	2.48672	2.22733	2.26899	2.37977	2.28527	2.15094	2.16414	2.22937	2.23688	2.30181	2.28517	2.15865	2.13409	2.45971	2.34031	2.07159	2.26835	2.27124	2.26252	2.22215	2.16274	2.17485	2.06359	2.32089	0.381309
ENSG00000187193	1727	MT1X	4501	MT-1l|MT1	metallothionein 1X	1.46388	1.84062	1.76386	2.08093	1.95984	1.44836	1.79593	1.46702	1.57488	3.09798	0.753116	1.47094	1.91729	1.28318	1.39476	1.17305	1.17507	1.1216	1.66192	1.10612	1.56774	1.88208	1.38817	1.28501	1.39428	1.88627	0.320511	1.50565	1.31517	1.28428	1.14626	1.64166	0.381155
ENSG00000234160	289	RP11-613M10				1.00315	0.87058	1.07962	1.57994	1.03042	1.04379	0.487722	1.07884	1.14553	1.77471	1.23024	1.0776	0.537079	0.778029	1.17291	1.1005	1.30635	0.67444	-0.0370538	1.03918	0.833059	1.28002	1.34866	0.355588	0.931886	0.956846	0.922571	1.1203	1.06335	0.786953	0.924408	1.06763	0.380657
ENSG00000107263	7002	RAPGEF1	2889	C3G|GRF2	Rap guanine nucleotide exchange factor 1	2.77888	2.93877	2.97953	2.91084	2.71542	2.80258	2.54589	2.72774	2.94228	2.95879	3.01079	2.75741	2.73206	2.81942	2.7276	2.77844	2.79832	2.47516	2.8018	2.6785	2.63632	2.69185	2.70314	2.56644	2.44643	3.18021	2.78291	2.68682	2.6799	2.80577	2.75048	2.8704	0.380603
ENSG00000240602	2012	AADACP1	201651		arylacetamide deacetylase pseudogene 1	0.0489035	-0.21	1.91425	1.20703	-0.0487598	2.69327	-0.21	0.969692	1.05536	2.16489	2.67428	2.33917	-0.21	0.380089	-0.00318228	-0.21	1.70805	-0.21	0.962946	-0.0400055	0.288991	-0.21	-0.21	-0.21	0.232916	0.354786	0.320511	0.451296	0.218256	-0.0581448	-0.21	1.95693	0.380596
ENSG00000159082	8070	SYNJ1	8867	INPP5G|PARK20	synaptojanin 1	2.33894	2.63897	2.83549	2.54946	2.39995	2.32778	2.36663	2.2145	2.27987	2.34838	1.89924	2.13128	2.38218	2.13596	2.33127	2.14546	2.25212	2.2565	2.43716	2.15865	2.30393	2.16932	2.38055	2.12274	2.34351	2.30903	2.2843	2.31063	2.39579	2.35179	2.3801	2.44633	0.380378
ENSG00000231389	5748	HLA-DPA1	3113	DP(W3)|DP(W4)|HLA-DP1A|HLADP|HLASB|PLT1	major histocompatibility complex, class II, DP alpha 1	2.73014	3.40163	3.19992	3.45559	3.19079	2.93502	2.89141	3.60733	2.41998	2.79877	1.62235	2.84922	2.7044	2.80169	2.70183	2.6366	2.96664	2.22098	2.798	2.80818	2.75064	2.65568	2.23596	2.07159	2.39278	3.68378	3.63669	2.5859	2.60831	2.31107	1.91465	3.62584	0.380321
ENSG00000100628	5040	ASB2	51676	ASB-2	ankyrin repeat and SOCS box containing 2	0.0489035	-0.21	1.51895	1.48119	1.5533	1.7811	1.59038	1.53957	1.9626	1.69	0.0541457	1.05412	0.838109	1.28318	1.14295	1.2352	1.22337	0.67444	0.917189	0.738146	0.942203	1.0759	0.804593	0.0545584	0.533946	2.31143	1.09866	0.275205	0.762324	0.418976	0.447287	1.06763	0.380317
ENSG00000090104	4074	RGS1	5996	1R20|BL34|HEL-S-87|IER1|IR20	regulator of G-protein signaling 1	2.70787	3.1432	2.92934	2.94581	3.07477	2.9984	2.6255	3.02823	2.00211	2.73321	1.75312	2.85879	2.31281	2.40128	2.59996	2.63081	2.7891	1.8447	2.83335	2.57384	2.20015	2.6812	2.28651	2.20685	2.35019	3.40767	2.55096	2.56746	2.0176	2.05244	1.74102	3.43249	0.380292
ENSG00000163558	5778	PRKCI	5584	DXS1179E|PKCI|nPKC-iota	protein kinase C iota	2.86713	2.81341	3.42171	2.9773	2.88574	2.90527	3.05001	2.60027	3.04556	3.15217	3.03415	3.07138	2.91548	2.75575	2.85112	2.81269	2.87096	2.88503	2.8794	2.79947	2.75288	2.80344	3.10959	2.76213	2.84517	2.68215	3.00982	2.86235	2.933	2.97083	2.76186	3.1593	0.380169
ENSG00000229474	4771	PATL2	197135	Pat1a|hPat1a	PAT1 homolog 2	1.49606	1.53959	1.51895	1.88464	1.72209	2.0162	1.33282	1.75806	1.05536	1.84087	0.355176	1.48009	1.44017	1.38009	1.44398	1.26322	1.65219	0.820568	1.36089	0.914237	1.45036	1.35465	1.28171	1.09595	1.25411	2.15413	2.04479	1.49269	1.53001	1.1723	1.14626	2.07481	0.380105
ENSG00000175283	2090	DOLK	22845	CDG1M|DK|DK1|SEC59|TMEM15	dolichol kinase	1.9834	2.0747	2.18513	2.11229	1.83205	2.06018	2.10051	2.23854	2.28186	1.93399	2.09947	2.0844	1.80032	1.75116	1.80973	1.87865	1.84225	1.89455	1.90743	1.80509	2.12784	2.21262	2.06387	1.91788	2.04583	2.08314	1.91158	1.93796	1.98541	1.97124	1.97877	1.8273	0.380084
ENSG00000172716	5982	SLFN11	91607	SLFN8/9	schlafen family member 11	2.00794	2.14165	3.03586	3.17645	2.28165	1.95515	2.20926	2.94216	2.24461	3.29984	1.58562	2.22209	1.80815	2.10844	2.08672	1.85845	1.71547	1.25422	2.08352	1.87381	1.47932	1.60738	1.17257	1.71732	1.21064	2.61246	1.79763	1.4513	1.76232	1.41898	0.873256	1.93293	0.379905
ENSG00000101916	4353	TLR8	51311	CD288	toll like receptor 8	0.349934	1.39346	1.17653	1.68415	0.729391	0.884085	0.788752	0.969692	0.719564	1.43339	0.355176	1.16057	-0.21	0.778029	0.473939	0.059105	0.421742	-0.21	0.962946	0.658965	0.686931	0.553019	-0.21	0.53168	0.630856	2.08718	0.864579	-0.21	0.519286	0.242885	-0.21	1.43561	0.379892
ENSG00000239998	5349	LILRA2	11027	CD85H|ILT1|LIR-7|LIR7	leukocyte immunoglobulin like receptor A2	1.12808	1.47264	0.477556	0.712182	0.95124	0.929842	1.05199	0.969692	0.242443	0.991029	-0.21	0.753088	0.360988	-0.21	0.774969	0.758075	0.24565	-0.21	0.808044	-0.21	0.766112	0.854049	0.026442	-0.21	-0.21	1.25788	0.019481	0.877265	0.394347	-0.21	-0.0298343	0.891539	0.379705
ENSG00000123562	2648	MORF4L2	9643	MORFL2|MRGX	mortality factor 4 like 2	3.40186	3.29817	3.5793	3.47364	3.33738	3.39403	3.46954	3.48952	3.25696	3.5687	3.33038	3.42023	3.31812	3.41089	3.2817	3.08727	3.34619	3.43787	3.38439	3.23276	3.3288	3.25774	3.37611	3.42784	3.41146	3.38982	3.17965	3.21647	3.28065	3.36625	3.32312	3.42302	0.379695
ENSG00000025708	3600	TYMP	1890	ECGF|ECGF1|MEDPS1|MNGIE|MTDPS1|PDECGF|TP|hPD-ECGF	thymidine phosphorylase	2.54996	2.26852	3.17362	3.63178	3.06785	3.50595	2.69813	2.66617	2.59942	2.75446	1.87369	3.33717	2.41407	2.36236	2.63129	2.44827	3.03488	2.35022	2.51317	2.04635	2.39279	3.46061	2.21957	2.4986	2.21519	3.20236	2.99812	2.62931	2.47593	2.44154	1.82142	3.11099	0.379578
ENSG00000154545	4809	MAGED4	728239	MAGE-E1|MAGE1|MAGEE1	MAGE family member D4	0.650964	-0.21	1.20456	0.923036	0.729391	1.70069	0.788752	0.601716	1.62265	-0.21	-0.21	0.840238	0.059958	0.85721	1.03821	-0.21	1.44977	-0.21	-0.21	-0.21	1.16405	1.18984	1.42438	0.0545584	0.886129	0.956846	0.496602	1.35439	1.09332	0.786953	1.01156	0.988449	0.379349
ENSG00000150403	10381	TMCO3	55002	C13orf11	transmembrane and coiled-coil domains 3	2.3322	2.71152	2.53951	2.65357	2.57242	2.43904	2.58924	2.42779	2.79389	2.69794	2.63049	2.66631	2.66634	2.44079	2.42979	2.41704	2.5658	2.52324	2.67391	2.45554	2.54426	2.08022	2.67088	2.41249	2.27824	2.61246	2.4728	2.46273	2.54867	2.56717	2.33	2.48538	0.379227
ENSG00000128165	4289	ADM2	79924	AM2|dJ579N16.4	adrenomedullin 2	0.827055	2.53959	1.88693	2.10135	0.5533	1.92107	0.31163	1.42562	1.28384	2.25183	1.8323	1.84024	0.905056	1.0333	0.473939	0.758075	1.50092	0.67444	0.741097	-0.0400055	0.288991	0.553019	2.08714	0.753528	-0.068114	1.76976	1.4966	0.752326	1.12135	1.46037	1.24892	1.65121	0.379018
ENSG00000100605	6790	ITPK1	3705	ITRPK1	inositol-tetrakisphosphate 1-kinase	2.54166	3.252	2.60466	2.8409	2.57033	2.69551	2.65896	2.60316	2.54564	2.67435	2.79293	2.67217	2.5824	2.46467	2.48396	2.58544	2.70278	2.60793	2.50825	2.49147	2.6692	2.70429	2.53966	2.48913	2.5196	2.866	2.64685	2.59846	2.46377	2.5941	2.49391	2.67419	0.378815
ENSG00000114450	6922	GNB4	59345	CMTD1F	G protein subunit beta 4	2.15949	2.25079	3.15088	2.593	2.24127	2.06656	1.97908	2.27381	2.14281	3.15561	2.16809	2.54	2.06428	2.20291	2.08318	2.05474	2.31384	1.77481	2.17513	1.99742	1.79414	1.89544	2.05583	2.0088	1.78314	2.404	2.1625	2.2097	2.0378	1.85034	1.72604	2.37405	0.378692
ENSG00000070770	7091	CSNK2A2	1459	CK2A2|CK2alpha'|CSNK2A1	casein kinase 2 alpha 2	2.99437	3.0674	3.27782	2.94039	2.87136	2.93972	2.93951	2.87433	3.21418	3.21793	2.9727	3.02156	2.99395	2.78748	2.86311	2.83143	2.97238	3.082	2.96898	2.88992	2.88996	2.90968	3.04348	2.88579	2.93448	2.94137	2.8893	2.93369	2.84305	2.98443	2.93301	2.92041	0.378365
ENSG00000130707	3050	ASS1	445	ASS|CTLN1	argininosuccinate synthase 1	2.9026	3.57701	2.89641	3.89406	2.7492	3.35652	3.39406	2.55756	2.7435	2.60706	2.95669	3.3378	2.64202	2.01356	2.91954	2.3623	2.87861	3.04254	2.42534	2.78607	2.65913	3.75323	3.50889	2.44726	2.99784	2.98061	3.73306	2.86235	2.88943	2.82495	2.38347	3.62403	0.378348
ENSG00000132964	3538	CDK8	1024	K35	cyclin-dependent kinase 8	2.53178	2.48688	2.47173	2.41869	2.38421	2.5373	2.55343	2.44266	2.62265	2.64275	2.45035	2.50727	2.50087	2.23135	2.36231	2.30708	2.49607	2.35928	2.4357	2.44144	2.40126	2.4543	2.62194	2.50172	2.39428	2.41169	2.42941	2.44693	2.40859	2.59216	2.42501	2.43405	0.378217
ENSG00000145388	6838	METTL14	57721		methyltransferase like 14	2.57524	2.67676	2.66319	2.57847	2.45093	2.54368	2.46392	2.46105	2.56466	2.8643	2.34418	2.41269	2.42169	2.49736	2.4486	2.47408	2.48495	2.46261	2.50453	2.49907	2.59542	2.48414	2.5206	2.38497	2.57829	2.5086	2.50803	2.49269	2.57809	2.59603	2.53837	2.56248	0.378136
ENSG00000157796	8773	WDR19	57728	ATD5|CED4|DYF-2|IFT144|NPHP13|ORF26|Oseg6|PWDMP|SRTD5	WD repeat domain 19	2.86976	2.93504	2.74237	2.66522	2.57655	2.58976	2.42222	2.41906	2.74895	3.01822	2.46239	2.59124	2.61019	2.44827	2.50061	2.58024	2.64963	2.25877	2.42384	2.45275	2.43357	2.45611	2.87892	2.64451	2.38825	2.52358	2.68035	2.77283	2.66152	2.38901	2.36984	2.74356	0.378049
ENSG00000105866	6225	SP4	6671	HF1B|SPR-1	Sp4 transcription factor	2.18244	2.06556	2.04576	2.43543	2.06851	2.23087	1.97908	1.84887	2.15626	2.49198	2.06698	1.95721	2.05118	1.70231	2.18434	1.98338	2.00153	1.90997	2.02364	2.26319	1.947	1.96799	2.29595	1.8539	2.0288	1.98825	2.02808	1.9785	2.00359	2.30169	2.14043	2.2509	0.377745
ENSG00000107164	6603	FUBP3	8939	FBP3	far upstream element binding protein 3	2.72651	2.86033	3.07708	2.84171	2.83091	2.76932	2.86247	2.66115	3.10577	3.22597	2.97687	2.93872	2.6065	2.58285	2.61695	2.75195	2.74327	2.58292	2.73819	2.75934	2.80221	2.65224	2.80891	2.72758	2.91506	2.69125	2.89338	2.75449	2.83157	2.85936	2.74614	2.90857	0.377627
ENSG00000104814	3919	MAP4K1	11184	HPK1	mitogen-activated protein kinase kinase kinase kinase 1	1.58038	1.47264	1.6339	2.3678	1.76415	2.09121	1.473	1.98792	1.40381	1.53984	1.09554	1.87073	1.10135	1.59757	1.79616	1.60317	1.62586	0.753621	1.61616	1.43712	1.51944	1.60738	0.804593	1.0088	0.886129	2.53376	1.51084	1.1203	1.40859	0.983248	0.815264	1.89693	0.377559
ENSG00000165512	2103	ZNF22	7570	HKR-T1|KOX15|ZNF422|Zfp422	zinc finger protein 22	2.36277	2.45792	2.45832	2.1574	2.30727	2.24999	2.2939	2.35504	2.37598	2.8652	2.05847	2.32904	2.21225	2.17943	2.19547	2.33326	2.29097	2.21602	2.3093	2.22245	2.36636	2.10528	2.3187	2.03683	2.28407	2.36125	2.03651	2.19166	2.20053	2.27227	2.17156	2.04535	0.3775
ENSG00000011600	907	TYROBP	7305	DAP12|KARAP|PLOSL	TYRO protein tyrosine kinase binding protein	1.96798	2.09243	2.24841	2.3074	1.99656	2.16029	1.90269	2.38941	1.53248	1.9263	0.899244	1.95113	1.55132	1.95987	1.71282	1.70256	1.95746	1.35568	1.89744	1.37497	1.65072	2.1012	1.28171	1.46953	1.04583	2.57358	1.77536	1.61763	1.51929	1.08798	1.04935	1.95693	0.377429
ENSG00000145416	10421	MARCHF1	55016	MARCH-I|RNF171	membrane associated ring-CH-type finger 1	2.25302	2.37118	2.48474	2.30185	2.30535	2.40551	2.27542	2.21095	2.30502	2.74396	2.04092	2.41374	2.04223	1.95412	2.20094	2.06343	2.4985	2.22098	2.35034	2.37329	2.26671	2.2773	2.32091	2.17183	2.29361	2.48992	2.41568	2.52318	2.13471	2.47077	2.18235	2.4963	0.377363
ENSG00000204252	3987	HLA-DOA	3111	HLA-DNA|HLA-DZA|HLADZ	major histocompatibility complex, class II, DO alpha	2.01269	2.23856	2.57793	2.78773	2.67959	2.00172	2.21472	2.74681	1.50961	1.94897	0.899244	2.0977	2.19029	1.89197	1.95586	2.58024	2.15414	0.87856	1.83801	2.10921	2.74536	1.6322	2.04763	1.53168	2.57829	2.95028	3.18025	1.77352	2.02444	1.96716	1.22544	3.31108	0.37732
ENSG00000105854	3844	PON2	5445		paraoxonase 2	2.86248	3.18374	3.20941	2.92136	3.0625	3.11368	3.40118	2.81479	2.93264	3.34543	2.96849	3.15257	3.06898	2.87355	2.86781	2.78338	3.02416	2.93308	2.79927	2.99181	3.02935	3.00481	2.91909	2.76128	2.97407	2.94194	2.8577	2.97331	3.02782	3.03877	3.02593	2.92041	0.377234
ENSG00000124602	3156	UNC5CL	222643	MUXA|ZUD	unc-5 family C-terminal like	2.02203	2.53334	1.34286	2.17645	1.72939	1.81066	1.54208	1.32871	1.61351	1.58466	1.59821	1.34291	1.89881	1.62313	1.87188	1.9042	1.94894	1.51954	1.30537	1.71587	1.73615	1.11729	1.85252	0.753528	1.60398	2.02224	1.66293	2.02725	1.68808	1.86613	1.87326	1.69602	0.377056
ENSG00000157510	6568	AFAP1L1	134265		actin filament associated protein 1 like 1	2.19503	1.91197	2.51895	2.30045	2.24127	2.5973	2.18379	2.28296	2.54347	2.32113	2.57789	2.24755	2.22728	2.39712	2.2247	1.8515	2.08134	1.91499	2.56717	2.17218	1.86877	1.59441	2.28171	2.30983	1.96531	2.27907	2.12328	2.08812	2.11588	1.99493	1.60363	2.54112	0.37698
ENSG00000109738	3391	GLRB	2743	HKPX2	glycine receptor beta	1.12808	1.96166	0.699405	1.46231	0.5533	-0.21	0.70957	1.27072	1.35639	1.70959	-0.21	1.14127	0.963048	0.85721	1.17291	0.536226	1.05856	0.2765	0.866036	0.261025	1.21841	-0.21	1.32747	-0.21	-0.21	1.39618	0.922571	0.974175	0.695377	0.640825	-0.0298343	0.891539	0.376619
ENSG00000142178	5268	SIK1	150094	EIEE30|MSK|SIK|SNF1LK	salt inducible kinase 1	2.89338	0.995519	2.39137	1.06436	2.80372	1.61108	2.74219	2.29486	1.54347	1.48987	1.20027	1.26124	1.99446	1.62313	1.6096	2.17968	2.98916	2.37859	2.41165	2.31218	2.17265	1.11729	3.09015	1.4525	2.71364	2.6301	0.973724	1.46554	2.37359	1.7412	1.47532	2.7168	0.376581
ENSG00000157657	10384	ZNF618	114991	FP13169|NEDD10	zinc finger protein 618	2.59173	2.97095	2.99869	2.8552	2.69631	2.82026	2.33898	2.75502	3.13759	2.9684	2.86438	2.87875	2.47991	2.57321	2.34512	2.76668	2.93407	1.94395	2.49443	2.65019	2.86012	2.4942	2.57789	2.31701	2.66987	2.28421	2.45723	2.72159	2.92241	2.63116	2.65591	2.68655	0.376255
ENSG00000251495	493	PPIAP11		PPIP1	peptidylprolyl isomerase A pseudogene 11	0.827055	0.87058	1.07962	1.01321	0.729391	1.377	0.964843	0.902746	1.1175	0.918478	0.899244	0.753088	0.838109	1.07906	0.95106	0.758075	0.64359	0.97547	0.565006	0.437116	1.06714	1.11729	0.980684	0.656618	0.776984	0.898854	0.864579	0.752326	0.519286	0.844945	0.970166	1.10239	0.376216
ENSG00000133110	5464	POSTN	10631	OSF-2|OSF2|PDLPOSTN|PN	periostin	2.34116	2.25678	2.62368	2.51324	2.42981	2.16537	1.6827	2.74369	2.62536	2.84229	1.23024	2.38318	1.59144	2.25515	0.695788	0.360135	1.22337	0.820568	2.99233	-0.0400055	2.27126	0.978988	0.804593	2.50634	1.59464	2.90133	0.320511	-0.21	1.09332	1.79919	0.924408	1.24372	0.376197
ENSG00000107185	7116	RGP1	9827	KIAA0258	RGP1 homolog, RAB6A GEF complex partner 1	2.56478	2.67449	2.56981	2.82319	2.44817	2.52754	2.55838	2.25813	2.63426	2.58466	2.77678	2.52557	2.3801	2.36009	2.65863	2.60068	2.74258	2.23792	2.38783	2.47321	2.47792	2.18311	2.86843	2.27204	2.39875	2.52358	2.47736	2.78239	2.69754	2.61395	2.57439	2.503	0.376194
ENSG00000166664	6837	CHRFAM7A	89832	CHRNA7|CHRNA7-DR1|D-10	CHRNA7 (exons 5-10) and FAM7A (exons A-E) fusion	1.0903	-0.21	0.699405	1.06436	0.5533	0.406963	0.61266	1.35504	1.1175	0.479146	1.30942	0.798845	0.838109	0.0790589	1.44398	0.059105	0.54668	-0.0245304	-0.21	0.658965	0.766112	-0.21	0.980684	0.0545584	0.886129	1.25788	0.864579	1.05336	1.23945	1.08798	0.271196	0.833547	0.376026
ENSG00000151835	15918	SACS	26278	ARSACS|DNAJC29|PPP1R138|SPAX6	sacsin molecular chaperone	1.68237	2.54268	2.6278	2.40679	1.91972	2.26228	1.95012	2.01109	2.27587	2.90484	2.56603	2.36822	1.89881	1.85721	1.9653	1.68235	2.09075	1.63823	2.01216	1.77954	1.62143	1.5383	1.98068	1.93537	1.81838	2.27124	2.03651	2.09803	1.96644	1.73425	1.71835	2.04915	0.375946
ENSG00000144306	4144	SCRN3	79634	SES3	secernin 3	2.38336	2.57244	2.56154	2.37139	2.23227	2.43227	2.22279	2.20014	2.54994	2.52251	2.14051	2.34539	2.3924	2.17597	2.39476	2.1005	2.46049	2.20336	2.11523	2.45692	2.36998	2.25488	2.35686	1.99408	2.31028	2.1677	2.33123	2.3302	2.35498	2.2823	2.35933	2.14681	0.37588
ENSG00000100422	4930	CERK	64781	LK4|dA59H18.2|dA59H18.3|hCERK	ceramide kinase	2.59421	2.28555	2.44291	2.64032	2.49407	2.39374	2.73241	2.42126	2.55101	2.87534	2.178	2.30264	2.61626	2.4856	2.48818	2.65128	2.48745	2.13684	2.58929	2.27175	2.33431	2.00532	2.48583	2.60723	2.0288	2.88499	1.90597	2.1617	2.30104	2.42042	1.8275	2.42936	0.37572
ENSG00000180998	6505	GPR137C	283554	TM7SF1L2	G protein-coupled receptor 137C	1.65096	1.23856	1.77859	1.64794	1.67552	1.18511	1.15673	1.96969	1.76096	1.47915	0.899244	1.02929	1.38218	1.52622	0.695788	1.20523	1.30635	1.48062	1.2417	1.35793	1.57903	1.22203	1.55792	1.1685	1.39428	1.25788	1.38121	1.01557	1.65759	1.46037	1.48868	1.24372	0.375701
ENSG00000182150	10352	ERCC6L2	375748	BMFS2|C9orf102|RAD26L|SR278	excision repair cross-complementation group 6 like 2	2.40109	2.32796	2.63692	2.33929	2.40456	2.37075	2.34304	2.09308	2.1536	2.62138	2.32599	2.34042	2.12442	1.97669	2.29348	2.37086	2.39641	2.04366	2.16707	2.36993	2.3204	1.95671	2.40302	2.05456	2.35513	2.15756	2.22631	2.33966	2.35498	2.47967	2.45304	2.37584	0.375317
ENSG00000138767	9367	CNOT6L	246175	CCR4b	CCR4-NOT transcription complex subunit 6 like	3.03746	2.71979	3.08608	2.9267	2.93033	3.22541	2.83342	2.67969	2.61073	3.16174	2.51354	2.85192	2.59525	2.77014	2.84624	2.82028	3	2.7996	2.86112	2.8088	2.77329	2.72814	3.05298	2.74298	2.72915	2.94474	2.71145	2.972	2.7969	3.01078	2.93631	2.99449	0.375299
ENSG00000136932	4203	TRMO	51531	C9orf156|HSPC219|NAP1	tRNA methyltransferase O	2.13881	2.10103	2.23088	2.05707	2.07509	2.05042	2.04803	2.14163	1.76749	2.01062	2.10722	2.10204	1.91122	1.7603	1.89991	2.18296	2.26477	1.81432	1.72637	2.00139	2.4046	2.06267	2.27442	1.76213	2.35184	2.14718	2.14005	2.30661	2.30283	2.27631	2.15486	2.2938	0.375182
ENSG00000198829	4181	SUCNR1	56670	GPR91	succinate receptor 1	0.747874	1.93753	1.81998	2.43646	1.33145	1.6702	1.0106	0.969692	0.719564	1.21951	1.77015	1.51485	0.059958	0.681119	0.774969	-0.21	0.722772	0.452591	0.440067	1.16411	0.465082	1.18984	-0.21	0.656618	0.409007	1.4517	0.718451	-0.0258252	0.616196	-0.21	0.271196	0.687419	0.375131
ENSG00000050730	3749	TNIP3	79931	ABIN-3|LIND	TNFAIP3 interacting protein 3	0.747874	-0.21	0.778586	1.42188	0.992633	1.76235	0.0106003	1.32871	-0.0585872	0.722184	-0.21	1.34291	0.059958	-0.21	0.473939	0.661165	0.84771	-0.21	0.263976	0.562055	0.590021	0.854049	-0.21	-0.21	0.409007	1.76133	1.01948	0.275205	0.917226	-0.21	-0.21	1.2672	0.374929
ENSG00000075651	12860	PLD1	5337		phospholipase D1	2.90382	2.81834	2.91372	2.53987	2.52643	2.61018	2.59943	2.00541	2.68805	3.37787	3.03687	2.44032	2.35881	2.58691	2.44552	2.2921	2.44705	2.40198	2.48277	2.27596	2.55733	2.58644	2.50356	2.12644	2.81725	2.5762	1.96887	2.49005	2.63072	2.83228	2.79494	2.38985	0.374898
ENSG00000119328	2525	FAM206A	54942	C9orf6|CG-8|Simiate	family with sequence similarity 206 member A	2.39721	2.5753	3.09069	2.23884	2.48906	2.5869	2.65798	2.37257	2.58289	2.7469	2.42706	2.54626	2.1355	2.33674	2.08318	2.31678	2.30823	2.27213	2.25961	2.37161	2.52954	2.51838	2.57175	2.18489	2.55202	2.16097	2.44762	2.53766	2.48071	2.50056	2.55336	2.55311	0.374854
ENSG00000185100	5775	ADSSL1	122622		adenylosuccinate synthase like 1	2.4416	1.98452	2.41205	2.7446	2.71542	2.58976	2.77403	1.6928	2.68019	1.91451	2.5269	1.4423	2.5837	2.40744	1.59888	1.79947	2.41444	2.48062	2.94431	2.18271	2.40126	1.45611	2.21396	2.22482	2.27233	1.85994	1.48188	1.60764	2.26553	2.71197	2.42653	2.98365	0.374563
ENSG00000153814	4258	JAZF1	221895	TIP27|ZNF802	JAZF zinc finger 1	1.81976	2.77367	2.59593	2.07154	2.03042	1.6702	1.96964	2.10232	1.98281	2.04735	1.35518	2.01103	1.55132	2.12438	1.76025	1.76668	1.8637	1.46683	2.07354	1.65896	1.96568	1.49087	1.97092	1.68803	1.8127	2.31857	1.55096	1.88266	1.73677	2.04566	1.74102	2.18711	0.374195
ENSG00000134001	5320	EIF2S1	1965	EIF-2|EIF-2A|EIF-2alpha|EIF2|EIF2A	eukaryotic translation initiation factor 2 subunit alpha	2.74874	2.92494	3.21448	2.92304	2.88422	2.99242	2.81678	2.99383	2.95341	3.25	2.95451	3.01077	2.88278	2.64609	2.792	2.52893	2.70805	2.9229	2.86167	2.77624	2.8477	2.80344	2.84069	2.89717	2.88949	2.92882	2.84878	2.70737	2.73347	2.87987	2.77905	2.9854	0.374171
ENSG00000165949	4147	IFI27	3429	FAM14D|ISG12|ISG12A|P27	interferon alpha inducible protein 27	2.34557	2.1928	3.79227	3.44125	3.43965	3.60305	1.96964	3.58998	1.99832	2.96664	1.45209	3.17084	3.02469	2.79002	2.26164	2.46394	3.69943	1.86756	3.2747	2.03918	3.82643	3.29101	3.22866	1.91189	2.702	3.09118	3.51516	3.76192	2.80428	2.98443	2.14043	3.52057	0.374129
ENSG00000169764	6501	UGP2	7360	UDPG|UDPGP|UDPGP2|UGP1|UGPP1|UGPP2|pHC379	UDP-glucose pyrophosphorylase 2	2.91223	3.26968	3.11571	2.88281	2.98587	3.03569	3.03138	2.86258	3.03448	2.68394	3.05761	2.85992	3.02043	2.93699	2.80368	2.81115	2.92234	2.89975	2.91767	2.85376	2.95738	2.96239	3.00508	2.88707	2.97407	2.93055	2.86084	2.91219	2.83157	3.06701	2.89444	2.94797	0.374118
ENSG00000120896	6097	SORBS3	10174	SCAM-1|SCAM1|SH3D4	sorbin and SH3 domain containing 3	2.86115	2.6083	2.5825	2.78636	2.41364	2.841	2.19812	2.57484	2.62446	3.03029	2.97687	2.68759	2.64767	2.99656	2.58115	2.58155	3.0589	2.28934	2.76366	2.43712	2.62745	2.38339	2.79729	2.23925	2.3852	2.83263	2.18383	2.82113	2.57998	2.75942	2.53837	2.503	0.373929
ENSG00000119318	4613	RAD23B	5887	HHR23B|HR23B|P58	RAD23 homolog B, nucleotide excision repair protein	3.05365	3.22405	3.63117	3.31924	3.34464	3.14176	3.34906	3.1742	3.35971	3.58449	3.23855	3.36481	3.04852	2.99656	2.87534	3.08153	2.99654	3.02001	3.07488	2.99181	3.08764	3.07153	2.97875	3.05019	3.21677	3.0333	3.26475	2.9849	2.92583	3.17	3.11815	3.19284	0.373916
ENSG00000110446	6509	SLC15A3	51296	OCTP|PHT2|PTR3	solute carrier family 15 member 3	2.19503	2.01671	2.27919	2.1893	2.23904	2.27815	1.80299	2.27381	1.59463	1.95263	1.43436	2.03437	1.8593	2.05219	2.03024	1.8515	1.70805	1.64757	2.03113	1.88941	2.23593	2.09293	1.60623	1.33331	2.17492	2.44645	1.97372	1.90867	2.06335	1.85567	1.87865	2.20593	0.373869
ENSG00000273162	977	RP11-108L7				0.827055	-0.21	0.954678	1.47185	0.796338	1.18511	0.964843	1.12459	1.14553	1.45687	1.51654	0.753088	1.0142	1.12045	-0.21	0.360135	1.0238	0.820568	0.661916	0.562055	0.833059	1.0759	0.503563	0.656618	0.630856	0.655816	0.797632	-0.21	0.519286	0.844945	0.271196	-0.0115513	0.373634
ENSG00000169071	5880	ROR2	4920	BDB|BDB1|NTRKR2	receptor tyrosine kinase like orphan receptor 2	1.62869	0.393459	2.90892	2.20703	1.72209	0.832932	1.55467	1.23854	1.63161	0.178116	1.05415	1.5697	1.8795	1.0333	1.33924	1.36013	1.28704	-0.21	1.2417	1.70036	1.21841	0.376928	0.804593	0.83271	1.32983	2.19048	0.496602	1.1203	1.19598	1.3398	0.924408	2.01783	0.373541
ENSG00000144028	11188	SNRNP200	23020	ASCC3L1|BRR2|HELIC2|RP33|U5-200KD	small nuclear ribonucleoprotein U5 subunit 200	3.38195	3.2398	3.50856	3.55135	3.40333	3.42176	3.39941	3.24484	3.54542	3.67787	3.48244	3.47755	3.55328	3.31383	3.4325	3.35003	3.37324	3.32025	3.44439	3.43465	3.41642	3.26144	3.46005	3.26111	3.44457	3.44043	3.44026	3.47523	3.41733	3.44072	3.40281	3.53598	0.373448
ENSG00000184182	4238	UBE2F	140739	NCE2	ubiquitin conjugating enzyme E2 F (putative)	1.95739	2.22597	2.30147	2.12506	2.12733	1.89363	2.15673	2.12023	1.93705	2.06461	2.34195	1.91942	2.04223	2.00334	2.04214	1.96759	2.0165	2.13081	2.07354	1.98938	2.04487	2.19317	2.03076	1.75353	2.10798	2.06659	1.73548	2.02339	1.95862	2.0558	1.93865	2.02984	0.373374
ENSG00000169714	1927	CNBP	7555	CNBP1|DM2|PROMM|RNF163|ZCCHC22|ZNF9	CCHC-type zinc finger nucleic acid binding protein	3.47133	3.50539	3.52729	3.38474	3.39136	3.47354	3.46193	3.4727	3.62139	3.85822	3.53702	3.64869	3.31184	3.38031	3.37028	3.2984	3.38364	3.48333	3.37085	3.30849	3.46754	3.42518	3.47546	3.36906	3.52005	3.51149	3.40437	3.38848	3.26611	3.47359	3.39341	3.4936	0.373288
ENSG00000055211	2250	GINM1	116254	C6orf72|dJ12G14.2	glycoprotein integral membrane 1	2.67008	3.27198	2.74862	2.67656	2.79881	2.7507	2.80648	2.66492	2.65574	2.80599	2.56603	2.69757	2.5824	2.58012	2.61382	2.57762	2.65811	2.68643	2.75743	2.61991	2.74536	2.86759	2.73825	2.53312	2.63086	2.81418	2.62908	2.65722	2.56753	2.69544	2.5545	2.74736	0.373125
ENSG00000270164	1722	LINC01480	101927931		long intergenic non-protein coding RNA 1480	1.37112	1.17161	1.04183	1.36539	0.796338	0.832932	0.91369	1.57175	0.941413	0.722184	-0.21	0.878026	0.662018	1.35781	1.14295	1.13829	1.17507	0.929712	0.565006	0.658965	0.465082	1.22203	0.804593	-0.21	-0.068114	1.84615	0.797632	0.673145	0.695377	0.418976	-0.0298343	1.19257	0.3727
ENSG00000165802	4912	NSMF	26012	HH9|NELF	NMDA receptor synaptonuclear signaling and neuronal migration factor	2.66485	2.72387	2.70801	2.3183	2.60925	2.85049	2.6827	2.39411	2.91454	3.42744	3.15658	2.57336	2.34099	2.51203	2.36973	2.67715	2.6401	2.43031	2.35034	2.43712	2.86763	2.32387	2.80169	2.47286	2.6754	2.63468	2.59119	2.75305	2.78055	2.60177	2.78574	2.95926	0.372638
ENSG00000151327	8385	FAM177A1	283635|101927178	C14orf24	family with sequence similarity 177 member A1	3.15237	2.95813	3.13397	2.69445	2.6622	3.09863	2.66285	2.84969	2.47923	2.59225	2.75138	2.66395	2.55272	2.70231	2.78921	2.59186	3.25996	2.75722	2.73084	2.665	2.68257	3.02821	3.19405	2.53886	2.66828	2.8579	2.75905	2.82726	2.75292	2.81923	2.85269	2.82477	0.372636
ENSG00000138386	4887	NAB1	4664		NGFI-A binding protein 1	2.69433	2.74176	3.15242	2.91935	2.7882	3.03773	2.9531	2.78069	2.5402	3.20096	3.25253	3.19224	2.58759	2.51997	2.69142	2.53623	2.89058	2.67183	2.90841	2.65983	2.67549	2.66361	2.8703	2.41249	2.69531	2.63125	2.62479	2.8527	2.7888	2.81923	2.84232	2.82667	0.372587
ENSG00000071537	9553	SEL1L	6400	PRO1063|SEL1-LIKE|SEL1L1	SEL1L ERAD E3 ligase adaptor subunit	3.11111	3.19211	3.33589	3.14415	3.12907	2.99355	3.03303	3.05248	3.11692	3.10084	3.01366	3.09397	3.16376	2.753	2.99812	2.83653	2.91636	2.9785	3.09102	3.12554	2.96568	2.99235	2.96496	3.05759	2.9713	3.31215	2.9242	2.90155	2.93006	3.08016	3.00879	3.07835	0.372579
ENSG00000149451	5834	ADAM33	80332	C20orf153|DJ964F7.1	ADAM metallopeptidase domain 33	1.77318	-0.21	1.69941	1.35316	1.18169	1.94268	0.31163	0.124594	2.05868	0.722184	1.59821	1.29021	0.758928	1.7603	1.31904	0.837256	2.04153	0.2765	1.84376	0.261025	1.45036	0.0758981	0.026442	0.0545584	1.52295	2.95793	0.320511	1.82543	1.77456	1.72718	0.669136	1.40342	0.372561
ENSG00000123143	4606	PKN1	5585	DBK|PAK-1|PAK1|PKN|PKN-ALPHA|PRK1|PRKCL1	protein kinase N1	2.54445	2.84217	2.88239	2.9129	2.93351	2.88984	2.85196	2.90992	2.8854	2.88781	2.94624	2.65497	2.86136	2.8784	2.29128	2.89097	2.63126	2.69646	2.71113	2.67011	2.69723	2.2773	2.72628	2.97364	2.09624	2.92357	2.57578	2.56076	2.29562	2.24935	1.85666	2.54233	0.372412
ENSG00000148484	4126	RSU1	6251	RSP-1	Ras suppressor protein 1	2.5842	2.9198	3.13109	2.84692	2.83376	2.66624	2.85196	2.86575	2.72101	2.83851	2.64073	2.78157	2.77929	2.94888	2.6442	2.49686	2.63747	2.71504	2.83276	2.61609	2.69723	2.61748	2.89976	2.58219	2.83768	2.90379	2.69158	2.67574	2.71657	2.70827	2.74102	2.7405	0.37235
ENSG00000132274	5944	TRIM22	10346	GPSTAF50|RNF94|STAF50	tripartite motif containing 22	2.69824	2.90668	2.97724	3.22872	3.18449	3.15438	2.67899	2.71343	2.36955	3.09615	2.03187	2.75453	2.47158	2.49236	2.99769	2.71232	3.06978	2.55066	2.76091	2.85042	3.22349	2.9652	3.12888	2.2364	3.34703	3.15688	3.27306	2.99121	3.42643	2.9313	2.61657	3.4292	0.37231
ENSG00000085185	7996	BCORL1	63035	BCoR-L1|CXorf10	BCL6 corepressor-like 1	2.31135	2.52379	2.2949	2.34057	2.46044	2.74939	2.36085	2.31212	2.45463	2.48881	2.12969	2.31339	2.39037	2.35552	2.44552	2.27129	2.7073	2.16016	2.27044	1.90448	2.35157	2.39396	2.59111	2.22482	2.23938	2.27386	2.04479	2.56301	2.33387	2.34498	2.38681	2.44177	0.372158
ENSG00000159147	3511	DONSON	29980	B17|C21orf60	downstream neighbor of SON	2.48824	2.17879	3.26075	2.68473	2.33326	2.59823	2.30286	2.60027	2.27987	2.58805	2.44684	2.45494	2.44017	2.31459	2.26633	2.04588	2.31011	2.24963	2.30734	2.04635	2.22601	2.36593	2.44969	2.31701	2.09025	2.27907	2.38309	2.36156	2.29014	2.19953	2.32619	2.13146	0.372131
ENSG00000258738	2117	RP11-73E17	112268124			1.22499	1.5074	1.6025	1.37729	1.50754	1.49804	1.24105	1.44681	1.50961	1.30845	1.09554	1.05412	0.838109	0.924157	0.695788	0.837256	1.6689	1.51954	1.59641	1.47851	1.46508	1.55302	1.67965	1.1685	1.25411	1.41548	1.45084	1.25293	1.25965	1.6231	1.48868	1.28948	0.371982
ENSG00000113532	7812	ST8SIA4	7903	PST|PST1|SIAT8D|ST8SIA-IV	ST8 alpha-N-acetyl-neuraminide alpha-2,8-sialyltransferase 4	1.8413	1.91197	2.03386	2.97552	2.06851	1.89833	1.82351	2.27381	2.0242	1.95987	2.562	1.93238	1.96305	2.19963	1.68701	1.91644	2.30635	1.57753	2.24398	1.77291	1.72832	2.26902	1.50356	1.71732	1.57534	2.4978	1.72705	1.38915	1.81485	1.52164	1.29238	2.01783	0.371909
ENSG00000197223	3581	C1D	10438	LRP1|Rrp47|SUN-CoR|SUNCOR|hC1D	C1D nuclear receptor corepressor	2.03568	2.43878	2.61639	2.42399	2.26299	2.35472	2.25611	2.29191	2.43557	2.38629	2.3926	2.40199	2.22728	2.13976	2.13354	1.98852	2.14052	2.35928	2.30734	2.1801	2.19208	2.22203	2.3029	2.19757	2.35019	2.17103	2.21261	2.20206	2.15527	2.28428	2.11318	2.22144	0.371885
ENSG00000124159	2467	MATN4	8785		matrilin 4	0.349934	-0.21	1.25571	0.809092	0.5533	0.971235	0.964843	-0.21	0.719564	0.780176	1.13333	0.643943	-0.21	0.681119	-0.21	-0.21	0.54668	0.2765	-0.21	0.261025	-0.21	0.677958	0.503563	0.355588	-0.068114	0.0537564	0.320511	0.819273	-0.21	0.242885	0.271196	0.590509	0.371771
ENSG00000272696	573	RP11-339B21				1.0903	1.29655	0.954678	1.17082	0.905483	1.10593	1.21472	1.02768	0.982806	1.45687	0.531267	0.878026	0.963048	0.924157	1.11076	1.0591	1.35959	0.820568	1.00434	1.00139	1.13409	0.376928	1.17257	0.83271	0.931886	0.898854	0.718451	1.3359	0.871468	1.24289	0.748317	1.06763	0.371714
ENSG00000254893	555	AC113404				0.951994	0.87058	1.30147	1.20703	1.25227	0.929842	1.08978	0.726654	1.02059	0.956267	0.832297	1.12106	1.05996	0.380089	0.774969	0.904203	1.17507	0.753621	1.13904	0.914237	0.686931	1.0759	0.87154	0.899656	0.834976	0.831908	0.496602	0.451296	0.695377	1.14598	0.572226	0.833547	0.371627
ENSG00000183527	2515	PSMG1	8624	C21LRP|DSCR2|LRPC21|PAC-1|PAC1	proteasome assembly chaperone 1	2.3933	2.66063	2.67438	2.57402	2.35607	2.36441	2.35302	2.51729	2.34453	2.72589	2.3886	2.62686	2.61986	2.36009	2.31904	2.28699	2.2968	2.35022	2.37959	2.13318	2.51301	2.54865	2.41383	2.23925	2.39727	2.54371	2.40509	2.31857	2.29197	2.2823	2.33189	2.44633	0.371408
ENSG00000100221	4326	JOSD1	9929	dJ508I15.2	Josephin domain containing 1	2.83138	2.53334	3.00776	2.78406	2.81753	2.65165	2.80648	2.66617	2.53911	3.11438	2.98814	2.90401	2.81735	2.67675	2.56853	2.68851	2.85631	2.76926	2.85056	2.54433	2.6194	2.60865	2.76759	2.72942	2.6578	2.7957	2.66979	2.69433	2.61183	2.6347	2.54651	3.04915	0.371297
ENSG00000139112	4053	GABARAPL1	23710	APG8-LIKE|APG8L|ATG8|ATG8B|ATG8L|GEC1	GABA type A receptor associated protein like 1	3.04585	3.24411	2.78931	2.7313	2.87552	2.93201	2.52248	2.64704	2.56155	2.33497	2.00839	2.63706	2.62933	2.63051	2.5901	2.58802	3.04945	2.39543	2.53232	2.57065	2.36817	2.56445	3.13938	2.39301	2.50938	3.00168	2.68693	2.81365	2.65282	2.92367	2.75692	3.1324	0.370972
ENSG00000146267	11682	FAXC	84553	C6orf168|dJ273F20	failed axon connections homolog	2.0903	1.47264	2.42695	2.02658	1.3826	1.48614	0.70957	1.32871	1.43277	2.37677	2.03187	2.34415	1.26408	1.68112	1.93132	0.360135	1.8891	1.43787	1.39431	0.437116	0.987961	1.30635	2.26449	0.355588	1.01107	1.86667	1.79033	2.1109	2.29924	2.02821	1.48868	1.64166	0.370854
ENSG00000146278	2992	PNRC1	10957	B4-2|PNAS-145|PROL2|PRR2	proline rich nuclear receptor coactivator 1	3.08112	3.19964	2.80797	2.94103	3.20264	3.00685	3.05514	3.00882	3.00475	3.03515	2.59572	3.05412	2.74749	2.89063	2.83755	3.00408	3.39054	3.04772	3.01061	2.94944	3.1105	3.14371	3.30129	2.65986	3.2021	3.20909	2.94428	3.26198	3.06768	3.14024	2.98089	3.2938	0.370834
ENSG00000126878	5299	AIF1L	83543	C9orf58|IBA2	allograft inflammatory factor 1 like	1.90016	3.06924	2.06113	2.25157	1.65881	2.2086	2.26345	1.6928	2.45463	2.34098	2.59196	2.38204	1.94645	2.29917	1.66892	1.01335	1.73701	1.08941	1.71113	1.64124	1.51944	1.5383	1.71664	1.20069	1.07801	2.09118	2.2699	1.91369	1.80372	1.61395	1.65141	1.62192	0.370778
ENSG00000160360	5138	GPSM1	26086	AGS3	G-protein signaling modulator 1	2.13526	1.80843	2.62265	2.60008	2.36954	2.50963	2.43056	1.74784	2.70409	2.67227	1.58562	1.87439	1.90506	2.33433	1.78215	2.59943	2.09691	2.11219	2.2974	1.80509	2.16405	2.1797	2.05987	2.11526	1.94049	2.11066	2.01512	2.39413	1.92583	2.40724	1.54995	1.95693	0.370642
ENSG00000265452	84	MIR3682	100500850	mir-3682	microRNA 3682	1.00315	0.87058	1.34286	1.28621	0.95124	1.10593	1.33282	1.37987	1.22017	0.918478	1.00839	1.36705	1.44017	1.12045	0.899908	0.962195	1.17507	1.20592	0.440067	1.16411	1.28899	1.0759	1.32747	0.83271	0.931886	1.19988	0.019481	1.2752	1.4487	0.941855	0.748317	0.7666	0.370616
ENSG00000168461	5476	RAB31	11031	Rab22B	RAB31, member RAS oncogene family	2.82633	2.57815	2.96658	2.74106	2.9749	3.31794	2.85632	3.30729	2.79022	2.79407	2.73719	2.74382	2.77513	3.27218	2.70268	2.93532	2.76086	2.61496	3.05144	2.68509	2.84105	3.0975	2.9533	2.60479	2.7964	3.33433	2.63438	2.77831	2.79171	2.93837	2.47667	3.06654	0.370594
ENSG00000123609	3480	NMI	9111		N-myc and STAT interactor	2.22209	2.41465	2.77641	3.0025	2.47238	2.81577	2.389	2.67237	2.24027	2.07574	2.25554	2.70085	2.35221	2.25225	2.21953	2.44471	2.48495	2.35205	2.28101	2.2478	2.4161	2.66473	2.21957	1.91788	2.34351	2.43577	2.70968	2.50693	2.30639	2.3859	2.17699	2.44329	0.370504
ENSG00000272341	2538	RP1-151F17				1.78927	2.10946	1.96892	1.65419	1.78375	1.31005	1.51575	1.46702	1.33935	1.93016	1.5593	1.34291	1.36099	1.193	1.88891	1.88518	1.81385	1.69975	1.45431	1.35793	1.6692	1.37693	1.97583	0.656618	1.67225	1.76133	1.2236	1.93796	1.86171	1.80518	1.78308	1.73664	0.370484
ENSG00000125354	6245	SEPTIN6	23157	SEP2|SEPT2	septin 6	2.32766	2.33298	2.62678	2.94454	2.69475	2.97163	2.50056	2.76108	2.1175	2.9028	1.81002	2.38879	2.48484	2.72053	2.40506	2.44827	2.45917	2.15445	2.31705	2.18271	2.45483	2.75804	2.3629	2.34902	2.39128	2.98215	2.29823	2.60865	2.43044	2.32025	2.08411	2.46702	0.370363
ENSG00000143185	562	XCL2	6846	SCM-1b|SCM1B|SCYC2	X-C motif chemokine ligand 2	0.526025	0.87058	0.845533	0.809092	0.65021	1.32778	-0.21	0.969692	1.02059	0.956267	1.00839	1.05412	0.662018	-0.21	0.297848	1.20523	0.24565	-0.21	-0.0370538	-0.21	0.465082	1.03014	0.026442	-0.21	0.409007	0.530878	0.320511	0.451296	0.218256	0.983248	-0.0298343	0.7666	0.370177
ENSG00000028116	3531	VRK2	7444		vaccinia related kinase 2	2.19812	2.17161	2.5445	2.77664	2.16076	2.22651	2.16896	2.27381	2.33058	2.30845	2.35081	2.51149	2.16717	2.15461	2.14604	2.24944	2.30635	2.14279	2.07354	2.21041	2.2028	2.18984	2.25944	1.97884	2.16233	2.22402	2.10227	2.26198	2.29197	2.39364	2.37841	2.29594	0.3701
ENSG00000270069	2785	MIR222HG		Lnc-Ang362	MIR222 host gene	1.75647	2.26852	2.62575	2.40127	2.30149	1.377	2.3138	2.07884	1.82223	1.70959	2.37221	2.32518	1.89881	1.49403	1.50197	1.79947	1.74396	1.81432	1.97155	1.26102	1.65072	1.87524	1.87154	1.58604	2.03569	1.88627	1.75984	1.62739	1.90845	2.04907	1.74832	2.67598	0.370091
ENSG00000186395	2163	KRT10	3858	BCIE|BIE|CK10|EHK|K10|KPP	keratin 10	2.6466	2.11773	2.71977	3.73856	2.41662	3.12017	2.53823	2.68926	2.37598	2.0263	3.00645	2.33287	2.23605	2.47351	2.51665	2.13829	2.3695	2.66211	2.69614	2.31602	2.35532	2.66918	2.27442	2.14446	2.44377	2.52797	2.12328	2.27303	2.18907	2.3921	2.43555	2.55311	0.370083
ENSG00000119396	4308	RAB14	51552	FBP|RAB-14	RAB14, member RAS oncogene family	3.18499	3.24288	3.55298	3.12233	3.29445	3.25924	3.32405	3.24714	3.34264	3.05778	3.31707	3.22924	2.95978	3.02942	2.90261	3.26322	3.24041	3.07584	3.10721	3.14069	3.24612	3.16757	3.17904	2.95383	3.2881	2.9317	3.14561	3.13464	3.12378	3.29365	3.29424	3.23099	0.369801
ENSG00000066294	9255	CD84	8832	LY9B|SLAMF5|hCD84|mCD84	CD84 molecule	2.05322	2.55781	2.31219	2.63582	2.21606	2.51304	1.98373	2.39177	1.71226	2.2463	1.35518	2.27014	1.60403	1.84991	2.15518	2.09253	2.04499	1.1216	1.99233	1.93312	1.66006	2.00532	1.42438	1.83271	1.71004	2.80349	2.207	1.65542	1.86171	1.38901	0.815264	2.27401	0.369699
ENSG00000229676	4246	ZNF492	57615	ZNF115	zinc finger protein 492	-0.21	-0.21	1.83928	1.75358	0.5533	0.707993	-0.21	1.23854	1.64038	0.178116	1.94064	0.497815	-0.21	0.0790589	-0.00318228	0.360135	0.986013	-0.21	-0.0370538	-0.21	0.590021	0.854049	0.327472	-0.21	1.3121	0.752726	0.496602	1.08812	0.871468	0.543915	0.669136	0.942691	0.369671
ENSG00000183439	2686	TRIM61	391712	RNF35	tripartite motif containing 61	1.58038	0.694489	1.00044	0.809092	0.5533	0.531902	0.788752	1.37987	0.895655	-0.21	-0.21	0.497815	0.758928	0.0790589	-0.21	1.5215	0.421742	0.2765	-0.0370538	1.23875	1.21841	0.553019	0.804593	0.0545584	1.72428	1.51615	0.797632	0.752326	1.4487	0.720006	-0.0298343	0.891539	0.36963
ENSG00000196368	2381	NUDT11	55190	APS1|ASP1|DIPP3b|DIPP3beta|hDIPP3beta	nudix hydrolase 11	1.22499	0.995519	2.2949	1.32761	0.729391	0.230872	0.0106003	0.601716	1.58487	3.04114	0.0541457	1.78112	0.360988	0.85721	0.774969	0.536226	0.64359	-0.0245304	1.04213	0.562055	0.590021	-0.21	1.5178	-0.21	0.973279	1.19988	0.496602	1.47932	1.31517	1.53292	0.447287	1.53252	0.369183
ENSG00000184515	983	BEX5	340542	NGFRAP1L1	brain expressed X-linked 5	1.30418	1.96166	2.09034	1.65419	1.33145	1.10593	1.26587	1.75806	1.69729	0.991029	1.05415	1.51485	1.68321	1.15824	1.25209	1.38132	2.03098	0.753621	1.04213	1.00139	1.54426	1.68868	1.64969	0.53168	1.4504	1.80963	1.58768	1.7595	1.6248	1.71271	1.65141	1.62192	0.369067
ENSG00000102218	3700	RP2	6102	DELXp11.3|NM23-H10|NME10|TBCCD2|XRP2	retinitis pigmentosa 2 (X-linked recessive)	2.14233	2.14933	2.54574	2.24366	2.32782	2.48855	2.34304	2.10232	2.43557	2.49618	2.18768	2.00024	2.44556	2.2126	2.13354	2.24663	2.33023	2.17687	2.37792	2.31602	2.1698	2.12898	2.14371	2.22774	2.25822	2.1677	2.12328	2.15602	2.11588	2.27429	2.10689	2.31683	0.368729
ENSG00000136875	3613	PRPF4	9128	HPRP4|HPRP4P|PRP4|Prp4p|RP70|SNRNP60	pre-mRNA processing factor 4	2.4622	2.85134	2.92108	2.73182	2.49157	2.7173	2.49204	2.61875	2.70559	2.99832	2.81757	2.81755	2.42917	2.39921	2.4547	2.52893	2.51981	2.31789	2.35388	2.41024	2.48072	2.62978	2.64554	2.49704	2.642	2.45688	2.54582	2.56635	2.49701	2.53735	2.51671	2.72245	0.368601
ENSG00000175600	2857	SUGCT	79783	C7orf10|DERP13|GA3|ORF19	succinyl-CoA:glutarate-CoA transferase	1.00315	2.5074	1.36216	1.37729	0.95124	0.406963	0.964843	0.601716	1.43277	1.54918	0.0541457	1.31736	1.1739	1.22519	-0.21	0.536226	0.722772	0.97547	1.48146	0.959995	-0.0120392	0.0758981	0.503563	-0.21	0.710037	1.41548	0.496602	0.451296	0.218256	0.242885	-0.0298343	0.7666	0.368569
ENSG00000120437	4299	ACAT2	39		acetyl-CoA acetyltransferase 2	2.26901	2.19964	2.48044	2.49304	2.21369	2.41272	2.27067	2.15802	2.48796	2.63143	2.64186	2.4423	2.67905	2.36686	2.11739	1.77511	2.21413	2.18766	2.10907	2.07394	2.17265	2.25774	2.29828	2.20069	2.45302	2.24128	2.19557	2.23899	2.04756	2.27831	2.3801	2.44633	0.368526
ENSG00000228742	4271	RP5-884M6				-0.21	-0.21	1.68168	1.35316	1.20651	1.10593	0.31163	0.601716	0.786511	-0.21	-0.21	1.48904	1.53708	0.380089	-0.21	0.837256	1.7508	-0.0245304	-0.0370538	-0.21	0.288991	-0.21	-0.21	0.53168	-0.21	1.96757	-0.21	0.576235	-0.21	-0.21	-0.21	1.7593	0.36847
ENSG00000196126	1229	HLA-DRB1	3123	DRB1|DRw10|HLA-DR1B|HLA-DRB|SS1	major histocompatibility complex, class II, DR beta 1	2.79709	3.15838	2.81201	3.49805	3.04115	2.94057	2.8161	3.58504	2.60417	2.19095	1.5593	2.69812	2.92684	2.64843	2.7178	2.23808	2.99423	2.50051	2.4957	2.50654	2.46508	2.67904	2.16316	2.24208	2.04916	3.6498	3.63972	2.20206	2.32035	2.14051	1.66914	3.69602	0.368454
ENSG00000130723	12390	PRRC2B	84726	BAT2L|BAT2L1|KIAA0515|LQFBS-1	proline rich coiled-coil 2B	3.28114	3.06832	3.07962	3.2419	3.11915	3.27384	3.14318	2.83892	3.5792	3.69127	3.43508	3.31313	3.05515	2.97724	3.09891	3.23693	3.32101	2.82366	3.06401	3.08645	3.25677	2.94219	3.41241	2.92261	3.17169	3.15413	3.23749	3.3219	3.41965	3.32207	3.28234	3.33067	0.36832
ENSG00000128245	2392	YWHAH	7533	YWHA1	tyrosine 3-monooxygenase/tryptophan 5-monooxygenase activation protein eta	2.62524	2.86622	3.23012	3.03181	2.95037	2.88649	2.89709	3.14454	2.89758	3.16533	3.15071	3.01077	2.87487	3.01356	2.55672	2.73488	2.85631	2.70463	2.9524	2.59548	2.65635	2.90968	2.77695	2.74564	2.62824	3.00848	2.90029	2.78441	2.64395	2.6347	2.57439	2.87887	0.367936
ENSG00000154134	6981	ROBO3	64221	HGPPS|HGPS|RBIG1|RIG1	roundabout guidance receptor 3	1.76491	0.87058	1.90353	2.33414	1.77731	2.93287	1.5788	1.23854	1.9708	1.88141	1.00839	1.62492	1.92328	2.07906	2.24479	1.61541	2.11488	1.40683	1.53115	1.55106	2.87276	1.97353	1.77463	0.899656	1.34686	1.92299	2.19267	1.9785	1.81485	1.77436	1.52647	1.66969	0.367812
ENSG00000112029	3856	FBXO5	26271	EMI1|FBX5|Fbxo31	F-box protein 5	1.7391	1.75519	2.25811	2.42923	1.77731	2.1827	1.9451	2.00541	2.11167	2.65596	2.4215	2.41898	2.02375	1.90513	1.45922	1.71232	1.88414	1.8328	2.01602	1.81733	1.7873	1.52306	1.70768	1.66734	1.88613	2.0128	1.88871	1.7376	1.66541	1.79311	1.83349	1.72881	0.367695
ENSG00000135336	3689	ORC3	23595	LAT|LATHEO|ORC3L	origin recognition complex subunit 3	2.39915	2.49037	2.52807	2.37376	2.43838	2.37855	2.42557	2.46305	2.37438	2.7469	2.49348	2.53204	2.47991	2.30437	2.32926	2.43385	2.42174	2.37859	2.33216	2.41939	2.49582	2.30635	2.51216	2.27987	2.45952	2.39022	2.38497	2.42596	2.38261	2.47715	2.45304	2.54836	0.36747
ENSG00000168917	4283	SLC35G2	80723	TMEM22	solute carrier family 35 member G2	1.34993	2.23231	2.49039	2.44054	1.50754	1.31005	1.83014	1.46702	2.06526	2.37677	2.36801	1.63769	2.29295	1.94238	1.9413	1.20523	2.39022	1.29769	2.07354	1.28221	1.31018	0.854049	2.25175	1.37678	1.69531	2.20298	1.38121	2.21222	1.78055	1.81692	1.72604	2.20329	0.36682
ENSG00000068394	1658	GPKOW	27238	GPATC5|GPATCH5|Spp2|T54	G-patch domain and KOW motifs	2.39915	2.30194	2.55914	2.35687	2.26299	2.35145	2.31163	2.4729	2.53581	2.61666	2.25554	2.31867	2.37802	2.28588	2.18994	2.17968	2.31753	2.51954	2.34134	2.22481	2.27576	2.42029	2.25944	2.35341	2.32634	2.45343	2.27955	2.23899	2.13207	2.22966	2.1255	2.26261	0.366701
ENSG00000109775	2778	UFSP2	55325	BHD|C4orf20	UFM1-specific peptidase 2	2.22499	2.70309	2.33889	2.32231	2.39684	2.18752	2.26102	2.23854	2.17694	2.44763	1.94064	2.00024	2.27744	2.12438	2.18151	2.06771	2.37113	2.06537	2.12431	2.23415	2.31018	2.26342	2.28889	2.15147	2.37437	2.20298	2.17784	2.23899	2.1749	2.27429	2.27766	2.47275	0.366454
ENSG00000163975	8394	MFI2	4241			1.58038	0.393459	2.96091	2.30045	1.8025	2.12574	1.67336	1.96969	2.18939	2.2609	2.9054	1.98354	1.95759	1.86439	1.20094	1.56425	1.87912	1.2765	1.51925	1.32172	1.57903	1.37693	1.78232	1.55971	1.46336	1.43397	1.39969	1.69018	1.68808	1.61395	1.64226	1.51993	0.366454
ENSG00000270194	2389	RP11-259K5	152048			1.0489	2.14165	1.11438	1.57994	0.85433	1.2086	0.855698	1.27072	1.22017	1.27503	0.832297	1.12106	1.29041	0.778029	1.25209	0.661165	1.12071	0.929712	1.00434	0.805093	1.19208	0.978988	1.14039	1.13374	0.834976	1.19988	1.19557	1.01557	0.871468	0.941855	-0.0298343	0.7666	0.366381
ENSG00000077232	21873	DNAJC10	54431	ERdj5|JPDI|MTHr|PDIA19	DnaJ heat shock protein family (Hsp40) member C10	2.97576	3.17808	3.12101	3.24811	3.23635	3.05662	3.08688	3.07787	3.00399	3.32347	2.97427	3.19574	3.13404	2.84844	3.04874	3.04138	3.01577	2.90642	2.96813	3.09513	3.23936	3.47314	3.12056	2.6332	3.17492	3.1677	2.99215	3.08778	3.12486	3.12626	3.12307	3.17314	0.366328
ENSG00000100883	3903	SRP54	6729		signal recognition particle 54kDa	2.72833	2.98117	3.12002	2.92504	2.74082	2.78958	2.75879	2.80037	2.81705	2.8437	2.84373	2.79404	2.59903	2.6577	2.74345	2.54055	2.66808	2.73514	2.79096	2.77424	2.74687	2.55877	2.66092	2.80197	2.82342	2.89512	2.72705	2.72003	2.7061	2.83228	2.7168	2.81257	0.366218
ENSG00000162614	4436	NEXN	91624	CMH20|NELIN	nexilin F-actin binding protein	1.9834	2.13382	2.33085	2.98663	2.25009	2.52202	1.76648	2.41906	2.04862	1.79616	2.05847	2.13929	1.80815	2.50557	2.05372	2.07194	2.26477	1.58825	2.1934	1.95122	1.90177	2.04903	1.81177	1.83271	2.15199	2.9317	2.34582	1.69018	2.11862	1.59507	1.66036	2.3002	0.366132
ENSG00000114999	15730	TTL	150465		tubulin tyrosine ligase	2.50375	2.92238	3.26075	2.67715	2.53783	2.64501	2.55093	2.52079	2.40828	3.07519	2.57002	2.68759	2.67801	2.6002	2.47969	2.72842	2.7335	2.62383	2.63964	2.48891	2.55263	2.6322	2.7548	2.20069	2.40023	2.81793	2.50378	2.92745	2.6731	2.46168	2.4913	2.58833	0.365731
ENSG00000116035	2975	VAX2	25806	DRES93	ventral anterior homeobox 2	0.827055	0.694489	1.17653	0.809092	0.992633	1.18511	0.31163	0.726654	1.76096	1.10753	1.59821	1.0776	0.360988	1.49403	1.11076	-0.21	-0.21	-0.21	-0.0370538	-0.0400055	-0.0120392	1.15508	1.06783	-0.21	-0.21	0.354786	-0.21	0.928417	0.519286	0.720006	-0.0298343	0.590509	0.365637
ENSG00000136536	6288	MARCHF7	64844	AXO|AXOT|MARCH-VII|RNF177	membrane associated ring-CH-type finger 7	2.96641	3.00836	3.18399	2.91562	3.08796	3.11311	3.0799	2.9085	3.08412	3.0595	3.10453	3.16133	3.04673	2.79922	2.99942	2.86866	2.98994	3.05211	3.10845	3.05025	2.98184	3.10079	3.02947	2.64002	3.03226	2.93343	2.94324	3.0003	3.01414	3.13969	3.0244	3.14591	0.365615
ENSG00000102445	6105	KIAA0226L	80183	C13orf18	KIAA0226-like	0.349934	1.23856	1.65365	1.37729	1.29366	1.44836	1.21472	1.44681	1.17186	1.1993	0.899244	1.304	0.059958	1.38009	0.695788	0.536226	1.17507	0.87856	1.56501	1.32172	0.833059	0.854049	0.980684	1.0088	-0.068114	2.1293	1.19557	0.819273	0.917226	0.786953	-0.21	1.70445	0.365488
ENSG00000279314	1622	RP1-257C22				1.0489	-0.21	0.602495	0.888274	0.85433	1.07597	1.26587	1.12459	1.41853	-0.21	1.41587	0.701935	-0.21	1.0333	-0.00318228	0.837256	1.12071	0.67444	1.1934	1.03918	0.590021	0.0758981	0.628502	0.0545584	-0.068114	1.09515	1.19557	1.01557	-0.21	0.543915	-0.21	1.10239	0.365338
ENSG00000082074	8853	FYB	2533	ADAP|PRO0823|SLAP-130|SLAP130	FYN binding protein	2.37932	2.73785	3.17595	2.94327	2.76814	2.7768	2.36085	2.75093	2.10873	2.42115	1.89299	2.81755	2.3318	2.55035	2.29567	2.4375	2.43176	2.42726	2.6864	2.16951	2.00915	2.34072	1.7668	1.94105	1.82951	3.08111	2.38309	1.99536	2.20278	1.7807	1.51423	2.64836	0.365157
ENSG00000164104	2775	HMGB2	3148	HMG2	high mobility group box 2	2.53178	2.76821	3.17128	3.32031	2.88117	3.43104	2.75646	3.3789	3.20764	3.77963	3.2517	3.12024	3.09015	2.95758	2.14604	2.25223	2.77521	2.86979	2.92342	2.43129	2.62745	2.8961	2.47823	2.81119	2.59934	3.04321	2.98609	2.53288	2.57809	2.38276	2.50164	2.68218	0.364849
ENSG00000240771	3503	ARHGEF25	115557	GEFT|p63RhoGEF	Rho guanine nucleotide exchange factor 25	2.06174	1.3477	1.95468	2.38888	2.13593	2.03021	1.54208	1.73738	2.6794	2.80803	2.06275	1.53124	1.57847	2.46108	2.10403	1.70256	2.13775	1.85053	2.0868	1.40715	1.91224	1.68868	1.97092	2.21292	1.25411	2.35695	1.32051	1.7595	2.00359	1.61395	0.873256	1.71272	0.364689
ENSG00000100916	3877	BRMS1L	84312	BRMS1	breast cancer metastasis-suppressor 1-like	2.03568	2.25079	2.39137	2.14555	1.95984	2.14733	1.89709	1.88802	2.21093	2.56193	2.12603	2.29853	1.59144	1.76926	2.03024	1.65017	2.00153	2.01686	2.09649	2.01307	1.97023	1.71935	2.07566	1.99408	2.06542	2.00315	1.98327	1.98701	1.94661	1.98718	1.89444	2.12517	0.364668
ENSG00000142892	5514	PIGK	10026	GPI8	phosphatidylinositol glycan anchor biosynthesis class K	2.38336	2.73981	2.72307	2.65419	2.39057	2.41698	2.2939	2.42995	2.50132	2.67917	2.23599	2.25974	2.28784	2.2939	2.33127	2.16969	2.27096	2.26327	2.33401	2.31793	2.38066	2.6725	2.24393	2.18166	2.47222	2.52797	2.45084	2.32828	2.34047	2.39974	2.42501	2.39838	0.364617
ENSG00000013374	5411	NUB1	51667	BS4|NUB1L|NYREN18	negative regulator of ubiquitin-like proteins 1	2.87756	2.71774	3.06339	3.13481	2.95081	3.04043	2.71475	2.82443	2.87993	2.80291	2.49031	3.02234	2.64655	2.72839	2.8388	2.91402	2.91123	2.73665	2.72261	2.73158	2.87219	2.80506	2.84335	2.66946	2.93621	2.83191	3.03818	2.80412	2.76542	2.83116	2.78641	2.99406	0.364599
ENSG00000010671	4575	BTK	695	AGMX1|AT|ATK|BPK|IMD1|PSCTK1|XLA	Bruton tyrosine kinase	1.55405	1.67221	1.55674	1.81769	1.76415	1.5319	1.31163	1.93751	1.02059	1.64051	0.957236	1.54703	0.963048	1.58421	1.41179	1.57762	1.42174	0.67444	1.4101	1.46514	0.987961	1.22203	0.628502	0.899656	0.710037	2.41169	1.06087	1.17829	1.06335	0.720006	0.271196	1.53252	0.364465
ENSG00000137414	4726	FAM8A1	51439	AHCP	family with sequence similarity 8 member A1	2.60157	3.00199	3.0956	2.66582	2.6261	2.59823	2.6072	2.46105	2.60038	2.90566	2.39657	2.70787	2.504	2.45381	2.61903	2.44827	2.61207	2.50822	2.57254	2.51388	2.54184	2.43573	2.60393	2.4525	2.48089	2.7368	2.5573	2.69351	2.50381	2.60556	2.61263	2.59267	0.364267
ENSG00000082805	13484	ERC1	23085	Cast2|ELKS|ERC-1|RAB6IP2	ELKS/RAB6-interacting/CAST family member 1	2.76574	2.97324	2.80115	2.9247	2.70939	2.79731	2.46545	2.49566	2.69881	2.75904	3.14015	2.93525	2.5148	2.72546	2.6923	2.62965	2.76613	2.31591	2.53929	2.63024	2.57679	2.55446	2.73571	2.52291	2.44377	2.83118	2.72363	2.80348	2.6623	2.76074	2.6253	2.86524	0.364267
ENSG00000134769	12634	DTNA	1837	D18S892E|DRP3|DTN|DTN-A|LVNC1	dystrobrevin alpha	1.44684	2.47624	0.602495	0.508062	1.29366	1.93416	1.08978	1.16599	2.19427	3.31261	0.753116	2.15487	1.47493	1.69184	1.39476	0.904203	2.48495	-0.21	1.61616	0.562055	2.35345	1.39812	2.48583	0.656618	0.834976	2.61006	1.63226	2.37558	1.72341	2.56407	0.447287	2.53499	0.364191
ENSG00000112139	14080	MDGA1	266727	GPIM|MAMDC3	MAM domain containing glycosylphosphatidylinositol anchor 1	1.71166	1.23856	1.78577	2.44658	2.17135	1.39224	1.05199	2.00541	1.90045	1.85936	2.98152	1.29021	1.95205	1.93032	1.65958	2.17638	2.09384	0.753621	1.94522	1.60345	1.21841	1.61997	2.05175	1.50172	1.78314	2.13294	0.718451	0.877265	1.47353	2.02104	0.815264	2.55311	0.364089
ENSG00000115415	6053	STAT1	6772	CANDF7|IMD31A|IMD31B|IMD31C|ISGF-3|STAT91	signal transducer and activator of transcription 1	3.02064	3.01255	3.89086	3.90461	3.5721	3.9606	3.0036	3.61117	2.68019	3.47915	2.65729	3.60292	3.15198	2.92416	3.01925	3.05077	3.56735	2.89402	3.19822	2.98978	3.31348	3.64679	3.02557	2.69998	3.41232	3.39835	3.86582	3.39906	3.18697	3.20762	3.07636	3.78098	0.364062
ENSG00000171657	3318	GPR82	27197		G protein-coupled receptor 82	0.650964	1.73588	1.62368	0.850485	1.20651	0.929842	0.855698	0.726654	1.14553	1.13236	0.531267	1.02929	0.537079	1.0333	0.598878	1.17305	1.26684	1.08941	1.07689	0.261025	0.766112	-0.21	0.725412	0.753528	0.931886	1.59782	0.320511	0.819273	1.27895	0.640825	0.447287	1.2672	0.364035
ENSG00000157326	2157	DHRS4	10901	CR|NRDR|PHCR|PSCD|SCAD-SRL|SDR-SRL|SDR25C1|SDR25C2	dehydrogenase/reductase (SDR family) member 4	2.3564	3.02794	1.88125	2.34057	1.99263	2.36917	1.97908	2.30357	2.22245	2.56013	2.55108	1.95721	1.98424	1.98215	2.33726	1.97292	2.4565	2.24498	2.21092	1.89449	2.31224	2.24025	2.34031	1.8741	2.32458	2.22107	2.30051	2.32248	2.09041	2.27429	1.87326	2.20064	0.363969
ENSG00000128815	13678	WDFY4	57705	C10orf64	WDFY family member 4	1.46388	1.75519	1.65365	2.13747	1.95124	1.92984	1.7008	1.77781	1.48548	1.76358	0.753116	1.62492	1.47493	1.59757	1.75269	1.91644	1.22337	0.929712	1.69534	1.77291	1.28899	0.920996	1.06783	1.13374	0.232916	2.404	1.63226	1.25293	1.39435	1.08798	-0.21	1.79463	0.363509
ENSG00000214517	7749	PPME1	51400	PME-1	protein phosphatase methylesterase 1	2.86115	2.70521	3.02204	2.62	2.9989	2.87383	3.11097	2.73525	2.83127	2.70832	2.98203	2.557	2.99496	2.68651	2.71115	2.6214	2.68022	2.74114	2.82805	2.65722	2.76394	2.81468	2.74245	2.76128	2.86739	2.66014	2.69526	2.70334	2.64639	2.64083	2.66036	2.79733	0.363478
ENSG00000136937	5506	NCBP1	4686	CBP80|NCBP|Sto1	nuclear cap binding protein subunit 1	2.78689	2.71361	3.09873	2.92901	2.77667	2.83833	2.7873	2.80854	2.71739	3.22772	2.88473	2.8603	2.53271	2.51042	2.63829	2.71328	2.6897	2.57207	2.62096	2.61896	2.78592	2.75895	2.8139	2.58219	2.82676	2.5352	2.86767	2.79174	2.75545	2.92277	2.84407	2.80601	0.3634
ENSG00000084090	4414	STARD7	56910	GTT1	StAR related lipid transfer domain containing 7	3.09305	3.30355	3.31766	3.16607	3.00585	3.08487	3.02175	3.18718	3.04419	3.34068	3.29119	3.3834	3.11227	2.90384	3.03861	2.98493	3.07463	3.14131	3.01255	3.10891	3.13098	3.03684	3.05946	2.78291	3.11058	3.14083	3.17208	3.02223	3.00501	2.96798	3.03237	3.04114	0.363256
ENSG00000116095	14205	PLEKHA3	65977	FAPP1	pleckstrin homology domain containing A3	2.49606	2.67676	2.37701	2.42504	2.58065	2.51867	2.38351	2.42126	2.57286	2.45458	2.97322	2.53124	2.46479	2.33191	2.40165	2.41513	2.51633	2.49791	2.4681	2.43567	2.40956	2.4615	2.48884	2.0674	2.54148	2.5221	2.38309	2.3773	2.37511	2.58234	2.51547	2.52374	0.363109
ENSG00000118454	6184	ANKRD13C	81573	dJ677H15.3	ankyrin repeat domain 13C	2.49138	2.72387	2.53319	2.53419	2.48144	2.47885	2.46392	2.52427	2.44247	2.67505	2.45209	2.53204	2.48971	2.33913	2.38775	2.39154	2.41	2.42107	2.48014	2.45554	2.45036	2.61623	2.54627	2.41629	2.54784	2.46706	2.50803	2.45705	2.44227	2.56407	2.375	2.64836	0.363043
ENSG00000254838	8438	GVINP1	387751	GVIN1|GVIN1P|VLIG-1|VLIG1	GTPase, very large interferon inducible pseudogene 1	2.07829	1.71568	1.80662	2.43027	2.00432	2.04711	1.7008	2.09772	1.54347	1.69663	1.30942	1.98069	1.40238	1.86439	2.11409	1.85845	2.18267	1.23074	1.68722	1.70818	1.66006	1.77487	1.4736	1.33331	1.90501	2.20909	1.69158	1.60764	2.11862	1.73425	1.51423	2.20064	0.362998
ENSG00000116044	5671	NFE2L2	4780	HEBP1|NRF2	nuclear factor, erythroid 2 like 2	3.38596	3.35154	3.35799	3.38899	3.21203	3.40696	3.15236	3.1707	3.19256	2.84883	3.57841	3.41205	3.14022	3.05678	3.28663	3.21565	3.37373	3.3334	3.17964	3.15534	3.30644	3.34797	3.50022	2.75957	3.41447	3.3805	3.1482	3.45533	3.24764	3.57974	3.36828	3.36301	0.362935
ENSG00000138032	7105	PPM1B	5495	PP2C-beta|PP2C-beta-X|PP2CB|PP2CBETA|PPC2BETAX	protein phosphatase, Mg2+/Mn2+ dependent 1B	2.53886	2.74564	2.5825	2.56649	2.61682	2.61826	2.55467	2.5702	2.65742	2.58295	2.69263	2.4559	2.37383	2.33913	2.51533	2.53623	2.59687	2.60078	2.48277	2.61321	2.5666	2.59964	2.70859	2.51244	2.66186	2.51012	2.49805	2.55624	2.58561	2.57934	2.57976	2.6319	0.362889
ENSG00000177989	2301	ODF3B	440836	ODF3L3	outer dense fiber of sperm tails 3B	2.21027	1.43485	2.34483	3.05362	2.74082	2.7768	2.2939	2.32049	2.45463	2.77691	1.45209	2.4616	1.91122	1.91157	2.10403	2.03223	2.66561	2.06889	2.09328	1.96432	2.09176	2.88072	1.73401	2.26675	1.95719	2.6324	2.37742	2.39248	2.26747	1.95046	1.47532	2.6813	0.362784
ENSG00000153975	2656	ZUFSP	221302	C6orf113|dJ412I7.3	zinc finger with UFM1 specific peptidase domain	2.20119	2.32796	2.16479	2.27744	2.34918	2.29906	2.30286	2.35248	2.15093	2.36704	2.42889	2.26423	2.18053	2.25804	2.14911	2.01335	2.26059	2.35022	2.1934	2.13609	2.22851	2.24908	2.27686	2.13734	2.26432	2.26594	2.13342	2.18902	2.1773	2.31843	2.31456	2.29808	0.362674
ENSG00000085382	9237	HACE1	57531	SPPRS	HECT domain and ankyrin repeat containing E3 ubiquitin protein ligase 1	2.29932	2.04667	2.47465	2.46806	2.24571	2.2154	2.05592	2.20014	2.29552	3.04793	2.27686	2.37172	2.16717	2.18965	2.21166	2.10832	2.39178	2.11848	2.32467	2.31602	2.29759	2.11332	2.563	2.02304	2.25203	2.23273	2.31615	2.36863	2.41965	2.51123	2.24432	2.5399	0.362644
ENSG00000206503	2710	HLA-A	3105	Aw-33|Aw-74|HLAA	major histocompatibility complex, class I, A	3.61628	3.73291	4.24995	3.95899	3.90543	4.27514	3.47998	4.19989	3.81566	3.92839	2.57789	3.43262	3.65479	3.72664	3.59866	3.43238	4.03293	3.37979	3.74463	3.23531	3.79617	4.24803	3.64071	3.21141	3.80352	3.95067	3.98336	3.77633	3.83046	3.65129	3.70376	4.30444	0.362493
ENSG00000119408	4419	NEK6	10783	SID6-1512	NIMA related kinase 6	2.02203	2.94246	2.25329	2.54549	2.33326	2.40113	1.89141	2.16599	2.54456	2.5351	2.51953	2.72053	2.10918	2.15824	2.03821	1.86528	2.19013	1.29769	2.01985	2.03188	1.92748	1.97353	1.91293	1.76213	1.75796	2.53376	2.41742	2.5145	2.04756	2.03528	1.87865	2.30442	0.362487
ENSG00000197748	7184	CFAP43	80217	C10orf79|WDR96|bA373N18.2	cilia and flagella associated protein 43	1.48027	1.7914	1.64389	1.94897	1.3984	1.23087	1.05199	1.35504	1.63161	1.42115	0.957236	1.59819	0.963048	1.12045	0.899908	1.7493	1.59783	1.01686	1.13904	1.35793	1.59002	0.677958	1.70768	1.13374	1.37904	1.008	1.64273	1.79372	1.47353	1.14598	1.08411	1.7666	0.36243
ENSG00000106692	8747	FKTN	2218	CMD1X|FCMD|LGMD2M|MDDGA4|MDDGB4|MDDGC4	fukutin	2.61238	2.73785	3.01789	2.58797	2.60734	2.54157	2.54968	2.5429	2.84123	2.75157	2.50593	2.49868	2.3318	2.13976	2.4217	2.56561	2.45917	2.26994	2.27258	2.56638	2.75586	2.50403	2.74328	2.41439	2.64116	2.23845	2.68787	2.66437	2.69826	2.71344	2.65321	2.73586	0.36239
ENSG00000010319	5011	SEMA3G	56920	sem2	semaphorin 3G	2.32306	2.00624	1.23088	1.72291	1.79009	1.79317	1.67336	1.61596	1.58487	2.93891	1.76172	1.5697	1.80815	2.38869	1.82933	0.904203	1.5574	1.43787	1.91234	1.65019	1.54426	1.37693	1.58274	0.899656	1.52295	2.39022	1.83239	1.55396	1.91723	1.97124	1.43256	1.84578	0.362268
ENSG00000105877	16174	DNAH11	8701	CILD7|DNAHBL|DNAHC11|DNHBL|DPL11	dynein axonemal heavy chain 11	0.526025	-0.21	0.699405	2.45451	0.85433	1.16029	1.28935	0.823564	1.38857	2.08391	1.53127	1.9975	2.0728	0.681119	-0.21	0.758075	1.57809	-0.21	0.741097	1.07394	0.465082	1.93323	1.40665	-0.21	0.409007	1.19988	0.922571	1.60764	0.616196	1.11795	0.815264	1.50696	0.36225
ENSG00000165181	6276	C9orf84	158401		chromosome 9 open reading frame 84	2.0489	2.01671	2.48757	2.05461	1.88574	1.90297	1.79593	1.77781	1.75433	1.54918	2.18125	1.90943	1.36099	1.73227	1.68701	1.97818	2.13775	1.66567	1.6257	1.66756	1.72035	1.91475	2.1848	1.41629	1.91866	1.65582	1.84556	2.10771	2.19826	1.94186	2.03835	2.2413	0.362222
ENSG00000197629	4442	MPEG1	219972	MPG1|MPS1|Mpg-1	macrophage expressed 1	2.12808	2.54268	2.39489	2.35192	2.26511	1.98292	1.62338	2.30357	2.08443	2.65087	1.45209	2.26274	1.85235	2.05219	2.11076	2.13829	1.99384	1.25422	2.22062	1.88427	1.87445	1.56726	1.44142	1.86747	1.36325	3.03011	1.97372	1.69845	1.84151	1.76793	0.669136	2.04535	0.362218
ENSG00000142089	1151	IFITM3	10410	1-8U|DSPA2b|IP15	interferon induced transmembrane protein 3	3.03388	3.19964	3.59394	3.69247	3.38228	3.4718	3.07953	3.48196	2.99295	3.13476	2.43796	3.67269	2.95094	3.29891	2.86897	2.86324	3.14438	2.84937	3.297	2.73011	3.18579	3.67051	2.6119	2.90275	3.0067	3.51209	2.97372	3.2966	2.85675	2.68458	2.19288	3.2413	0.362209
ENSG00000092020	3863	PPP2R3C	55012	C14orf10|G4-1|G5pr	protein phosphatase 2 regulatory subunit B''gamma	2.25573	2.31774	2.28374	2.17082	2.16608	2.27029	2.13445	2.28596	2.07495	2.43579	2.38658	2.08215	1.82339	2.19963	2.07236	2.08029	2.21878	2.18498	2.15047	2.20551	2.19208	2.25774	2.29595	2.05456	2.23074	2.30661	2.23432	2.12646	2.29014	2.2137	2.23024	2.24372	0.362011
ENSG00000126821	3336	SGPP1	81537	SPPase1	sphingosine-1-phosphate phosphatase 1	1.92972	2.92875	2.73683	2.47467	2.27552	1.88888	2.24613	2.2145	2.22017	2.39296	2.12969	2.38091	2.03768	1.7603	2.33726	1.93992	2.31753	1.50695	2.40543	2.0638	2.08833	2.15508	2.06783	1.58604	1.85096	2.30418	1.77536	2.38241	1.80372	2.14325	1.95694	2.17597	0.361924
ENSG00000111846	9072	GCNT2	2651	CCAT|CTRCT13|GCNT2C|GCNT5|IGNT|II|NACGT1|NAGCT1|ULG3|bA360O19.2|bA421M1.1	glucosaminyl (N-acetyl) transferase 2, I-branching enzyme (I blood group)	1.52602	2.54268	2.20995	2.84252	1.88066	2.64751	1.80299	1.76805	1.24244	2.44057	2.95451	2.06602	2.39841	1.80333	2.12392	1.33786	2.4025	1.50695	1.5862	1.85762	1.61121	2.14036	1.89567	1.30983	1.62208	2.34156	2.40865	2.55851	1.89495	2.36999	1.50164	1.99705	0.36185
ENSG00000172007	5028	RAB33B	83452	SMC2	RAB33B, member RAS oncogene family	2.23359	2.34285	2.40868	2.32364	2.21606	2.45489	2.00624	2.15398	2.43834	2.40213	1.58562	2.11899	2.08934	2.0333	2.05372	1.93992	2.49485	2.31193	2.23941	2.28633	2.04104	2.24025	2.39935	1.92379	2.05574	2.02224	2.0648	2.24369	1.91723	2.1567	2.13153	2.06763	0.361763
ENSG00000166002	1106	SMCO4	56935	C11orf75|FN5	single-pass membrane protein with coiled-coil domains 4	1.52602	0.87058	2.28147	2.18567	1.80857	1.81066	2.12454	2.07398	1.54347	1.21951	1.88665	1.71792	1.71317	1.97669	1.33924	1.62731	1.81968	1.7608	1.71113	1.30242	1.45036	1.41832	1.54496	1.37678	1.13601	1.68722	1.3619	1.46554	1.37962	1.19713	1.29238	1.65121	0.361684
ENSG00000109911	27247	ELP4	26610	AN|C11orf19|PAX6NEB|PAXNEB|dJ68P15A.1|hELP4	elongator acetyltransferase complex subunit 4	2.13881	2.38023	2.15577	2.10135	2.1215	2.28968	2.15362	2.2215	2.12893	2.33193	2.32366	2.02673	1.66202	1.94238	2.06128	1.93992	1.99384	2.1216	1.93143	2.00139	2.08138	2.16932	2.21396	2.05456	2.11373	2.11821	2.26003	2.15602	1.93426	2.20667	2.07397	2.30651	0.361638
ENSG00000257636	1669	RP11-1103G16	105370431			-0.21	-0.21	1.55674	1.46231	-0.21	1.69327	0.487722	0.124594	1.26363	0.576056	-0.21	1.35515	0.838109	0.85721	-0.00318228	-0.21	1.63482	-0.21	-0.0370538	-0.21	-0.21	-0.21	-0.21	-0.21	-0.21	0.0537564	-0.21	0.451296	-0.21	-0.0581448	-0.21	-0.21	0.361571
ENSG00000163577	5541	EIF5A2	56648	EIF-5A2|eIF5AII	eukaryotic translation initiation factor 5A2	1.66169	2.38469	3.05274	1.87355	1.69943	1.74939	1.21472	1.50481	1.8445	2.32579	0.753116	2.37172	1.47493	1.42148	1.64027	1.36013	1.64359	0.929712	1.54273	1.56205	1.28899	1.5383	1.79729	0.899656	1.36325	1.84615	1.3417	1.67314	1.57044	1.94186	1.53837	1.72084	0.361344
ENSG00000070404	3033	FSTL3	10272	FLRG|FSRP	follistatin like 3	1.97318	2.55483	2.76311	2.52174	2.53783	3.62145	1.76648	2.11137	1.96672	2.41742	2.01793	1.98918	1.44017	2.53845	2.0499	1.60317	1.84225	1.66567	2.10596	1.72342	1.87445	2.01542	2.08714	2.51092	1.78922	2.4704	1.56355	1.8718	1.79804	2.1799	1.91465	2.5399	0.361242
ENSG00000267500	1407	ZNF887P		ZNF887	zinc finger protein 887, pseudogene	0.747874	0.694489	1.14656	1.24046	0.95124	0.77494	0.31163	0.425624	1.17186	1.3956	1.13333	1.33032	0.758928	0.982149	-0.21	-0.21	-0.0553796	-0.21	0.440067	0.261025	0.686931	0.0758981	0.725412	0.753528	-0.068114	0.831908	0.864579	0.451296	0.218256	0.786953	0.271196	-0.21	0.361239
ENSG00000184014	8608	DENND5A	23258	RAB6IP1	DENN domain containing 5A	2.64879	2.87347	2.79213	2.79988	2.83717	2.69402	2.83342	2.61173	2.81415	3.17855	2.85486	2.64518	2.71797	2.70231	2.66613	2.50315	2.57708	2.59352	2.75323	2.61896	2.44584	2.49087	2.59347	2.82908	2.41761	2.90195	2.4966	2.64256	2.52361	2.49574	2.31652	2.81711	0.361106
ENSG00000127951	4606	FGL2	10875	T49|pT49	fibrinogen like 2	2.79864	2.70309	2.4366	2.43646	2.42836	2.23947	2.09696	2.2318	2.03483	2.64572	1.45209	2.43733	1.73206	2.26658	2.18151	2.09653	2.50572	2.19031	2.35564	2.10612	2.18936	1.60738	1.60623	1.76213	1.81838	2.72307	2.08767	1.73005	2.12674	2.60931	1.97449	2.50959	0.361095
ENSG00000149308	7530	NPAT	4863	E14|E14/NPAT|p220	nuclear protein, co-activator of histone transcription	2.32537	2.50405	2.60032	2.5596	2.61211	2.53082	2.4949	2.56234	2.41123	2.60463	2.43072	2.45206	2.58887	2.28857	2.4547	2.54055	2.51981	2.40198	2.49443	2.49907	2.47932	2.4615	2.53564	2.26407	2.47096	2.48027	2.50092	2.57187	2.50494	2.54931	2.50292	2.62992	0.361
ENSG00000136925	5668	TSTD2	158427	C9orf97	thiosulfate sulfurtransferase like domain containing 2	2.33894	2.03691	2.44604	2.2547	2.17135	2.19229	2.27777	1.88047	2.05536	2.47037	2.20948	2.11899	2.10918	1.94238	2.0796	2.32156	2.22108	1.87856	2.06675	2.31602	2.42571	1.90197	2.42438	1.97884	2.32282	2.21512	2.39239	2.41351	2.42911	2.4564	2.28403	2.477	0.360987
ENSG00000160255	6869	ITGB2	3689	CD18|LAD|LCAMB|LFA-1|MAC-1|MF17|MFI7	integrin subunit beta 2	2.23075	2.40206	2.51365	2.87318	2.41364	2.48975	2.21472	2.43422	1.91914	2.57519	1.13333	2.3316	1.91729	2.13596	2.18151	2.32862	2.18517	1.39044	2.14764	2.08385	1.947	2.1328	1.57051	1.89341	1.65616	3.12637	2.26745	1.90359	2.04433	1.58531	1.40153	2.4936	0.360651
ENSG00000136936	1833	XPA	7507	XP1|XPAC	xeroderma pigmentosum, complementation group A	2.40493	2.63897	2.5531	2.23884	2.32046	2.45489	2.34101	2.46504	2.08129	2.45343	2.57528	2.20025	1.95759	2.24043	2.18715	2.33557	2.37113	2.17413	2.05637	2.13897	2.46508	2.4615	2.28651	2.14798	2.46591	2.24966	2.37359	2.37901	2.30639	2.41898	2.29445	2.37226	0.360543
ENSG00000197579	4131	TOPORS	10210	LUN|P53BP3|RP31|TP53BPL	TOP1 binding arginine/serine rich protein	2.75562	2.76821	2.80457	2.63968	2.59271	2.67648	2.46697	2.87971	2.43557	2.45687	2.73629	2.72001	2.34552	2.54741	2.60212	2.68442	2.72781	2.48467	2.37792	2.48633	2.63827	2.72132	2.74245	2.21292	2.64789	2.51315	2.57699	2.72081	2.62138	2.63382	2.57869	2.63681	0.360299
ENSG00000244968	5098	LIFR-AS1	100506495		LIFR antisense RNA 1	1.39133	0.87058	1.14656	1.30045	1.06518	-0.21	1.05199	0.726654	0.895655	1.85021	-0.21	1.17906	0.360988	1.15824	1.03821	-0.21	0.421742	-0.21	0.661916	1.19044	0.833059	1.39812	0.980684	-0.21	-0.068114	1.22985	0.019481	0.928417	0.820316	0.720006	-0.0298343	0.590509	0.360241
ENSG00000124596	6529	OARD1	221443	C6orf130|TARG1|dJ34B21.3	O-acyl-ADP-ribose deacylase 1	2.45884	2.68572	2.2769	2.65974	2.33145	2.50503	2.37044	2.41685	2.35303	2.66807	2.6056	2.56002	2.22431	2.31961	2.33127	2.46394	2.41149	2.3334	2.23941	2.3816	2.35903	2.18311	2.35072	2.04133	2.37122	2.37804	2.51917	2.48872	2.33883	2.34669	2.34491	2.31273	0.360223
ENSG00000107036	8591	RIC1	57589	CIP150|KIAA1432|bA207C16.1	RIC1 homolog, RAB6A GEF complex partner 1	2.68136	2.63401	2.54574	2.58141	2.69397	2.75462	2.67805	2.43846	2.59075	2.53795	2.45209	2.50896	2.51021	2.27496	2.74887	2.5763	2.6982	2.35749	2.59236	2.58013	2.63338	2.55302	2.66193	2.43296	2.55925	2.6301	2.61936	2.67053	2.71794	2.75209	2.58295	2.79868	0.360192
ENSG00000198934	3630	MAGEE1	57692	DAMAGE|HCA1	MAGE family member E1	1.85508	1.5074	1.89806	1.62201	1.614	1.44836	1.21472	1.77781	1.57488	1.79616	1.58562	1.51485	1.65102	1.57042	1.74501	1.43932	1.79588	1.3372	1.37792	1.40715	1.85128	1.56726	1.83262	1.25868	1.80695	1.75273	1.3417	1.76657	1.85675	1.9009	1.80901	1.70445	0.359929
ENSG00000138821	6480	SLC39A8	64116	BIGM103|CDG2N|LZT-Hs6|PP3105|ZIP8	solute carrier family 39 member 8	2.12079	2.67902	2.37518	2.45255	2.2368	1.91211	1.8557	2.35248	2.19183	2.46142	2.74167	2.04436	2.23893	2.10025	2.00965	1.67189	2.14874	1.66567	2.00827	1.83506	1.96109	1.66696	1.50356	2.01835	1.83498	2.70793	1.69158	1.8375	1.6162	1.80518	2.04571	2.37405	0.359119
ENSG00000128482	3652	RNF112	7732	BFP|ZNF179	ring finger protein 112	1.19503	-0.21	1.44759	1.84252	0.796338	-0.0701578	1.15673	1.32871	1.67381	1.2573	1.09554	1.31736	0.360988	1.33433	1.20094	0.536226	1.09075	0.820568	1.30537	0.738146	0.833059	0.376928	1.02644	-0.21	0.409007	1.76133	1.06087	0.877265	1.09332	1.08798	0.447287	0.942691	0.359106
ENSG00000135049	4939	AGTPBP1	23287	CCP1|NNA1	ATP/GTP binding protein 1	2.31842	2.53334	2.97264	2.52842	2.44539	2.32952	2.26828	2.17767	2.15093	2.98801	2.28203	2.52639	2.22133	2.48389	2.13983	2.38339	2.45382	2.0129	2.12431	2.19044	2.33235	2.21578	2.36689	2.18489	2.15977	2.4704	2.44436	2.56746	2.37054	2.30921	2.36462	2.59911	0.359076
ENSG00000122692	7136	SMU1	55234	BWD|SMU-1|fSAP57	smu-1 suppressor of mec-8 and unc-52 homolog (C. elegans)	2.83919	2.86033	2.88239	2.88719	2.79322	2.85309	2.56931	2.77587	2.70708	2.90034	2.98152	2.8884	2.50712	2.59889	2.86839	2.68647	2.83783	2.58506	2.58308	2.64033	2.81274	2.80506	2.90439	2.6251	2.90177	2.72585	2.78291	2.8303	2.77214	2.84873	2.83408	2.97879	0.359057
ENSG00000119326	3124	CTNNAL1	8727	ACRP|CLLP|alpha-CATU	catenin alpha like 1	2.3322	2.213	2.80321	2.39904	2.15807	2.01263	2.36663	2.56393	2.45463	2.90403	2.20643	1.97494	2.20918	2.05219	1.84808	1.95673	1.65219	2.07238	2.2417	2.0638	2.07075	1.96239	1.72541	2.06316	1.8127	2.27647	2.2843	1.46554	1.8363	1.9009	1.65141	1.92797	0.358973
ENSG00000224578	1924	HNRNPA1P48			heterogeneous nuclear ribonucleoprotein A1 pseudogene 48	1.99339	1.80843	1.89253	2.18567	1.95984	1.98675	2.04803	2.04367	2.02777	2.19095	2.09157	2.18801	1.78423	1.69184	1.9413	1.70256	2.0165	1.8328	1.59641	1.77954	1.85719	1.96799	1.99492	2.0088	1.99634	1.8733	1.97372	1.94266	1.72341	1.86613	1.83349	1.92295	0.358919
ENSG00000073861	2625	TBX21	30009	T-PET|T-bet|TBET|TBLYM	T-box 21	1.37112	0.87058	0.699405	1.65419	1.34918	1.54263	1.21472	1.57175	0.640383	1.17812	-0.21	1.27597	0.059958	1.22519	0.774969	0.962195	0.84771	0.2765	0.917189	0.562055	0.766112	1.11729	-0.21	-0.21	0.533946	1.63354	0.973724	-0.0258252	0.394347	0.543915	0.447287	1.2672	0.358792
ENSG00000131435	3167	PDLIM4	8572	RIL	PDZ and LIM domain 4	1.54027	0.87058	2.62984	1.40016	2.57655	2.04379	2.56327	1.6928	2.08443	1.71593	1.3329	2.2366	2.21832	2.28046	1.64027	0.837256	1.81385	1.78165	1.53115	1.46514	2.32442	0.376928	2.51358	1.43477	2.16993	2.2686	2.02808	1.92842	2.33553	2.13219	2.11938	2.66969	0.358434
ENSG00000162236	2257	STX5	6811	SED5|STX5A	syntaxin 5	2.58166	2.4063	2.61848	2.68299	2.47499	2.61648	2.50196	2.74784	2.36955	2.32733	2.43796	2.45971	2.46989	2.41752	2.48958	2.44649	2.65304	2.60386	2.48539	2.40247	2.47651	2.69707	2.45941	2.33559	2.43839	2.67804	2.42941	2.47932	2.47593	2.46168	2.50419	2.66514	0.358334
ENSG00000142611	9767	PRDM16	63976	CMD1LL|LVNC8|MEL1|PFM13	PR domain 16	1.69236	-0.21	1.30147	2.34691	0.428361	0.77494	1.6827	2.58549	2.53691	1.93399	1.61045	1.02929	1.40238	1.54146	0.695788	1.0591	0.421742	-0.21	0.741097	1.65896	0.987961	0.0758981	0.327472	0.0545584	1.16233	1.1677	0.019481	0.451296	0.394347	0.844945	0.572226	0.7666	0.358154
ENSG00000135046	4453	ANXA1	301	ANX1|LPC1	annexin A1	3.4746	2.63401	3.75364	3.85308	3.37986	2.46514	3.75661	2.95067	3.37916	2.45687	3.23713	2.92886	3.10214	3.07513	2.30217	3.14511	3.09721	3.18579	3.48356	3.17958	2.50251	2.18311	2.47205	2.58731	3.4871	3.06575	2.29823	2.2838	2.41138	2.77944	2.74102	3.42286	0.358116
ENSG00000164749	4806	HNF4G	3174	NR2A2|NR2A3	hepatocyte nuclear factor 4 gamma	1.67215	2.77367	1.93493	2.27448	1.72939	1.29157	1.5669	1.88047	0.982806	2.1419	1.67739	2.94528	1.13914	0.0790589	1.25209	1.92243	2.23018	0.57753	-0.0370538	1.65019	1.60074	1.748	2.03504	0.355588	1.51167	1.70697	2.11639	2.13853	2.02103	1.63205	1.44729	2.23642	0.358065
ENSG00000180228	3885	PRKRA	8575	DYT16|HSD14|PACT|RAX	protein activator of interferon induced protein kinase EIF2AK2	2.55541	2.73785	2.78505	2.61933	2.6804	2.53944	2.5717	2.55435	2.60228	2.69067	3.02589	2.73385	2.70538	2.57182	2.47394	2.57232	2.66395	2.74337	2.65137	2.45831	2.66098	2.78176	2.61751	2.13374	2.68623	2.6301	2.5327	2.60865	2.63323	2.58924	2.64319	2.6455	0.358052
ENSG00000189362	6525	NEMP2	100131211	TMEM194B	nuclear envelope integral membrane protein 2	2.15271	1.67221	2.30793	2.06677	2.10353	2.36281	2.06368	2.14578	1.98674	2.2609	2.25005	2.19154	2.08526	1.97115	2.1367	2.01335	2.18015	2.05825	2.03483	1.91424	2.2028	1.89544	2.1967	1.74475	2.03226	1.94585	2.00175	2.16451	1.94253	2.32387	2.28192	2.31067	0.357976
ENSG00000198502	1250	HLA-DRB5	3127	HLA-DRB	major histocompatibility complex, class II, DR beta 5	2.47051	3.01255	2.65365	3.62692	2.83886	2.79554	2.69094	3.03788	2.29552	2.7416	1.53127	2.92724	2.62816	2.33433	2.62928	2.4724	2.87861	2.17687	2.50453	2.45692	2.30602	2.39812	1.78232	1.75353	2.1967	3.42795	3.64644	2.15602	2.16274	1.80518	1.54995	3.81993	0.357975
ENSG00000163069	4541	SGCB	6443	A3b|LGMD2E|SGC	sarcoglycan beta	2.27679	3.24041	3.18142	2.42714	2.59862	1.84892	2.18379	2.5655	2.4452	2.86386	2.03642	2.33917	2.16376	2.49068	2.14604	2.27921	2.24347	2.23792	2.4708	2.32172	2.29759	1.75714	2.50645	1.98398	2.1572	2.62313	2.10584	2.38579	2.37359	2.33279	2.03462	2.38985	0.357664
ENSG00000138430	6001	OLA1	29789	DOC45|GBP45|GTBP9|GTPBP9|PTD004	Obg-like ATPase 1	2.86779	3.10946	3.11404	2.98721	2.9716	2.97556	3.06598	2.95518	3.11285	3.29223	3.00158	3.16038	2.96033	2.83493	2.75421	2.78502	2.89644	2.99583	2.84204	2.86417	2.94027	3.19614	3.02339	2.69504	3.0225	2.79648	2.89685	2.92112	2.77456	2.85141	2.95379	2.9049	0.357639
ENSG00000119522	10256	DENND1A	57706	FAM31A|KIAA1608	DENN domain containing 1A	2.2503	2.62646	2.435	2.64351	2.2897	2.38621	2.19529	2.23854	2.58585	2.76527	2.73084	2.46066	2.08115	2.26658	2.29567	2.19898	2.34945	1.86756	2.15885	2.11533	2.2028	2.38977	2.3029	2.27467	2.08722	2.38417	2.31833	2.28804	2.1725	2.19228	2.21814	2.38639	0.357616
ENSG00000137075	6138	RNF38	152006		ring finger protein 38	2.8256	2.87918	2.6278	2.68357	2.84721	2.75004	2.5596	2.58096	2.81763	2.67643	2.69063	2.84142	2.52236	2.43699	2.66799	2.85009	2.82429	2.40198	2.63872	2.71127	2.79073	2.60992	2.82302	2.3264	2.79222	2.63582	2.71758	2.76022	2.77936	2.84331	2.76326	2.84879	0.357612
ENSG00000150630	2615	VEGFC	7424	Flt4-L|LMPH1D|VRP	vascular endothelial growth factor C	2.12445	2.10103	2.88523	1.59442	1.75742	1.25206	1.75879	1.98792	2.1175	1.1993	1.37636	1.29021	1.93502	2.42541	1.29785	1.38132	1.61672	1.69147	2.17779	1.73815	1.6692	0.553019	1.48884	1.09595	1.62208	1.88627	1.75984	0.974175	1.77456	1.79311	1.11629	1.78779	0.357315
ENSG00000205659	3692	LIN52	91750	C14orf46|c14_5549	lin-52 DREAM MuvB core complex component	2.22499	2.76821	2.29047	2.49304	2.30149	2.21764	2.04803	2.55596	2.56775	2.57344	2.48551	2.18801	2.1355	1.94238	2.14604	2.05474	2.14052	2.17687	2.13904	2.09672	2.21068	2.26059	2.16946	2.14798	2.36164	2.42667	2.21261	2.10771	2.27895	2.15404	2.24663	2.21117	0.357272
ENSG00000115091	12049	ACTR3	10096	ARP3	ARP3 actin-related protein 3 homolog (yeast)	3.20027	3.28999	3.61152	3.30878	3.30091	3.39433	3.33095	3.1302	3.12297	3.35028	3.10799	3.47085	3.30349	3.21068	3.21325	3.1056	3.08134	3.3016	3.34658	3.21115	3.22197	3.12356	3.30997	2.97416	3.33911	3.36082	3.27233	3.09541	3.23004	3.42071	3.28614	3.36521	0.35724
ENSG00000170852	4850	KBTBD2	25948	BKLHD1	kelch repeat and BTB domain containing 2	2.7821	2.80508	3.2617	2.78037	2.89126	3.03262	2.76418	2.74784	2.86154	2.70575	2.77924	3.06649	2.75631	2.7959	2.67076	2.82103	2.82199	2.70301	2.81604	2.79058	2.76102	2.69811	2.70949	2.57307	2.76055	2.72678	2.81327	2.77695	2.75101	2.86198	2.75335	2.85709	0.356889
ENSG00000149089	5217	APIP	51074	APIP2|CGI-29|CGI29|MMRP19|hAPIP	APAF1 interacting protein	2.31372	2.6083	2.56628	2.40349	2.33506	2.21764	2.30063	2.41015	2.24027	2.36422	2.49663	2.27014	1.88603	2.20939	2.17	2.32392	2.33556	2.35749	2.18305	2.41636	2.36271	2.15145	2.28889	2.11146	2.41476	2.29431	2.2699	2.1109	2.19369	2.31107	2.33189	2.41333	0.356858
ENSG00000119760	5312	SUPT7L	9913	SPT7L|STAF65|STAF65(gamma)|STAF65G|SUPT7H	SPT7-like STAGA complex gamma subunit	2.90138	2.99006	3.0701	2.79452	2.85051	2.82692	2.85259	2.7883	3.02384	2.87839	2.81682	2.71845	2.83447	2.7657	2.75497	2.76154	2.8356	2.81432	2.77183	2.82746	2.80287	2.80263	2.82371	2.83271	2.88565	2.87592	2.93804	2.926	3.02916	2.88436	2.78375	2.85474	0.356762
ENSG00000138061	5985	CYP1B1	1545	CP1B|CYPIB1|GLC3A|P4501B1	cytochrome P450 family 1 subfamily B member 1	1.59297	2.95337	2.05351	1.85831	1.34918	1.48614	1.75096	1.23854	1.44656	2.3513	1.30942	1.37863	1.26408	2.00848	2.61903	1.28955	1.34256	1.01686	2.07689	1.64124	1.13409	0.920996	1.66989	1.09595	1.34686	2.80039	0.019481	1.7376	0.871468	1.26407	-0.21	2.11878	0.356657
ENSG00000074201	4592	CLNS1A	1207	CLCI|CLNS1B|ICln	chloride nucleotide-sensitive channel 1A	3.24091	2.90668	3.5175	2.90041	2.8411	3.03467	2.85756	2.84143	3.03658	3.06545	3.07863	2.8852	2.82113	2.73802	2.83943	2.80884	2.90935	2.8791	2.7664	2.84195	2.92498	3.08365	2.97972	2.90826	3.04011	2.79727	2.97276	2.91915	2.81814	2.9094	3.01938	3.00964	0.356633
ENSG00000112339	11099	HBS1L	10767	EF-1a|ERFS|HBS1|HSPC276|eRF3c	HBS1 like translational GTPase	2.36277	2.63897	3.06452	2.76237	2.57033	2.5973	2.53694	2.69863	2.75964	3.11084	2.81682	2.75741	2.49132	2.42736	2.45014	2.4375	2.4837	2.5257	2.61422	2.51266	2.4751	2.52768	2.53699	2.47451	2.60675	2.59534	2.55604	2.46554	2.34698	2.52392	2.43703	2.59375	0.356598
ENSG00000135070	3251	ISCA1	81689	HBLD2|ISA1|hIscA	iron-sulfur cluster assembly 1	2.5113	2.87776	3.51591	2.55417	2.57552	2.58402	2.4033	2.58248	2.37278	2.90688	2.64186	2.71424	2.37802	2.42345	2.47394	2.5763	2.66062	2.44234	2.40543	2.35093	2.58675	2.72328	2.6339	2.20069	2.61131	2.55482	2.62371	2.67918	2.49929	2.54824	2.54187	2.64455	0.356492
ENSG00000155849	9570	ELMO1	9844	CED-12|CED12|ELMO-1	engulfment and cell motility 1	2.10198	2.15689	2.03386	2.12296	2.06851	1.87923	1.95012	2.3499	1.98281	1.62527	1.30942	2.09331	1.7412	2.41351	1.95106	1.82253	1.80794	1.48062	2.02364	1.72342	1.68693	1.76609	1.81883	1.75353	1.71004	2.63922	1.73548	1.9473	1.93426	1.69773	1.01156	2.34638	0.356491
ENSG00000145287	3853	PLAC8	51316	C15|DGIC|PNAS-144|onzin	placenta specific 8	1.63997	1.09243	1.6339	3.05584	1.8025	1.84892	1.44196	1.83216	1.1175	1.2573	1.37636	1.75789	1.44017	1.28318	1.58788	1.45704	1.78972	1.81432	1.54273	1.34021	0.987961	2.12898	1.17257	0.656618	1.10798	1.80194	1.92257	1.8375	0.996407	1.28428	0.447287	1.46557	0.356418
ENSG00000272808	8164	RP11-66B24	105369201			1.25302	0.87058	2.45375	2.21049	0.796338	-0.0701578	1.18669	0.425624	1.59463	-0.21	1.46912	1.0776	0.758928	-0.21	1.44398	0.661165	1.69281	0.820568	1.00434	0.914237	1.24323	-0.21	1.34866	0.355588	0.409007	0.354786	0.864579	1.40554	0.820316	0.418976	0.271196	1.13458	0.356355
ENSG00000166881	5730	NEMP1	23306	TMEM194|TMEM194A	nuclear envelope integral membrane protein 1	2.56478	2.56955	3.08822	2.9455	2.68283	2.70509	2.58231	2.51905	2.95298	3.16511	2.93781	2.98069	2.73848	2.25225	2.28907	2.27129	2.57199	2.35022	2.5529	2.53054	2.34207	2.50887	2.57175	2.64562	2.28407	2.44115	2.35192	2.517	2.50829	2.38746	2.52283	2.40675	0.356233
ENSG00000040608	3126	RTN4R	65078	NGR|NOGOR	reticulon 4 receptor	0.894002	0.393459	2.07232	1.53337	1.06518	1.76235	1.08978	1.20378	1.49772	1.67643	1.09554	1.29021	1.69343	1.25515	0.297848	0.661165	0.789718	1.01686	1.21822	0.437116	0.891051	1.25199	1.06783	0.355588	-0.068114	0.0537564	0.864579	0.576235	0.394347	0.640825	0.748317	0.891539	0.355974
ENSG00000122643	3495	NT5C3A	51251	NT5C3|P5'N-1|P5N-1|PN-I|POMP|PSN1|UMPH|UMPH1|cN-III|hUMP1|p36	5'-nucleotidase, cytosolic IIIA	2.50222	3.03691	3.03426	2.7667	2.80555	3.07442	2.55838	2.62974	2.772	2.69	2.67636	2.80445	2.56102	2.50881	2.60104	2.57893	2.79343	2.64292	2.62096	2.50777	2.72753	2.86265	2.55278	2.59863	2.77698	2.61126	2.88518	2.60052	2.54459	2.62037	2.52283	2.82793	0.355788
ENSG00000177706	5054	FAM20C	56975	DMP-4|DMP4|GEF-CK|RNS	family with sequence similarity 20 member C	2.11709	3.0747	2.94393	2.33154	1.77078	1.5926	1.61266	1.92393	2.29552	1.81158	2.34861	2.18445	2.02844	2.12828	1.71282	1.53623	1.19989	1.23074	2.01602	1.49147	1.47932	1.15508	1.81883	1.89966	1.18716	2.6196	1.3417	1.59742	0.917226	1.44701	1.01156	1.84578	0.355435
ENSG00000157540	26763	DYRK1A	1859	DYRK|DYRK1|HP86|MNB|MNBH|MRD7	dual specificity tyrosine phosphorylation regulated kinase 1A	3.00747	3.0136	3.02615	3.02998	3.04185	3.04811	3.02847	2.94084	3.09032	3.12481	2.65403	3.09835	3.1115	2.85938	2.88105	2.98801	2.91404	2.99167	2.96813	2.88839	3.11539	2.9498	3.09277	2.80429	3.01395	2.9044	2.97804	2.98021	3.06149	3.09992	3.01822	3.15101	0.355423
ENSG00000240280	3546	TCAM1P	146771	TCAM1	testicular cell adhesion molecule 1, pseudogene	-0.21	-0.21	1.50559	2.72765	-0.21	1.25206	-0.21	0.124594	1.61351	0.178116	1.37636	1.21382	0.662018	0.681119	-0.21	0.360135	0.722772	-0.0245304	-0.0370538	-0.21	-0.21	-0.21	-0.21	-0.21	-0.21	-0.21	-0.21	-0.21	-0.21	-0.21	-0.21	0.46557	0.354993
ENSG00000231407	3185	RP11-576I22				0.827055	0.393459	0.778586	0.763335	0.25227	0.406963	0.0106003	0.425624	0.844503	0.877086	0.753116	0.643943	1.05996	0.85721	0.774969	0.360135	0.789718	0.67444	0.263976	0.437116	0.465082	-0.21	0.628502	-0.21	0.630856	0.752726	0.019481	0.275205	0.616196	0.242885	0.271196	-0.0115513	0.354959
ENSG00000123104	13909	ITPR2	3709	ANHD|CFAP48|INSP3R2|IP3R2	inositol 1,4,5-trisphosphate receptor type 2	2.36487	3.15614	2.85595	2.593	2.88523	2.5373	2.61266	2.30644	2.66487	2.69266	2.86371	2.34167	2.74749	2.47873	2.40844	2.59313	2.31198	1.99666	2.64599	2.30044	2.47368	2.5602	2.49182	2.33559	2.4608	2.62663	2.50378	2.59846	2.50269	2.62128	2.38347	2.69002	0.354926
ENSG00000068912	2592	ERLEC1	27248	C2orf30|CIM|CL24936|CL25084|HEL117|XTP3-B|XTP3TPB	endoplasmic reticulum lectin 1	2.69038	2.89861	2.99782	2.96685	2.78183	2.75656	2.84119	2.89765	2.98043	2.72156	2.85555	2.70572	2.72927	2.75758	2.76546	2.65899	2.77005	2.71027	2.86874	2.76888	2.74989	2.79606	2.66792	2.76213	2.60398	3.04851	2.63753	2.57077	2.61706	2.7614	2.69362	2.70778	0.354892
ENSG00000109320	6359	NFKB1	4790	CVID12|EBP-1|KBF1|NF-kB1|NF-kappa-B|NF-kappaB|NFKB-p105|NFKB-p50|NFkappaB|p105|p50	nuclear factor kappa B subunit 1	2.76491	2.71979	2.93594	2.99774	2.8781	2.89972	2.8643	2.771	2.71739	2.9486	2.69063	2.85575	2.71701	2.80741	2.82933	2.7915	2.8115	2.89507	2.90046	2.81003	2.82492	2.77919	2.84202	2.73308	2.81498	2.99027	2.66979	2.80219	2.7288	2.85034	2.8429	3.09701	0.354817
ENSG00000138303	5586	ASCC1	51008	ASC1p50|CGI-18|SMABF2|p50	activating signal cointegrator 1 complex subunit 1	2.36697	2.4063	2.47465	2.50282	2.49655	2.4226	2.48482	2.2215	2.38546	2.46367	2.49819	2.47094	2.5824	2.44079	2.41012	2.36874	2.49116	2.43031	2.48014	2.38324	2.54426	2.48414	2.39751	2.36631	2.50126	2.49309	2.23959	2.44252	2.35813	2.49936	2.35577	2.57951	0.354807
ENSG00000120727	3158	PAIP2	51247	PAIP-2|PAIP2A	poly(A) binding protein interacting protein 2	2.57395	2.8	2.81601	2.49033	2.61869	2.54579	2.59943	2.62014	2.62715	2.99203	2.16136	2.52476	2.61019	2.49736	2.36789	2.46734	2.58807	2.49267	2.4101	2.48633	2.5643	2.34307	2.56802	2.6251	2.60491	2.69225	2.58296	2.50309	2.51492	2.57934	2.44873	2.53003	0.354802
ENSG00000035928	6719	RFC1	5981	A1|MHCBFB|PO-GA|RECC1|RFC|RFC140	replication factor C subunit 1	2.83707	3.22852	3.24123	3.17682	2.946	2.98598	2.89198	3.02057	2.92459	3.07821	3.1227	3.02519	2.85792	2.9593	2.8157	2.76411	2.92825	2.84294	2.84376	2.82805	2.8795	2.89676	2.86277	2.89592	2.83225	2.868	2.85199	2.85499	2.7433	2.86093	2.91563	2.88772	0.354738
ENSG00000018280	8676	SLC11A1	6556	LSH|NRAMP|NRAMP1	solute carrier family 11 member 1	1.70212	1.73588	2.26995	2.03181	1.98062	2.40113	1.99737	1.79669	1.95425	1.88141	1.63393	1.97494	1.36099	1.82725	1.64027	1.70256	1.4761	1.37341	1.92673	1.5282	1.43512	2.12512	1.63923	2.13734	1.32983	2.78292	1.81882	1.65542	1.31517	1.44701	0.970166	2.4963	0.354663
ENSG00000175287	2844	PHYHD1	254295		phytanoyl-CoA dioxygenase domain containing 1	2.15611	2.38469	2.28824	1.70119	1.85433	1.72918	2.03591	1.79669	1.17186	0.479146	2.75485	0.878026	1.72272	1.25515	1.65003	1.80729	1.54668	1.15156	1.21822	1.95999	1.66006	1.5383	2.10562	1.05456	1.13601	1.86667	1.09866	2.34524	1.19598	1.81692	1.43256	1.43561	0.354472
ENSG00000165501	2295	LRR1	122769	4-1BBLRR|LRR-1|PPIL5	leucine rich repeat protein 1	1.59297	1.97324	2.479	2.19291	1.78375	2.01975	1.83668	2.19648	2.04178	2.02937	2.17142	2.11482	1.80032	1.49403	1.76025	1.36013	1.78972	1.87856	1.67052	1.45136	1.92246	2.09709	1.9015	1.83271	1.94472	1.98318	1.76767	1.61763	1.80932	1.64943	1.89444	1.64166	0.354403
ENSG00000113643	3417	RARS	5917	ArgRS|DALRD1|HLD9	arginyl-tRNA synthetase	2.81308	2.94123	3.20183	3.2079	2.86558	2.91929	3.02344	2.79946	2.915	3.06882	2.66374	2.99085	2.85375	2.70642	2.8493	2.76668	2.96911	2.84821	2.64958	2.86525	2.90389	2.86265	2.90554	3.04043	3.02108	2.91827	2.9285	2.79569	2.89904	2.88831	2.8202	2.96663	0.354352
ENSG00000138755	2740	CXCL9	4283	CMK|Humig|MIG|SCYB9|crg-10	C-X-C motif chemokine ligand 9	1.721	1.17161	2.50964	3.26485	2.10658	2.8152	1.473	3.07203	0.719564	2.7579	-0.21	2.83427	1.65102	1.64726	1.03821	1.57762	2.29293	0.452591	1.54273	1.00139	0.891051	2.0104	0.503563	0.753528	0.710037	2.7466	2.67462	0.877265	1.03117	0.640825	0.271196	2.83293	0.354204
ENSG00000173040	5501	EVC2	132884	LBN|WAD	EvC ciliary complex subunit 2	2.18244	2.04667	2.16775	2.18749	1.71467	1.36121	1.12454	1.44681	2.04178	0.479146	1.94624	1.19679	1.96844	1.70231	2.2247	2.14901	2.15946	1.49398	1.64419	1.40715	2.24564	0.774868	2.23596	0.0545584	2.18231	1.96757	1.19557	2.18636	2.16274	2.06571	1.94789	2.07481	0.354119
ENSG00000051108	5062	HERPUD1	9709	HERP|Mif1|SUP	homocysteine inducible ER protein with ubiquitin like domain 1	2.95308	3.26386	2.71476	3.13686	2.8234	2.81407	2.78219	3.36614	2.76878	3.12653	2.57002	2.85727	2.81887	2.78235	2.82289	2.7624	2.90746	2.89664	2.94021	2.77023	2.76539	2.71439	2.77308	2.56241	2.68852	3.56817	2.70343	2.78975	2.59209	2.75007	2.70336	2.93881	0.353954
ENSG00000148408	9904	CACNA1B	774	BIII|CACNL1A5|CACNN|Cav2.2|DYT23	calcium voltage-gated channel subunit alpha1 B	0.827055	-0.21	1.66319	2.49662	-0.0487598	1.10593	-0.21	0.601716	2.77774	1.23881	2.46912	1.27597	-0.21	0.778029	-0.00318228	0.536226	0.24565	-0.21	-0.21	-0.21	0.288991	1.73866	0.87154	-0.21	-0.068114	0.354786	0.320511	1.29639	0.695377	-0.0581448	0.271196	0.590509	0.353933
ENSG00000115947	8915	ORC4	5000	ORC4L|ORC4P	origin recognition complex subunit 4	2.55811	2.97666	2.45832	2.65295	2.67959	2.688	2.63591	2.47095	2.62715	2.66525	2.62818	2.59887	2.60154	2.44079	2.48254	2.56831	2.73208	2.6059	2.57254	2.60933	2.59002	2.57005	2.56552	2.21292	2.62297	2.44292	2.53003	2.65902	2.59117	2.69004	2.62434	2.61066	0.35368
ENSG00000160883	3304	HK3	3101	HKIII|HXK3	hexokinase 3	0.951994	1.09243	1.68168	1.62864	1.31297	1.5926	0.61266	1.48632	1.1175	1.76358	0.753116	1.38991	0.758928	1.30951	0.774969	1.1005	1.09075	0.452591	0.565006	-0.0400055	1.13409	1.18984	0.327472	1.1685	-0.21	2.15413	1.43445	-0.0258252	0.695377	-0.21	-0.0298343	1.2672	0.353669
ENSG00000213281	4326	NRAS	4893	ALPS4|CMNS|N-ras|NCMS|NRAS1|NS6	neuroblastoma RAS viral oncogene homolog	2.68938	3.01567	3.23165	2.94135	2.86558	2.91437	2.92863	2.79577	2.83071	3.06234	2.89675	3.17579	2.95427	2.70847	2.54582	2.72656	2.82998	2.80348	2.9138	2.83966	2.70729	2.79853	2.79656	2.78936	2.7534	2.86129	2.81951	2.6679	2.7617	2.80755	2.68028	2.91273	0.353584
ENSG00000249855	1382	EEF1A1P19			eukaryotic translation elongation factor 1 alpha 1 pseudogene 19	1.41063	1.09243	1.64389	1.35316	1.33145	1.27226	1.12454	1.32871	1.24244	1.75215	1.23024	1.50642	1.33871	1.193	1.25209	0.661165	1.4761	1.29769	1.32467	1.13609	1.21841	1.30635	1.28171	0.753528	1.21064	0.956846	1.29823	1.29639	0.917226	1.1723	1.36811	1.35018	0.353377
ENSG00000271605	1816	MILR1	284021	Allergin-1|C17orf60|MCA-32|MCA32	mast cell immunoglobulin like receptor 1	1.30418	1.62391	2.05351	1.89188	2.32964	1.29157	2.86974	1.35504	1.38857	1.29206	2.20027	1.76733	1.70341	1.8986	1.29785	1.65017	1.42174	1.83879	2.19594	1.89951	1.71224	1.33117	1.67965	1.63434	1.55514	2.18409	1.52463	1.7595	1.57998	2.21137	-0.0298343	2.6926	0.353306
ENSG00000117748	1981	RPA2	6118	REPA2|RP-A p32|RP-A p34|RPA32	replication protein A2	2.47541	2.59212	2.63592	2.79046	2.45093	2.6533	2.44835	2.64442	2.33411	2.64275	2.18448	2.58417	2.42731	2.36686	2.30645	2.35577	2.33201	2.36286	2.39592	2.3141	2.45334	2.61372	2.3609	2.35341	2.47719	2.50246	2.4226	2.39578	2.33883	2.41168	2.44146	2.4084	0.353287
ENSG00000087237	3391	CETP	1071	BPIFF|HDLCQ10	cholesteryl ester transfer protein	1.12808	1.23856	1.6339	1.96745	1.64144	1.77494	1.24105	2.01109	1.47289	2.25183	0.656206	1.09988	0.905056	1.67012	0.695788	1.20523	1.4761	0.753621	1.39431	0.863085	1.19208	0.677958	0.327472	1.20069	0.776984	1.64482	1.91158	1.08812	0.820316	0.720006	0.447287	1.24372	0.353144
ENSG00000136560	5579	TANK	10010	I-TRAF|ITRAF|TRAF2	TRAF family member associated NFKB activator	2.70212	2.8	2.81601	2.60843	2.88473	2.69922	2.91909	2.60316	2.63777	2.79929	2.92747	2.75693	2.75893	2.51363	2.54827	2.6579	2.52211	2.80154	2.88826	2.86741	2.64406	2.81468	2.64866	2.32173	2.65534	2.75359	2.49515	2.57406	2.62988	2.81459	2.59341	2.80865	0.353128
ENSG00000121879	9660	PIK3CA	5290	CLOVE|CWS5|MCAP|MCM|MCMTC|PI3K|PI3K-alpha|p110-alpha	phosphatidylinositol-4,5-bisphosphate 3-kinase catalytic subunit alpha	2.60279	2.70521	3.12527	2.56951	2.62334	2.53944	2.58347	2.46702	2.71666	2.84276	2.63734	2.82782	2.51021	2.34857	2.45166	2.47906	2.64877	2.51076	2.59439	2.57909	2.41932	2.41236	2.65585	2.39102	2.43157	2.34822	2.60719	2.62642	2.50829	2.71344	2.49261	2.63973	0.353094
ENSG00000109943	2679	CRTAM	56253	CD355	cytotoxic and regulatory T-cell molecule	0.0489035	1.17161	1.07962	1.54946	0.905483	1.66224	0.487722	1.12459	0.543473	0.831328	-0.21	0.798845	0.758928	0.681119	0.297848	1.1005	0.84771	-0.0245304	-0.0370538	-0.21	0.686931	1.03014	-0.21	0.355588	-0.068114	1.68722	0.864579	0.576235	0.695377	-0.21	-0.0298343	1.47981	0.352998
ENSG00000151332	3423	MBIP	51562		MAP3K12 binding inhibitory protein 1	2.58038	2.58379	2.6613	2.40238	2.33685	2.41414	2.25364	2.17767	2.32343	2.46926	2.46912	2.39213	1.94077	1.94238	2.62213	2.13099	2.54885	2.52324	2.37457	2.23875	2.50516	2.48752	2.66792	2.23065	2.37437	2.35695	2.16561	2.47932	2.35971	2.55886	2.37671	2.59159	0.352979
ENSG00000250237	438	CTC-498J12				1.30418	0.393459	0.477556	0.712182	0.796338	-0.0701578	0.964843	1.37987	0.786511	-0.122914	1.09554	0.701935	1.05996	-0.21	0.473939	0.360135	1.5244	0.2765	-0.0370538	0.959995	1.3859	0.376928	1.4736	-0.21	1.18716	1.33251	1.01948	1.15027	1.14767	1.55464	1.08411	1.10239	0.352968
ENSG00000177409	7150	SAMD9L	219285	C7orf6|DRIF2|UEF1	sterile alpha motif domain containing 9 like	2.77969	2.45416	2.93087	3.14755	3.06351	2.84787	2.65108	2.78356	2.07175	2.52933	2.07945	2.55166	1.95759	2.36236	2.50736	2.23808	3.09507	2.49661	2.26614	2.53054	3.02419	3.0946	2.40119	1.90582	3.0635	2.62779	3.32419	2.75879	3.09041	2.97808	2.59855	2.97477	0.352923
ENSG00000105939	8241	ZC3HAV1	56829	ARTD13|FLB6421|PARP13|ZAP|ZC3H2|ZC3HDC2	zinc finger CCCH-type containing, antiviral 1	3.00603	3.04667	3.10663	3.06869	2.87293	3.09211	2.77998	2.95518	2.78775	2.9778	3.00645	3.25262	2.81583	2.91475	2.91485	2.87001	3.06388	2.77481	2.84204	2.7925	2.98839	3.06889	3.08714	2.69801	2.85823	3.04276	3.06676	3.06549	2.98541	2.78133	2.90416	2.8964	0.352838
ENSG00000167549	4321	CORO6	84940		coronin 6	1.46388	1.77367	2.64977	1.48119	1.31297	1.4212	1.15673	1.02768	1.63161	1.21951	2.48551	0.753088	1.55132	1.87145	1.25209	1.33786	0.94462	0.753621	1.70331	1.10612	1.66006	0.978988	1.70768	1.30983	0.931886	1.83909	0.922571	1.60764	1.56068	1.96716	1.11629	1.57951	0.352773
ENSG00000177932	5411	ZNF354C	30832	KID3	zinc finger protein 354C	1.941	1.43485	2.26995	2.29197	1.57449	1.76235	1.60166	1.52253	2.46516	2.67157	1.95724	2.03689	0.963048	1.07906	1.93634	1.67189	1.83672	0.67444	1.66192	2.12435	1.63141	1.6441	1.64969	0.957648	1.40901	1.62196	1.73548	1.84341	1.94253	1.85034	1.69444	1.69602	0.352664
ENSG00000031691	1741	CENPQ	55166	C6orf139|CENP-Q	centromere protein Q	1.721	1.67221	2.72389	2.1893	1.89076	2.25206	1.7266	2.3499	2.10577	2.29039	2.19716	2.23341	1.91122	2.06133	1.64027	1.86528	1.89886	1.89455	1.94067	1.82923	1.74384	1.98971	1.91293	1.68803	1.78314	1.90501	1.78291	1.83151	1.68808	1.74804	1.70256	1.80799	0.352653
ENSG00000175471	12089	MCTP1	79772		multiple C2 and transmembrane domain containing 1	1.91223	2.06556	2.70287	2.13543	1.91503	1.71517	1.8557	1.9571	1.81064	2.38897	2.88216	2.1452	2.43836	2.16896	1.67806	1.40153	2.28108	1.69975	2.38783	1.81125	1.71224	1.76609	1.78987	1.72666	1.48819	2.61246	1.97852	2.01557	1.86662	2.39974	1.61362	2.49765	0.352517
ENSG00000138646	4764	HERC5	51191	CEB1|CEBP1	HECT and RLD domain containing E3 ubiquitin protein ligase 5	2.02203	2.37118	2.03786	2.43131	1.96408	1.85926	1.31163	1.80584	1.40381	1.57606	0.355176	2.61243	1.29041	1.76926	1.84808	1.69257	2.15145	0.753621	1.93143	1.47851	2.0008	2.22512	1.69854	0.355588	1.61313	2.10683	1.39969	2.04606	1.60742	1.24289	1.22544	1.78779	0.352224
ENSG00000133639	4803	BTG1	694		B-cell translocation gene 1, anti-proliferative	3.14092	2.95931	2.99077	3.27847	3.51103	3.33994	3.40101	3.02877	3.17135	3.23616	3.46627	3.55632	3.05822	3.1557	3.02903	3.08605	3.33485	3.18712	3.29051	2.91424	2.82302	3.1651	3.04804	2.67573	3.18352	3.27647	3.04191	3.16451	3.00073	3.10829	3.09889	3.25609	0.352147
ENSG00000279673	1645	RP11-185E8				0.894002	1.39346	1.62368	0.888274	0.85433	-0.21	0.70957	0.425624	1.17186	1.60948	-0.21	0.0998751	-0.21	0.55618	-0.00318228	0.536226	0.94462	0.820568	-0.21	0.738146	0.942203	0.920996	1.10562	-0.21	0.931886	0.530878	0.718451	0.819273	0.820316	1.14598	0.970166	0.46557	0.352129
ENSG00000160282	3323	FTCD	10841	LCHC1	formimidoyltransferase cyclodeaminase	1.12808	3.28388	1.56864	1.60843	0.5533	0.77494	0.31163	1.02768	1.71956	1.66948	-0.21	0.576996	0.758928	0.55618	0.695788	0.360135	0.898863	-0.21	0.263976	0.658965	0.891051	1.03014	0.327472	0.0545584	-0.21	0.898854	0.496602	-0.0258252	0.695377	-0.21	0.271196	0.289479	0.352071
ENSG00000116030	2164	SUMO1	7341	DAP1|GMP1|OFC10|PIC1|SENP2|SMT3|SMT3C|SMT3H3|UBL1	small ubiquitin-like modifier 1	2.79632	3.10863	3.3075	3.04107	2.92575	2.84997	2.98969	3.10867	2.87236	3.07326	3.12122	3.01395	2.93153	2.85211	2.77279	2.7931	2.79219	2.98065	2.88877	2.81064	2.92347	3.26257	2.87953	2.61327	2.98188	2.96278	2.93646	2.7983	2.78469	2.85673	2.81402	2.90805	0.351907
ENSG00000184988	3577	TMEM106A	113277		transmembrane protein 106A	2.14233	2.81506	2.07962	2.25157	2.26511	2.39523	1.87983	2.09772	2.06199	1.85021	1.53127	1.71266	1.50712	1.85721	1.93634	2.07194	2.10298	1.62868	1.69534	1.72342	1.9422	2.02529	1.98068	1.61086	2.08722	2.25241	1.97372	2.15887	2.13733	2.07858	2.2602	2.04915	0.351774
ENSG00000198830	3189	HMGN2	3151	HMG17	high mobility group nucleosomal binding domain 2	3.19905	3.28276	3.56969	3.55689	3.36987	3.45255	3.3322	3.75837	3.35118	3.78028	3.34015	3.59646	3.37886	3.24162	3.07564	3.08564	3.18091	3.33054	3.33806	3.20797	3.32221	3.43116	3.15419	3.24349	3.3166	3.3293	3.41812	3.11656	3.17634	3.15802	2.96886	3.25656	0.351718
ENSG00000275582	669	RP4-681N20				1.61711	1.09243	1.4918	0.923036	1.60445	1.70069	1.51575	0.726654	1.7338	2.11008	1.3329	1.21382	1.50712	1.15824	1.25209	1.38132	1.5574	0.753621	1.4681	1.45136	1.21841	0.677958	1.4736	1.33331	1.37904	1.39618	1.29823	1.42133	1.37962	1.54392	1.17429	1.6319	0.351585
ENSG00000145779	8506	TNFAIP8	25816	GG2-1|MDC-3.13|NDED|SCC-S2|SCCS2	TNF alpha induced protein 8	2.32306	2.45036	2.72879	2.72502	2.60349	2.75004	2.83277	2.5733	2.65406	2.94378	2.63848	2.88592	2.40631	2.41552	2.36231	2.35136	2.64963	2.58613	2.34676	2.40715	2.13409	2.23727	2.18781	2.30253	2.39278	2.74129	2.36779	2.1673	2.36438	2.49574	2.52283	2.50696	0.351434
ENSG00000158411	4305	MITD1	129531		microtubule interacting and trafficking domain containing 1	2.50527	2.79313	2.77641	2.58869	2.62426	2.66224	2.66574	2.74681	2.5347	2.6435	2.60681	2.39982	2.53563	2.45746	2.53338	2.56561	2.7088	2.59142	2.4132	2.52584	2.6431	2.61997	2.54099	2.25046	2.5984	2.53806	2.51084	2.74429	2.70184	2.61672	2.70497	2.43249	0.351405
ENSG00000065675	3295	PRKCQ	5588	PRKCT|nPKC-theta	protein kinase C theta	1.67215	0.393459	1.82651	1.76813	1.89572	2.09121	1.54208	1.48632	2.67621	1.27503	2.22733	1.59819	1.50712	1.38009	1.96995	1.61541	1.72277	1.08941	1.10907	1.83506	1.95175	1.66696	1.63923	0.957648	1.89567	1.85994	1.59926	1.99121	1.54048	1.75477	1.71053	2.10902	0.351215
ENSG00000138459	4828	SLC35A5	55032		solute carrier family 35 member A5	2.34993	2.68349	2.50559	2.54469	2.43838	2.30091	2.28476	2.37011	2.37916	2.47478	2.30457	2.32129	2.41214	2.32703	2.31696	2.36874	2.60454	2.2655	2.38619	2.40247	2.42571	2.2773	2.42264	2.15493	2.41189	2.41924	2.39055	2.5082	2.39867	2.4564	2.46571	2.32889	0.35111
ENSG00000079156	11488	OSBPL6	114880	ORP6	oxysterol binding protein like 6	1.42911	2.37118	2.35646	1.77288	0.65021	-0.0701578	1.12454	0.726654	1.22017	2.70316	0.355176	1.6501	0.758928	0.778029	1.25209	0.059105	0.789718	0.452591	1.42534	0.437116	0.288991	-0.21	1.23056	0.0545584	0.409007	1.41548	-0.21	0.673145	1.3322	0.720006	0.815264	1.35018	0.350997
ENSG00000134061	5668	CD180	4064	LY64|Ly78|RP105	CD180 molecule	1.0903	1.56955	1.50559	1.60148	1.49531	1.07597	1.21472	1.81479	1.05536	1.52054	0.753116	1.21382	0.059958	1.15824	0.95106	1.38132	0.84771	-0.0245304	0.808044	1.10612	0.891051	1.15508	0.327472	0.83271	0.232916	2.43757	1.29823	0.451296	0.820316	0.242885	-0.21	1.13458	0.350984
ENSG00000136891	7264	TEX10	54881	Ipi1|bA208F1.2	testis expressed 10	2.6638	2.73588	2.8858	2.64096	2.62885	2.6047	2.44835	2.43846	2.71447	3.1111	2.90906	2.89332	2.32947	2.54593	2.35855	2.6687	2.64705	2.34654	2.39752	2.50157	2.60496	2.48583	2.69202	2.40674	2.61583	2.47371	2.58885	2.64442	2.71171	2.70752	2.64411	2.68481	0.350942
ENSG00000087301	4733	TXNDC16	57544	ERp90|KIAA1344	thioredoxin domain containing 16	2.09812	2.24472	2.60032	2.22905	2.11559	2.16029	1.61266	2.20014	2.21325	2.71341	1.96796	2.26274	2.25862	1.84249	1.71282	1.72186	1.93139	1.88928	2.04931	1.98938	1.65072	1.87524	2.04348	2.0136	1.56535	2.04053	2.20981	1.93322	1.75607	1.84495	1.61362	1.99277	0.350829
ENSG00000100442	2263	FKBP3	2287	FKBP-25|FKBP-3|FKBP25|PPIase	FK506 binding protein 3	2.67008	2.93504	3.00346	2.69219	2.63698	2.58015	2.73895	2.85376	2.97844	2.70639	2.67219	2.60298	2.33412	2.36462	2.57774	2.32862	2.53791	2.74485	2.53466	2.55659	2.71794	2.59309	2.57175	2.5757	2.72707	2.61246	2.62801	2.60256	2.6265	2.61395	2.67346	2.54836	0.350735
ENSG00000138382	2865	METTL5	29081	HSPC133	methyltransferase like 5	2.53462	2.64873	2.62265	2.52925	2.4591	2.41272	2.50336	2.50117	2.50012	2.43459	2.63621	2.51149	2.45616	2.35781	2.39649	2.44649	2.59004	2.58931	2.31319	2.42686	2.52325	2.76786	2.51216	2.16177	2.45563	2.35695	2.51641	2.44985	2.37962	2.54931	2.43999	2.4084	0.350593
ENSG00000165661	4530	QSOX2	169714	QSCN6L1|SOXN	quiescin sulfhydryl oxidase 2	2.28443	2.47624	2.92056	2.68473	2.40303	2.45098	2.34304	2.31772	2.78527	3.18244	2.84584	2.63832	2.21225	2.15824	2.17	2.32392	2.13214	2.11219	2.21822	2.31024	2.35532	2.16932	2.26948	2.32872	2.35349	2.48512	2.51917	2.44839	2.39723	2.14051	2.35398	2.4387	0.35055
ENSG00000136758	7335	YME1L1	10730	FTSH|MEG4|PAMP|YME1L	YME1 like 1 ATPase	3.13562	3.22083	3.4404	3.28185	3.1822	3.15773	3.24764	3.16717	3.21325	3.22305	3.14757	3.29798	3.22816	3.03571	3.09788	3.05386	3.03488	3.09637	3.17699	3.14752	3.13533	3.13848	3.15998	3.2047	3.20674	3.17891	3.15684	3.09376	3.10559	3.17332	3.09953	3.23074	0.350504
ENSG00000101096	8286	NFATC2	4773	NFAT1|NFATP	nuclear factor of activated T-cells 2	1.95199	1.77367	2.45375	2.43131	2.30342	2.54894	2.25115	2.22496	2.33058	1.69	1.3329	2.0613	2.17723	2.12045	1.95586	2.39756	1.8689	1.48062	2.2485	2.07394	1.97023	1.89544	1.95586	1.67781	1.37904	2.77059	1.9972	1.83151	1.82571	1.85567	1.82142	2.3086	0.350427
ENSG00000077420	3843	APBB1IP	54518	INAG1|PREL1|RARP1|RIAM	amyloid beta precursor protein binding family B member 1 interacting protein	1.721	2.43878	1.92985	2.38658	1.86505	2.03021	1.35302	2.62152	2.60133	1.78557	0.832297	1.96021	1.1739	1.59757	1.62007	1.65017	1.74396	0.929712	1.5862	1.46514	1.28899	2.53226	1.02644	1.05456	1.29361	2.52797	1.78291	1.3166	1.6415	1.26407	0.815264	1.98408	0.350365
ENSG00000065802	7407	ASB1	51665	ASB-1	ankyrin repeat and SOCS box containing 1	2.46554	2.53959	2.58702	2.56573	2.37937	2.4226	2.47747	2.27993	2.4127	2.77745	2.82426	2.53284	2.41979	2.33191	2.47394	2.46394	2.59976	2.32182	2.37457	2.46242	2.3945	2.47902	2.50501	2.30983	2.45952	2.52358	2.29823	2.62156	2.46129	2.49208	2.38347	2.4182	0.350275
ENSG00000165782	3803	TMEM55B	90809	C14orf9	transmembrane protein 55B	2.59173	2.37573	2.56628	2.56497	2.5619	2.60009	2.5938	2.62014	2.7324	2.49513	2.53702	2.557	2.70044	2.51681	2.51004	2.41513	2.63126	2.56653	2.59236	2.55328	2.52325	2.66249	2.63817	2.60844	2.58606	2.65364	2.49515	2.56076	2.59665	2.56407	2.38514	2.57391	0.350243
ENSG00000152484	5096	USP12	219333	UBH1|USP12L1	ubiquitin specific peptidase 12	2.91578	2.91329	2.73922	2.70507	2.76282	2.55309	2.84375	2.5702	2.70032	2.75215	2.65729	2.84729	2.69745	2.4957	2.69666	2.68647	2.84004	2.69064	2.69373	2.69399	2.51816	2.42615	2.70587	2.60356	2.57336	2.71746	2.51779	2.65812	2.53318	2.82381	2.59651	2.88882	0.350233
ENSG00000130224	4953	LRCH2	57631	dA204F4.4	leucine-rich repeats and calponin homology (CH) domain containing 2	1.70212	1.17161	2.06113	1.66642	2.35264	0.707993	1.0106	1.62974	2.14281	0.877086	0.0541457	1.37863	1.86614	1.25515	1.75269	1.2352	2.29293	1.01686	1.44007	1.21527	2.09855	1.15508	1.69854	0.753528	1.96127	1.83909	1.19557	1.55396	1.37962	1.99876	1.22544	1.91273	0.350183
ENSG00000100258	3065	LMF2	91289	TMEM112B|TMEM153	lipase maturation factor 2	2.86115	2.54575	2.6429	2.97404	2.83433	2.95309	2.73241	2.6338	2.69346	2.77416	2.825	2.65376	2.77929	2.6822	2.76099	2.73397	2.59687	2.70301	2.77786	2.5199	2.78035	2.96352	2.75803	2.65444	2.76183	2.98164	2.62479	2.76305	2.84099	2.63205	2.74395	2.8216	0.350134
ENSG00000251442	2951	LINC01094			long intergenic non-protein coding RNA 1094	1.25302	2.02693	1.64389	1.31424	1.03042	1.2086	0.61266	1.12459	0.719564	0.722184	0.832297	1.09988	0.758928	1.15824	-0.00318228	1.0591	1.05856	-0.21	1.10907	0.738146	0.766112	1.11729	0.026442	0.53168	-0.068114	1.09515	1.2236	0.752326	0.958619	0.242885	-0.21	1.10239	0.350092
ENSG00000008018	2219	PSMB1	5689	HC5|PMSB1|PSC5	proteasome subunit beta 1	2.92339	2.94976	3.03305	3.1607	3.00547	2.98254	3.07879	3.19463	3.09217	3.08391	3.03957	3.03362	2.92919	3.00437	2.90477	2.85913	2.87455	3.02079	2.92151	2.87275	3.02018	3.08831	2.9317	2.93765	3.0161	2.96009	3.00446	2.9221	2.82732	2.95805	2.87434	2.95972	0.349955
ENSG00000115421	8479	PAPOLG	64895		poly(A) polymerase gamma	2.52457	2.37573	2.6339	2.47841	2.52988	2.50039	2.46085	2.35759	2.68805	2.6617	2.59196	2.50642	2.53271	2.4115	2.48254	2.5215	2.41738	2.44676	2.40855	2.4056	2.53574	2.37475	2.48129	2.31224	2.58413	2.37182	2.43612	2.51575	2.57904	2.58629	2.53365	2.60754	0.349955
ENSG00000122008	9105	POLK	51426	DINB1|DINP|POLQ	polymerase (DNA) kappa	2.49451	2.70521	2.44914	2.43646	2.56296	2.23734	2.38718	2.33678	2.46255	2.82452	2.46745	2.4148	2.23314	2.23135	2.35855	2.36874	2.37919	2.20847	2.21092	2.48762	2.35903	2.10528	2.54364	2.2364	2.27034	2.31621	2.24993	2.48739	2.40295	2.47715	2.47532	2.52878	0.349731
ENSG00000111011	8745	RSRC2	65117		arginine/serine-rich coiled-coil 2	3.12005	3.15838	3.36046	3.18164	3.08701	3.00648	3.139	3.09587	3.07335	3.12628	3.09986	3.20861	3.02704	3.04801	3.00712	3.06514	3.07975	3.03955	3.04501	3.0809	3.14269	3.00327	3.17008	3.02676	3.14937	3.02688	3.04108	3.19819	3.22279	3.07025	3.12062	3.2122	0.34949
ENSG00000075568	13042	TMEM131	23505	CC28|PRO1048|RW1|YR-23	transmembrane protein 131	3.01458	3.08277	3.15181	3.02842	3.04291	2.89926	2.89426	2.70323	3.22854	2.97538	3.40883	2.93683	3.07322	2.78063	3.06463	2.9422	2.92234	2.83159	2.98331	3.08482	2.92498	2.9913	3.05338	2.71637	3.00816	3.07246	2.91102	3.02145	3.01344	3.11182	2.96536	3.13951	0.349031
ENSG00000185880	9265	TRIM69	140691	HSD-34|HSD34|RNF36|Trif	tripartite motif containing 69	2.32766	2.78263	2.85535	2.66943	2.61116	2.91302	2.25857	2.86258	1.97884	2.50751	1.75312	2.21382	2.35881	2.31961	2.3252	2.31196	2.82084	2.27213	2.27258	2.21527	2.42093	2.81309	2.39751	1.97364	2.63345	2.6801	2.92528	2.72468	2.44227	2.27023	2.2712	2.92446	0.348973
ENSG00000135002	3868	RFK	55312	RIFK	riboflavin kinase	1.96798	2.69666	2.77055	2.23723	2.35436	2.16284	2.26587	2.52079	2.06852	2.90116	2.52836	2.4313	1.81583	1.96555	1.93634	2.20212	2.0238	1.87856	2.08022	2.10612	2.04866	1.92716	2.16316	1.94665	2.30663	2.09118	2.20417	2.09145	2.04433	2.12938	1.9658	2.30232	0.348964
ENSG00000180773	9709	SLC36A4	120103	PAT4	solute carrier family 36 member 4	1.95739	2.49383	2.60032	2.58215	2.53557	1.57329	2.25857	1.96969	1.97884	2.42486	1.54551	2.32518	2.13914	2.02845	1.95586	1.9512	2.6357	2.17137	2.16977	2.11228	2.09517	1.30635	2.29126	1.91189	2.25411	2.40011	2.14981	2.19166	2.12135	2.3398	2.00759	2.48814	0.348953
ENSG00000124508	6398	BTN2A2	10385	BT2.2|BTF2|BTN2.2	butyrophilin subfamily 2 member A2	2.04013	2.44268	2.37335	2.41224	2.54563	2.366	2.02763	2.43846	2.12893	2.66878	1.73539	2.18086	2.40435	2.29917	2.11076	2.01335	2.51516	2.16859	2.07689	2.02069	2.14025	2.42225	2.17566	2.05888	2.17244	2.65145	2.51364	2.23663	2.15527	2.32025	2.10689	2.61684	0.348813
ENSG00000152359	3448	POC5	134359	C5orf37	POC5 centriolar protein	2.20119	2.22597	2.35454	2.12924	2.12733	2.2287	2.16289	2.05401	2.21557	2.31484	2.178	2.05652	1.95205	2.13596	2.10403	2.14189	2.32483	2.19031	1.97578	2.21767	2.22601	1.94513	2.22234	2.05019	2.18716	2.30903	2.20981	2.28804	2.26941	2.2137	2.3281	2.13458	0.348795
ENSG00000126883	13213	NUP214	8021	CAIN|CAN	nucleoporin 214kDa	2.85914	2.85586	2.9464	2.8926	2.77406	2.82526	2.73895	2.79111	3.01586	3.08229	2.89613	3.02467	2.72177	2.73802	2.73876	2.81038	2.65474	2.53776	2.59031	2.8026	2.87276	2.83858	2.83194	2.72758	2.88419	2.80272	2.89454	2.78642	2.8995	2.88137	2.75763	2.93342	0.348719
ENSG00000067064	4345	IDI1	3422	IPP1|IPPI1	isopentenyl-diphosphate delta isomerase 1	2.46052	2.66992	3.11237	2.65913	2.64497	2.67648	2.64306	2.64442	2.5789	3.17287	2.81306	2.61376	2.91548	2.54888	2.39302	2.22346	2.33023	2.42107	2.6756	2.42982	2.42729	2.56162	2.38817	2.46449	2.62297	2.55618	2.37551	2.42133	2.26553	2.37802	2.4913	2.78985	0.348711
ENSG00000165861	5225	ZFYVE1	53349	DFCP1|PPP1R172|SR3|TAFF1|ZNFN2A1	zinc finger FYVE-type containing 1	2.5128	2.56078	2.51232	2.58288	2.45367	2.56331	2.44357	2.39644	2.41123	2.28871	1.81757	2.20025	2.51632	2.34151	2.26164	2.32156	2.75687	2.26994	2.40855	2.34201	2.44433	2.45248	2.54496	2.2364	2.49418	2.50091	2.40687	2.55624	2.56947	2.49331	2.50546	2.38985	0.348647
ENSG00000197702	7916	PARVA	55742	CH-ILKBP|MXRA2	parvin alpha	2.87821	2.85586	2.96469	2.71597	2.87552	2.73602	2.70957	2.76706	2.54887	2.70186	2.65837	2.80915	2.64767	2.82725	2.67715	2.85429	2.70655	2.69231	2.76777	2.66586	2.774	2.6061	2.66792	2.50326	2.76821	2.89449	2.6794	2.8864	2.63072	2.76402	2.70095	2.86351	0.348621
ENSG00000124134	5649	KCNS1	3787	Kv9.1	potassium voltage-gated channel modifier subfamily S member 1	1.49606	0.995519	1.89253	1.83028	1.33145	1.36121	1.44196	1.35504	2.04862	0.831328	1.13333	1.304	1.05996	1.38009	0.95106	1.0591	1.85843	0.929712	1.16707	1.16411	0.288991	0.774868	1.40665	1.37678	0.710037	1.93457	0.621541	1.20462	1.12135	0.941855	1.36811	1.33087	0.34862
ENSG00000137404	2045	NRM	11270	NRM29	nurim (nuclear envelope membrane protein)	2.36697	1.77367	2.56034	2.18384	2.2254	2.19229	2.15362	2.47095	2.58684	2.1419	2.01793	1.90606	2.28007	2.05219	1.78921	1.84443	2.04153	2.1823	2.19083	1.94677	2.04866	1.92716	1.6892	2.0136	1.77698	2.12564	1.95398	1.56524	1.74973	1.96304	1.84523	1.55665	0.348528
ENSG00000172578	10543	KLHL6	89857		kelch like family member 6	2.24756	1.98452	2.48474	2.32098	2.05161	1.84366	1.44196	2.29778	1.9708	2.33798	1.20027	1.97203	0.963048	1.68112	1.80973	2.10832	1.54668	0.820568	1.88202	1.43712	1.06714	1.33117	1.25689	1.70777	0.776984	2.82681	1.55096	1.50565	1.19598	1.02104	0.748317	2.12833	0.348522
ENSG00000233117	7163	LINC00702			long intergenic non-protein coding RNA 702	0.894002	0.393459	1.95948	-0.21	1.03042	0.406963	0.487722	0.969692	0.895655	0.655237	0.531267	0.912788	0.059958	1.63536	0.297848	0.661165	0.421742	0.452591	0.866036	0.658965	0.465082	-0.21	1.14039	0.355588	0.776984	1.75273	-0.21	0.451296	0.519286	0.418976	-0.21	0.942691	0.348461
ENSG00000100814	3680	CCNB1IP1	57820	C14orf18|HEI10	cyclin B1 interacting protein 1	2.75305	2.90801	2.78362	2.70507	2.46844	2.64917	2.51303	2.69162	3.06884	3.35377	2.80311	2.83945	2.47326	2.4957	2.55672	2.46051	2.85471	2.55639	2.43129	2.49781	2.69211	2.82253	2.88014	2.63889	2.68239	2.54371	2.54193	2.73005	2.61095	2.63821	2.50924	2.53376	0.348365
ENSG00000165637	2827	VDAC2	7417	POR	voltage dependent anion channel 2	3.04102	3.27598	3.24073	3.06073	2.87552	3.04645	3.10681	2.96092	2.88392	3.09719	3.0979	3.16038	2.98681	2.86652	2.99942	2.79789	3.10569	3.06714	2.81175	2.86036	2.99614	3.02038	3.10126	3.04178	3.14673	3.01613	2.93329	3.0261	2.89266	2.99838	2.99218	3.11878	0.3482
ENSG00000176842	2845	IRX5	10265	HMMS|IRX-2a|IRXB2	iroquois homeobox 5	1.00315	1.3477	1.77859	1.44256	1.4426	0.531902	1.21472	1.07884	1.05536	1.69	1.83948	1.96616	1.05996	1.0333	1.42818	0.962195	1.57809	1.20592	1.30537	0.805093	1.53203	1.39812	2.43974	-0.21	1.96931	2.36762	2.06087	1.17829	2.06645	1.52164	1.46153	2.23149	0.347734
ENSG00000133961	9546	NUMB	8650	C14orf41|S171|c14_5527	NUMB, endocytic adaptor protein	3.0419	3.22276	3.23267	3.00222	3.06884	3.0876	3.15111	2.86496	3.12525	2.82501	3.0636	2.93715	3.09499	2.80251	2.97818	2.92183	3.02308	2.95411	3.01909	3.06209	3.06095	3.02087	3.13331	3.00735	3.01789	3.01136	2.97033	3.13163	3.13154	3.17383	3.04608	3.15695	0.347561
ENSG00000144712	5587	CAND2	23066	TIP120B|Tp120b	cullin associated and neddylation dissociated 2 (putative)	1.78927	1.56955	1.88693	1.40016	0.95124	1.27226	1.21472	1.27072	2.34625	1.21951	0.656206	1.53124	0.905056	1.49403	1.54089	0.837256	0.64359	-0.0245304	1.00434	1.26102	1.57903	0.854049	1.50356	1.09595	1.01107	1.54512	1.41742	1.49269	1.36438	1.46037	0.748317	1.35018	0.347533
ENSG00000131828	4493	PDHA1	5160	PDHA|PDHAD|PDHCE1A|PHE1A	pyruvate dehydrogenase (lipoamide) alpha 1	2.80249	3.36566	3.19772	2.82862	2.67305	2.90802	2.80299	2.74473	2.9987	3.0998	2.92102	2.79007	2.80737	2.71855	2.79339	2.74841	2.97562	2.73287	2.71191	2.68181	2.77542	2.76875	2.86023	2.79413	2.86182	2.81493	2.89338	2.96717	2.8132	2.74939	2.76115	2.94462	0.347511
ENSG00000096996	4298	IL12RB1	3594	CD212|IL-12R-BETA1|IL12RB|IMD30	interleukin 12 receptor subunit beta 1	1.42911	0.995519	1.64389	2.24046	1.70712	1.82194	0.91369	1.98792	0.941413	1.36845	0.0541457	1.54703	1.23605	1.15824	1.56502	1.33786	1.65219	-0.0245304	1.37792	1.07394	1.02935	1.28002	0.503563	0.656618	1.23292	2.22107	1.79033	0.974175	1.4487	0.941855	0.271196	1.80799	0.347425
ENSG00000182578	5151	CSF1R	1436	C-FMS|CD115|CSF-1R|CSFR|FIM2|FMS|HDLS|M-CSF-R	colony stimulating factor 1 receptor	2.03568	2.51403	2.59038	2.39342	2.53102	2.11736	2.28706	2.2517	2.02059	2.45572	1.46912	2.32647	2.07699	2.38441	2.20364	2.29463	2.43877	1.65671	2.45431	2.14184	2.2028	2.0104	1.83936	1.96837	1.97328	3.14542	2.10584	2.05336	2.19826	1.72001	1.46153	2.50959	0.347305
ENSG00000136810	1010	TXN	7295	TRDX|TRX|TRX1	thioredoxin	3.02936	3.48266	3.64733	3.2356	3.07083	3.16131	3.2666	3.42519	3.20244	3.38683	3.83655	3.28683	3.12292	3.06717	2.80435	3.07321	3.37967	3.16355	3.07219	2.78672	3.30519	3.40611	3.22012	2.96035	3.29943	3.0199	3.32655	3.18849	3.09563	3.33613	3.16965	3.22372	0.347225
ENSG00000066651	5722	TRMT11	60487	C6orf75|MDS024|TRM11|TRMT11-1	tRNA methyltransferase 11 homolog	2.38736	2.64873	3.00861	2.25157	2.49778	2.46132	2.34505	2.28296	2.48424	2.9486	2.97894	2.47094	2.35881	2.25225	2.39127	2.27659	2.37113	2.40198	2.35388	2.45692	2.66557	2.28272	2.40119	2.20989	2.52184	2.24128	2.24993	2.36863	2.45881	2.56614	2.39012	2.46412	0.347185
ENSG00000155307	5185	SAMSN1	64092|388813	HACS1|NASH1|SASH2|SH3D6B|SLy2	SAM domain, SH3 domain and nuclear localization signals 1	1.721	1.99552	2.26051	2.22239	2.10353	2.11453	1.66381	2.12023	1.57488	2.07574	1.57266	2.073	1.47493	1.70231	1.51533	1.69257	1.72277	1.23074	1.78902	1.34021	1.33038	1.61997	0.980684	2.0088	0.834976	2.48833	1.75984	0.877265	1.6415	0.844945	0.447287	2.29164	0.34717
ENSG00000127337	1781	YEATS4	8089	4930573H17Rik|B230215M10Rik|GAS41|NUBI-1|YAF9	YEATS domain containing 4	1.97832	2.32796	2.35454	2.43543	2.19675	2.42677	1.95999	2.24845	2.35471	2.36564	2.43254	2.46255	2.12066	2.07029	1.95586	2.04138	2.10897	2.10901	2.12431	2.04635	2.22601	2.0759	2.02208	2.15147	2.28407	2.14366	2.15302	2.09145	1.99277	2.03877	1.99955	2.05663	0.347017
ENSG00000120686	4382	UFM1	51569	BM-002|C13orf20	ubiquitin-fold modifier 1	2.72742	3.19828	3.13013	3.01511	2.90063	3.16258	3.00094	3.03841	2.92818	3.06206	3.08555	2.83427	2.73113	2.92104	2.84991	2.87001	2.97522	3.04588	2.99918	2.99941	2.8465	2.82409	2.97778	2.84484	2.96208	2.99328	2.8423	2.87015	2.86515	3.01226	2.91907	3.01293	0.346944
ENSG00000122877	3689	EGR2	1959	AT591|CMT1D|CMT4E|KROX20	early growth response 2	1.42911	1.94976	2.67253	1.43234	2.24127	1.36121	2.02763	1.70438	1.24244	0.780176	0.832297	1.90943	0.537079	1.12045	1.14295	0.837256	1.57809	1.17959	1.45431	1.39136	1.1019	-0.21	0.929532	1.35559	1.84037	2.07495	1.16561	1.15027	1.3322	1.02104	0.924408	1.36866	0.346818
ENSG00000044574	3921	HSPA5	3309	BIP|GRP78|HEL-S-89n|MIF2	heat shock protein family A (Hsp70) member 5	3.39388	3.59019	4.33034	3.80306	3.55047	3.76585	3.5503	3.60989	3.85294	3.98555	3.47984	3.66778	3.41751	3.44716	3.42722	3.28699	3.03453	3.40924	3.49006	3.40777	3.38136	3.70326	3.38514	3.48172	3.54626	3.71699	3.33692	3.5896	3.36747	3.62028	3.41639	3.58746	0.346667
ENSG00000254612	742	RP11-676M6				1.0489	0.393459	1.00044	0.888274	0.85433	1.5319	0.855698	0.726654	0.982806	0.831328	0.355176	0.798845	0.838109	0.85721	0.899908	1.0591	1.17507	0.452591	0.866036	0.658965	0.942203	0.978988	0.980684	0.656618	1.07801	1.05376	1.09866	0.877265	0.616196	0.896098	0.815264	1.43561	0.346629
ENSG00000161647	4491	MPP3	4356	DLG3	membrane palmitoylated protein 3	1.74787	1.75519	2.28599	1.80032	1.83205	2.02675	1.9451	1.20378	1.8908	2.2609	2.78895	2.31867	1.97904	1.86439	1.58788	1.53623	1.69281	1.53177	1.89744	2.01307	1.63141	0.978988	2.01321	1.83989	1.46336	2.08314	2.02808	2.04972	1.64962	1.72718	1.14626	2.08536	0.346591
ENSG00000100575	1416	TIMM9	26520	TIM9|TIM9A	translocase of inner mitochondrial membrane 9	2.40301	2.71774	2.6613	2.31152	2.30535	2.42953	2.33282	2.47678	2.41853	2.70186	2.52397	2.40091	2.30547	2.08338	2.39994	1.9936	2.26059	2.31193	2.2552	2.12136	2.3459	2.57421	2.35482	2.32407	2.32458	2.38619	2.20132	2.25064	2.14254	2.2823	2.2965	2.2873	0.346576
ENSG00000143195	13946	ILDR2	387597	C1orf32|dJ782G3.1	immunoglobulin like domain containing receptor 2	1.0489	2.97892	1.77859	1.11012	1.33145	1.34482	0.31163	1.32871	1.92818	1.15584	-0.21	1.05412	0.662018	1.0333	0.841916	1.1005	0.64359	-0.21	0.661916	1.10612	1.21841	1.33117	0.503563	-0.21	0.409007	1.39618	0.864579	0.752326	0.218256	0.543915	0.572226	1.28948	0.345942
ENSG00000146085	3811	MUT	4594	MCM	methylmalonyl-CoA mutase	2.60035	3.08631	3.03466	2.4555	2.45639	2.60286	2.35891	2.48632	2.51775	2.80753	2.50899	2.85077	2.58759	2.45197	2.50332	2.41129	2.67782	2.584	2.49186	2.55217	2.62445	2.37036	2.74161	2.24768	2.65287	2.55344	2.5573	2.58802	2.45252	2.64943	2.58717	2.7168	0.345897
ENSG00000168958	6150	MFF	56947	C2orf33|GL004	mitochondrial fission factor	2.81383	2.91065	2.95612	2.90356	2.73941	2.73262	2.7785	2.85859	2.53024	2.86026	3.16709	2.7729	2.71606	2.73611	2.6652	2.78256	2.77968	2.872	2.62096	2.75795	2.79685	2.98492	2.90726	2.43658	2.81498	2.77143	2.73964	2.85327	2.77275	2.82152	2.79233	2.75856	0.345885
ENSG00000148154	4567	UGCG	7357	GCS|GLCT1	UDP-glucose ceramide glucosyltransferase	3.18116	3.61094	3.19133	2.83929	3.09675	3.14256	3.11235	2.76208	3.07782	2.69399	2.9222	3.06789	2.74838	2.60669	2.85475	3.05518	3.20826	2.88503	2.90446	2.89348	2.89159	3.01989	3.23569	2.96358	3.06158	3.12601	2.92039	3.18796	3.02205	3.14106	2.93443	3.59365	0.345852
ENSG00000137331	1350	IER3	8870	DIF-2|DIF2|GLY96|IEX-1|IEX-1L|IEX1|PRG1	immediate early response 3	2.19503	2.16431	2.66975	2.10356	2.62426	2.8152	2.80648	2.49934	2.97282	2.27849	2.307	2.69757	2.94305	2.35322	2.21693	2.50935	2.47865	2.73665	2.77318	2.2478	2.04487	2.71439	2.27442	2.15836	2.05899	2.94306	2.0238	1.98277	2.1652	2.4669	1.36811	3.30547	0.345837
ENSG00000196208	12432	GREB1	9687		growth regulation by estrogen in breast cancer 1	1.42911	2.06556	1.99607	2.12924	1.45639	0.707993	1.05199	0.823564	2.61166	3.51935	0.957236	1.67391	1.56511	1.30951	-0.21	1.01335	1.32483	-0.21	1.07689	0.863085	1.50647	1.0759	1.57051	1.33331	1.27431	2.03148	1.83902	2.10128	0.695377	1.65786	1.46153	1.16454	0.345799
ENSG00000091039	9198	OSBPL8	114882	MST120|MSTP120|ORP8|OSBP10	oxysterol binding protein like 8	2.83066	3.11691	3.14842	2.84572	2.89473	3.06941	2.76265	2.70438	2.9052	3.19557	2.97635	3.1712	2.95483	2.64726	2.74578	2.68235	2.89886	2.77619	3.01756	2.75587	2.70313	2.61372	2.93439	2.5757	2.61673	2.61486	2.80267	2.7983	2.742	2.94186	2.81588	2.91169	0.345734
ENSG00000234284	3883	ZNF879	345462	DKFZp686E2433	zinc finger protein 879	1.68237	1.39346	2.02162	1.77288	1.46975	1.71517	1.7008	1.53957	2.22471	1.69	1.77015	1.72826	1.4579	1.28318	1.76025	1.63889	1.73701	0.452591	0.866036	2.07727	1.87445	1.85405	1.66989	0.957648	1.8127	1.61006	1.75187	1.79372	1.92583	1.61395	1.71835	1.73664	0.345732
ENSG00000166741	2919	NNMT	4837		nicotinamide N-methyltransferase	1.96798	2.50405	3.00861	1.80032	2.42981	1.4212	2.47895	2.24187	2.16152	1.02321	1.09554	1.90943	2.08115	2.23742	1.55312	1.95673	1.53569	1.20592	2.39592	1.21527	1.6692	1.33117	1.64969	2.03228	1.29361	3.0441	1.4966	1.43657	1.19598	0.896098	-0.0298343	1.91787	0.345701
ENSG00000261804	1106	RP11-44F14	102723373			0.349934	1.17161	1.11438	1.38888	0.729391	1.8049	1.0106	0.425624	1.05536	-0.21	1.88022	0.974936	1.20609	0.380089	1.25209	0.360135	0.898863	-0.0245304	0.263976	0.437116	0.590021	0.0758981	1.14039	0.53168	0.776984	1.19988	1.58768	0.576235	0.871468	0.640825	-0.0298343	-0.0115513	0.345643
ENSG00000198205	4113	ZXDA	7789	ZNF896	zinc finger, X-linked, duplicated A	1.71166	1.89861	1.66319	1.68991	1.58471	1.8049	1.48772	1.32871	1.8908	1.54918	1.51654	1.66217	1.69343	1.55618	1.72109	1.40153	1.974	1.49398	1.69534	0.914237	1.56774	1.37693	1.87154	1.39698	1.65616	1.61006	1.51084	1.91866	1.76232	1.92413	1.66036	1.69602	0.345578
ENSG00000101160	2045	CTSZ	1522	CTSX	cathepsin Z	3.17308	3.23294	3.66187	3.2244	3.26342	3.18872	3.29254	3.33598	2.94271	2.778	2.81078	3.20895	3.18217	3.10149	2.8388	3.19678	2.96911	3.09406	3.33916	2.91424	3.11018	2.71038	3.02774	2.96197	2.98726	3.2908	2.85327	2.81239	2.85675	2.99262	2.85439	2.82032	0.345401
ENSG00000141127	4734	PRPSAP2	5636	PAP41	phosphoribosyl pyrophosphate synthetase associated protein 2	2.42911	2.63401	2.47026	2.42714	2.14714	2.59165	2.26345	2.57484	2.53359	2.5351	2.18768	2.44721	2.11304	2.36009	2.36417	2.32392	2.38395	2.40035	2.39752	2.22951	2.51816	2.51681	2.47515	2.04133	2.58894	2.53088	2.45405	2.42442	2.465	2.43601	2.39177	2.41981	0.345355
ENSG00000132780	8304	NASP	4678	FLB7527|HMDRA1|PRO1999	nuclear autoantigenic sperm protein	3.26136	3.13931	3.33146	3.604	3.27655	3.21787	3.16715	3.43635	3.2657	3.48131	3.29269	3.38554	3.27797	3.12203	3.14201	3.01815	3.01797	3.16692	3.14048	3.11685	3.06424	3.01291	3.00553	3.13482	3.02775	3.21061	3.29179	3.12493	3.03846	3.00028	2.983	3.1277	0.345347
ENSG00000111911	3325	HINT3	135114	HINT4	histidine triad nucleotide binding protein 3	2.38935	2.93504	3.11304	2.51921	2.614	2.78536	2.54589	2.62014	2.71884	2.74455	2.97165	2.78247	2.54426	2.45564	2.47826	2.50626	2.70954	2.56093	2.55623	2.65635	2.56774	2.43573	2.53564	2.42931	2.54784	2.61006	2.69526	2.49792	2.2938	2.51356	2.52039	2.68305	0.345293
ENSG00000010270	4348	STARD3NL	83930	MENTHO	STARD3 N-terminal like	2.41626	2.97666	2.81998	2.46806	2.54119	2.35472	2.47747	2.54784	2.60887	2.60787	2.48871	2.21549	2.4766	2.49068	2.48818	2.30462	2.43317	2.43936	2.49058	2.31793	2.46508	2.37036	2.49033	2.31938	2.52517	2.47864	2.44273	2.24369	2.35179	2.50296	2.45872	2.47132	0.34527
ENSG00000205629	2604	LCMT1	51451	CGI-68|LCMT|PPMT1	leucine carboxyl methyltransferase 1	2.43984	2.56372	2.55553	2.4555	2.43838	2.28395	2.54589	2.5462	2.4411	2.43339	2.49031	2.38204	2.52831	2.39712	2.36417	2.39154	2.52895	2.57753	2.36089	2.38488	2.54426	2.46506	2.60278	2.33559	2.54678	2.39221	2.46039	2.41034	2.48189	2.44836	2.45589	2.4936	0.345191
ENSG00000223865	5222	HLA-DPB1	3115	DPB1|HLA-DP|HLA-DP1B|HLA-DPB	major histocompatibility complex, class II, DP beta 1	2.67627	2.95575	2.81734	3.18585	3.01194	2.80894	2.79522	3.41329	2.17694	2.62294	1.45209	2.70085	2.35221	2.78663	2.6373	2.59566	2.76219	2.09274	2.67895	2.5282	2.56315	2.64877	2.07176	2.05456	2.23074	3.59658	3.35494	2.29846	2.29197	2.21137	1.66036	3.50326	0.345051
ENSG00000165943	2529	MOAP1	64112	MAP-1|PNMA4	modulator of apoptosis 1	2.58293	2.69012	2.10081	2.32231	2.50995	2.51643	2.60499	2.51553	2.65658	2.6778	2.19716	2.30127	2.53271	2.28318	2.35855	2.39955	2.57708	2.42107	2.40543	2.55106	2.67816	2.55591	2.75154	2.15147	2.62297	2.59534	2.4311	2.61664	2.55069	2.5733	2.58717	2.7405	0.344979
ENSG00000117525	2886	F3	2152	CD142|TF|TFA	coagulation factor III, tissue factor	2.72742	1.43485	3.72781	3.71039	2.92896	2.27815	2.65798	2.53113	2.43834	1.74632	3.32343	2.89367	2.60896	2.25225	2.63431	2.26862	2.16734	1.9711	2.54728	2.28837	1.97023	1.85405	2.36689	2.94274	2.06861	3.17989	2.37932	2.22459	2.02103	1.99107	1.22544	3.00044	0.344831
ENSG00000112096	16431	SOD2	6648	IPO-B|IPOB|MNSOD|MVCD6|Mn-SOD	superoxide dismutase 2, mitochondrial	3.16385	3.97495	3.09491	3.17682	3.62241	3.35456	3.37721	2.76607	3.22944	3.25567	3.40671	3.47214	3.11876	2.71555	3.22316	3.22316	3.20013	2.90181	2.86386	3.22904	2.97741	3.05041	3.07914	3.13083	3.09085	3.92974	3.14659	3.13942	2.9271	3.08612	2.99011	3.93998	0.344798
ENSG00000123240	5138	OPTN	10133	ALS12|FIP2|GLC1E|HIP7|HYPL|NRP|TFIIIA-INTP	optineurin	2.87627	3.31826	3.4729	3.10969	3.25097	2.94771	3.13314	3.3706	3.05536	2.47368	2.15106	2.72826	3.11342	2.89264	2.51796	3.13172	3.11459	2.88981	2.94972	2.81308	3.00832	2.74614	2.89685	2.6809	3.00889	3.03148	2.83968	2.92259	2.97184	3.01447	2.86504	3.12263	0.344723
ENSG00000079691	6853	LRRC16A	55604	CARMIL|CARMIL1|CARMIL1a|LRRC16|dJ501N12.1|dJ501N12.5	leucine rich repeat containing 16A	2.7853	2.54268	2.44604	2.86752	2.58065	3.07998	2.5788	2.2318	2.44927	1.89412	3.26043	2.84495	2.57583	2.4195	2.63331	2.37086	2.96165	2.52692	2.3829	2.55439	2.78799	2.69499	3.03376	2.15147	2.73534	2.55755	2.27475	2.65178	2.74005	3.01995	2.73583	2.71354	0.344714
ENSG00000115902	6941	SLC1A4	6509	ASCT1|SATT|SPATCCM	solute carrier family 1 member 4	2.12079	2.11773	3.13397	2.56037	2.24571	1.91661	1.96484	2.63914	2.36792	3.49555	2.05415	2.35755	2.4766	2.56761	1.89444	1.9456	2.02017	1.74632	2.25075	1.98118	1.96568	1.55302	1.64969	1.99408	1.83498	2.85241	1.96887	1.81302	1.69538	1.82267	1.60363	2.05291	0.344695
ENSG00000158079	6369	PTPDC1	138639	PTP9Q22	protein tyrosine phosphatase domain containing 1	2.32075	2.63151	2.82064	2.00499	2.05504	2.48373	2.20372	2.14578	2.25528	2.58209	2.12969	2.16991	1.98424	1.97115	2.065	2.17305	2.60738	2.00889	1.95417	2.09033	2.2598	2.21262	2.33607	1.83989	2.26027	1.62196	2.21261	2.52806	2.29924	2.46299	2.20316	2.36136	0.344668
ENSG00000138463	3322	DIRC2	84925	RCC4	disrupted in renal carcinoma 2	2.34337	2.37573	2.40184	2.32231	2.30342	2.32604	2.30063	2.17381	2.43557	2.11763	2.26097	2.55472	2.25308	2.27772	2.18151	2.28441	2.30065	2.33531	2.25298	2.13318	2.34969	2.37036	2.3006	2.07159	2.40318	2.2686	2.20981	2.21472	2.15527	2.3859	2.28823	2.32691	0.344626
ENSG00000128805	6783	ARHGAP22	58504	RhoGAP2|RhoGap22	Rho GTPase activating protein 22	1.5113	1.47264	2.22832	1.64794	1.71467	1.25206	1.40854	1.40335	1.38857	1.38224	1.39657	1.63769	1.31523	1.42148	1.17291	1.79947	1.5574	1.31789	1.54273	1.45136	1.76611	1.37693	1.06783	1.0088	1.50009	1.78615	1.45084	0.928417	1.48543	1.40425	1.29238	1.2672	0.344608
ENSG00000214425	6924	LRRC37A4P		LRRC37|LRRC37A4	leucine-rich repeat containing 37 member A4, pseudogene	2.47215	2.32288	1.85169	2.43234	2.65625	2.49804	2.21743	2.32599	2.48919	2.73922	2.49031	2.06366	2.52978	2.17597	2.51926	2.4724	2.63036	2.10257	1.92199	2.25666	2.54426	2.74892	2.6285	1.48592	2.42465	2.29431	2.09866	2.91469	2.67004	2.48468	2.50292	2.68393	0.344592
ENSG00000110696	10342	C11orf58	10944	IMAGE145052|SMAP	chromosome 11 open reading frame 58	3.22034	3.24165	3.29622	3.17214	3.25444	3.16964	3.22038	3.22565	3.10098	3.3018	3.27868	3.34539	2.90006	3.07338	3.22135	3.20024	3.2371	3.23792	3.0363	3.23737	3.19881	3.18548	3.27294	3.05063	3.28291	3.23646	3.14885	3.17802	3.16446	3.25551	3.15201	3.29744	0.344577
ENSG00000172349	12094	IL16	3603	LCF|NIL16|PRIL16|prIL-16	interleukin 16	1.93539	1.67221	2.07598	2.22905	1.97655	1.98292	1.54208	2.25813	1.74075	1.94897	0.832297	1.89227	1.56511	1.81145	2.10403	1.80729	1.87404	1.15156	1.98825	1.676	1.70396	1.86123	1.38817	1.28501	1.51167	2.74395	1.80481	1.4513	1.76232	1.65786	1.20061	2.02187	0.344401
ENSG00000196735	6927	HLA-DQA1	3117	CD|CELIAC1|DQ-A1|GSE|HLA-DQA	major histocompatibility complex, class II, DQ alpha 1	2.6455	3.04571	2.87492	3.28578	3.0908	2.88601	2.70345	3.18605	2.07813	2.43579	1.43436	2.85917	2.28527	2.49901	2.57546	2.22642	2.58311	1.9667	2.4995	2.34738	2.35157	2.30635	1.85252	2.2926	1.73807	3.66367	3.44664	2.18902	2.13994	2.07858	1.53837	3.54294	0.344298
ENSG00000081177	6263	EXD2	55218	C14orf114|EXDL2	exonuclease 3'-5' domain containing 2	2.5083	2.72992	2.6613	2.60567	2.59862	2.56633	2.51029	2.51198	2.72173	2.60136	2.43796	2.53683	2.56375	2.25515	2.54827	2.4724	2.69281	2.3803	2.3303	2.52584	2.57791	2.4721	2.61415	2.49704	2.57237	2.42111	2.52734	2.69268	2.61095	2.59216	2.55788	2.49088	0.344182
ENSG00000250462	5202	LRRC37BP1		LRRC37B2	leucine rich repeat containing 37B pseudogene 1	2.06174	2.24472	2.43977	2.20179	2.26511	2.21988	2.0713	2.16599	2.23588	2.19723	2.29718	2.1353	2.22133	2.25225	2.10062	2.17968	2.22337	2.11219	2.07689	1.96859	2.10853	2.33597	2.25944	2.0136	2.04583	2.22985	2.05691	2.29015	2.19369	2.10917	2.14914	2.04915	0.34414
ENSG00000071967	5172	CYBRD1	79901	CYB561A2|DCYTB|FRRS3	cytochrome b reductase 1	2.95899	2.74948	3.00433	2.79899	2.49655	1.96727	2.05199	2.65862	2.56569	2.64126	2.29469	2.44525	2.36959	2.66565	2.79616	2.2438	2.74327	1.73134	2.60044	2.00139	2.2598	2.92838	3.26749	2.05019	2.10798	3.29055	2.12328	2.78909	2.55371	2.59022	2.42805	2.62694	0.34413
ENSG00000214872	1649	SMTNL1	219537	CHASM	smoothelin-like 1	1.37112	-0.21	1.69063	2.71811	1.80857	2.0162	0.31163	1.58699	1.19669	2.00419	0.355176	1.16057	0.662018	1.07906	1.22727	1.01335	1.7707	-0.0245304	1.16707	1.07394	1.60074	1.28002	0.929532	1.0088	1.61313	1.41548	1.91158	1.3359	1.58932	1.1723	0.873256	2.01375	0.343876
ENSG00000065154	3388	OAT	4942	GACR|HOGA|OATASE|OKT	ornithine aminotransferase	2.50527	3.01567	3.30729	3.31816	2.84997	2.44173	2.61048	2.28296	2.91408	2.70121	2.94401	2.99002	2.92565	2.77279	2.82419	2.60565	2.72349	2.56653	2.59134	2.33106	2.53079	2.58644	2.94237	2.699	2.63172	2.88754	2.37359	2.80668	2.58093	2.69849	2.44292	2.81646	0.343797
ENSG00000160219	5272	GAB3	139716		GRB2 associated binding protein 3	1.81233	1.89861	1.81998	2.07391	1.89572	1.73602	1.71817	1.70438	1.37278	1.44529	0.753116	1.71792	1.40238	1.93032	1.89444	1.66116	1.66062	1.05465	1.68722	1.63209	1.34969	1.50726	1.54496	1.23065	1.27431	2.33479	1.56355	1.61763	1.73677	1.63205	1.01156	1.84578	0.343604
ENSG00000113269	12817	RNF130	55819	G1RZFP|GOLIATH|GP	ring finger protein 130	2.51577	3.19828	2.99519	2.91494	2.50995	2.33296	2.4562	2.45501	2.61535	2.52739	2.49348	2.65497	2.53563	2.42931	2.60212	2.60811	2.43738	2.08606	2.38455	2.4692	2.54787	2.58644	2.60508	2.39895	2.36805	2.82608	2.54323	2.69351	2.35656	2.44836	2.24201	2.54475	0.343417
ENSG00000206073	2013	SERPINB4	6318	LEUPIN|PI11|SCCA-2|SCCA1|SCCA2	serpin family B member 4	0.0489035	-0.21	2.64191	0.888274	1.68363	0.707993	1.95999	-0.21	0.543473	0.178116	3.18576	2.83025	-0.21	0.778029	1.14295	-0.21	0.64359	0.753621	0.661916	0.959995	-0.0120392	-0.21	2.15029	-0.21	-0.21	3.75064	-0.21	2.45705	1.76848	2.37322	-0.21	3.34256	0.343029
ENSG00000152580	11727	IGSF10	285313	CMF608	immunoglobulin superfamily member 10	0.951994	0.393459	1.39838	3.07814	0.796338	1.83833	0.964843	0.726654	0.543473	1.87709	2.30212	2.71949	0.758928	0.380089	0.841916	-0.21	0.898863	0.452591	1.04213	0.738146	-0.21	0.0758981	0.026442	0.656618	-0.21	1.33251	0.019481	0.451296	0.394347	-0.21	-0.21	0.7666	0.342976
ENSG00000167995	8688	BEST1	7439	ARB|BEST|BMD|RP50|TU15B|VMD2	bestrophin 1	1.70212	1.69449	1.79283	1.41115	1.49531	1.23087	1.08978	1.12459	1.41853	1.38224	0.355176	1.17906	1.26408	1.30951	1.47394	1.40153	1.14874	0.57753	1.32467	0.959995	0.987961	0.553019	0.980684	1.20069	0.973279	2.17433	0.922571	0.451296	1.21826	1.11795	0.815264	1.4936	0.342945
ENSG00000144118	2865	RALB	5899		v-ral simian leukemia viral oncogene homolog B	2.67215	2.9721	2.92264	2.64605	2.85161	2.59071	3.02596	2.70779	2.60511	2.82157	2.49663	2.43633	2.68009	2.82257	2.53338	2.67611	2.67782	2.77065	2.8741	2.77424	2.6746	2.67796	2.64449	2.42563	2.70931	2.71746	2.68506	2.6472	2.53423	2.7279	2.50419	2.7428	0.342895
ENSG00000137409	3126	MTCH1	23787	CGI-64|PIG60|PSAP|SLC25A49	mitochondrial carrier 1	3.30248	3.20436	3.22781	3.26455	3.27055	3.18415	3.38259	3.31493	3.25189	3.29935	3.26097	3.31723	3.31208	3.25832	3.1121	3.21078	3.24238	3.00282	3.31047	3.17879	3.3438	3.15035	3.31087	3.11298	3.31999	3.219	3.05691	3.34432	3.23173	3.3049	3.3114	3.21091	0.342809
ENSG00000205791	1540	LOH12CR2	503693	LOH2CR12	loss of heterozygosity, 12, chromosomal region 2 (non-protein coding)	1.00315	1.43485	1.30147	1.20703	1.12733	0.531902	0.788752	1.44681	0.895655	1.50033	0.753116	0.878026	1.0142	1.12045	0.695788	1.28955	1.12071	1.35568	0.962946	0.738146	1.06714	1.39812	0.87154	0.355588	0.834976	1.28421	0.864579	0.819273	0.762324	0.941855	0.271196	0.7666	0.34271
ENSG00000081870	3236	HSPB11	51668	C1orf41|HSPCO34|IFT25|PP25	heat shock protein family B (small) member 11	2.52747	2.59212	2.77641	2.60078	2.36621	2.51755	2.29163	2.45501	2.17694	2.44763	2.77842	2.30939	2.45963	2.193	2.45621	2.24095	2.61114	2.46962	2.33586	2.26102	2.41121	2.54277	2.51358	2.50172	2.31928	2.41359	2.46819	2.27953	2.36127	2.44291	2.34308	2.48951	0.342597
ENSG00000278709	2625	NKILA	105416157		NF-kappaB interacting long non-coding RNA	0.650964	0.694489	1.90892	1.42188	1.73657	0.77494	1.89709	1.16599	1.24244	1.70959	-0.21	0.576996	0.758928	1.07906	-0.21	1.0591	0.84771	1.17959	1.93143	0.863085	1.13409	0.0758981	0.628502	0.753528	-0.068114	1.09515	0.621541	-0.0258252	0.958619	1.0558	0.271196	0.7666	0.342504
ENSG00000087206	4767	UIMC1	51720	RAP80|X2HRIP110	ubiquitin interaction motif containing 1	2.59545	2.53018	2.86257	2.4984	2.62056	2.4212	2.6255	2.42345	2.58684	2.76527	2.29718	2.62943	2.46989	2.29654	2.4965	2.46394	2.5574	2.43031	2.2747	2.48374	2.57567	2.53074	2.57789	2.55287	2.6537	2.59906	2.63014	2.52195	2.48425	2.57228	2.50546	2.5959	0.342351
ENSG00000119048	3291	UBE2B	7320	E2-17kDa|HHR6B|HR6B|RAD6B|UBC2	ubiquitin conjugating enzyme E2 B	2.73285	2.87918	3.15547	2.67063	2.81337	2.75201	2.80856	2.88123	2.79145	2.94304	2.46408	2.87947	2.86342	2.70437	2.58788	2.6568	2.8896	2.83998	2.71113	2.70429	2.7155	2.71935	2.82093	2.66628	2.78192	2.70309	2.66588	2.68089	2.71102	2.72932	2.73059	2.81711	0.34224
ENSG00000091527	4367	CDV3	55573	H41	CDV3 homolog	3.0489	3.33148	3.30428	3.17289	3.04044	3.09922	3.02428	2.99791	3.21856	3.41238	3.15795	3.45051	3.13037	2.94653	3.0126	2.93301	3.08292	2.93642	3.05951	2.91375	2.93195	2.92899	3.11066	3.09079	3.0777	3.3803	3.10011	3.03563	2.90489	3.03702	3.01938	3.21505	0.342091
ENSG00000110090	6571	CPT1A	1374	CPT1|CPT1-L|L-CPT1	carnitine palmitoyltransferase 1A	2.73375	3.17089	2.69592	3.00082	2.52988	3.04379	2.6061	2.99908	2.83849	2.75503	2.99216	2.8121	2.61263	2.91221	2.82289	2.65128	2.58708	2.51076	3.04859	2.61896	2.73225	3.01741	2.68158	2.08798	2.64789	2.93113	2.86209	2.46554	2.65916	2.48218	2.44292	2.90438	0.342074
ENSG00000050748	8955	MAPK9	5601	JNK-55|JNK2|JNK2A|JNK2ALPHA|JNK2B|JNK2BETA|PRKM9|SAPK|SAPK1a|p54a|p54aSAPK	mitogen-activated protein kinase 9	2.79632	2.89996	3.0843	2.82066	2.76881	2.68112	2.72577	2.61596	2.81182	2.83277	2.65403	2.79492	2.68217	2.44079	2.71863	2.70256	2.82026	2.67183	2.42083	2.75934	2.79142	2.63099	2.7995	2.7358	2.78801	2.60885	2.69891	2.69101	2.65995	2.86717	2.80586	2.77164	0.342058
ENSG00000232472	678	EEF1B2P3		EEF1B4	eukaryotic translation elongation factor 1 beta 2 pseudogene 3	1.32766	1.23856	1.00044	1.15152	0.428361	1.23087	0.964843	0.823564	0.786511	1.10753	1.25827	1.36705	0.758928	0.55618	0.473939	0.661165	1.12071	1.25422	0.808044	0.805093	1.02935	1.81626	1.44142	0.53168	1.18716	1.1677	1.06087	1.1203	0.871468	1.11795	1.01156	1.2189	0.341276
ENSG00000138363	3789	ATIC	471	AICAR|AICARFT|HEL-S-70p|IMPCHASE|PURH	5-aminoimidazole-4-carboxamide ribonucleotide formyltransferase/IMP cyclohydrolase	2.84893	3.08099	3.11837	3.23446	2.90789	2.90985	3.03754	2.88727	2.82223	3.11813	3.15932	3.09748	3.04178	2.63777	2.98538	2.84798	2.96664	2.91449	2.86604	2.91616	2.95877	3.12512	2.9579	2.67781	3.07863	2.89198	2.98327	2.91269	2.89723	3.04737	2.88767	2.92747	0.341213
ENSG00000102054	7392	RBBP7	5931	RbAp46	retinoblastoma binding protein 7	3.05064	3.05527	3.40338	3.17402	3.05947	3.02326	3.22145	3.18416	3.25528	3.37013	3.17109	3.00052	3.19445	2.95701	2.93733	3.084	2.98324	3.05897	3.188	3.12435	3.0554	2.96126	3.00553	3.04445	3.09145	3.06786	3.02509	2.99288	3.00713	3.01557	3.00036	3.03416	0.340959
ENSG00000188895	7397	MSL1	339287	MSL-1|hMSL1	male specific lethal 1 homolog	3.28063	3.0198	3.29622	3.17063	3.40548	3.13015	3.29254	3.04732	3.26177	3.19243	3.18448	3.23834	3.2311	3.11288	3.16708	3.11791	3.22269	3.17165	3.20499	3.13026	3.24946	3.35029	3.27368	2.89152	3.17418	3.14118	3.08469	3.50064	3.23862	3.21832	3.23546	3.24756	0.340877
ENSG00000181090	22188	EHMT1	79813	EUHMTASE1|Eu-HMTase1|FP13812|GLP|GLP1|KMT1D|bA188C12.1	euchromatic histone lysine methyltransferase 1	2.9919	2.70309	2.92056	3.14234	3.06585	2.92854	3.08211	2.92255	3.24266	3.01602	3.00983	2.97638	2.82637	2.85285	2.79891	3.07614	2.91682	2.77412	2.85782	2.90299	3.03524	3.01691	2.95586	2.77554	3.06254	2.93912	3.03274	3.04013	3.05363	2.97968	3.03199	3.02627	0.340793
ENSG00000112308	2591	C6orf62	81688	Nbla00237|XTP12|dJ30M3.2	chromosome 6 open reading frame 62	3.06635	3.27484	3.31261	3.38624	3.05675	3.24811	3.13052	3.22046	3.14472	3.34543	3.27058	3.46047	3.17822	3.0054	3.07127	3.12988	3.24543	3.07168	3.0894	3.06346	3.16521	3.37497	3.23327	2.80275	3.18884	3.17793	3.18175	3.22166	3.17202	3.12796	3.20721	3.05178	0.340783
ENSG00000204778	655	RP11-15J10				1.71166	0.393459	1.20456	1.79136	1.75742	1.92984	2.06368	1.70438	0.895655	1.78018	0.753116	1.53921	1.80815	0.681119	1.17291	1.55047	1.53569	1.80798	1.04213	1.65896	2.07075	1.0759	2.03928	1.57307	1.73807	1.39618	0.797632	0.673145	1.23945	2.10621	1.17429	1.93784	0.340432
ENSG00000279821	3026	RP11-1334A24				1.0903	-0.21	2.04183	1.32761	1.29366	0.230872	0.91369	1.02768	1.37278	2.32113	1.00839	1.14127	0.662018	0.924157	0.841916	0.962195	0.421742	-0.21	1.30537	-0.0400055	0.686931	-0.21	0.503563	0.355588	0.834976	1.30903	0.718451	0.451296	0.871468	0.844945	0.572226	1.13458	0.340308
ENSG00000163798	5207	SLC4A1AP	22950	HLC3	solute carrier family 4 member 1 adaptor protein	2.52891	2.74176	2.93392	2.37612	2.47758	2.50503	2.45151	2.57484	2.7352	2.70056	2.69463	2.5856	2.53563	2.39712	2.51269	2.33326	2.45917	2.54601	2.49824	2.44429	2.53327	2.45611	2.5206	2.49072	2.50359	2.60885	2.64479	2.51824	2.53107	2.56922	2.3801	2.55548	0.340288
ENSG00000089692	3056	LAG3	3902	CD223	lymphocyte activating 3	1.12808	0.393459	1.98721	2.47934	1.6916	2.2221	1.12454	1.84887	1.14553	2.03545	0.531267	2.14715	0.963048	1.57042	0.899908	1.20523	1.56787	0.820568	1.59641	0.805093	1.13409	1.15508	0.026442	1.1685	1.13601	2.20604	1.59926	0.451296	1.25965	0.418976	-0.0298343	1.69602	0.340241
ENSG00000145147	11067	SLIT2	9353	SLIL3|Slit-2	slit guidance ligand 2	1.75647	1.09243	0.602495	1.82613	1.41364	1.23087	1.66381	1.02768	2.14553	0.655237	0.957236	1.49782	1.44017	1.83493	1.33924	-0.21	1.05856	0.929712	2.18566	1.35793	0.288991	0.553019	1.71664	0.53168	0.533946	2.49936	1.16561	-0.21	0.820316	1.14598	0.447287	1.06763	0.34021
ENSG00000186767	4117	SPIN4	139886	TDRD28	spindlin family member 4	1.56742	1.80843	2.24347	2.29481	1.95124	2.25412	2.10751	2.10687	1.91454	2.52054	2.41963	2.60773	1.99948	1.84991	1.72921	1.59058	2.1621	1.79501	2.37792	1.71587	1.77329	1.77487	2.01767	1.55971	1.94472	1.87983	1.74376	1.87726	1.83104	2.08173	1.93395	2.19796	0.340164
ENSG00000161202	6368	DVL3	1857	DRS3	dishevelled segment polarity protein 3	3.35318	3.19073	3.67198	3.16166	3.29603	3.32726	3.24588	3.15235	3.47264	3.46255	3.39439	3.36398	3.3067	3.29178	3.27557	3.1707	3.27827	3.32939	3.29234	3.17031	3.46116	3.24233	3.34659	3.26488	3.36002	3.27881	3.14496	3.25566	3.39232	3.33138	3.31554	3.31642	0.340135
ENSG00000113070	2990	HBEGF	1839	DTR|DTS|DTSF|HEGFL	heparin binding EGF like growth factor	2.02203	2.10103	2.95129	1.48119	2.71616	1.98292	2.48336	2.27688	2.04178	2.0201	1.91747	2.60503	2.09738	2.49736	1.80973	1.85845	2.37919	2.2655	2.45008	1.90938	1.87445	1.41832	2.58515	2.12644	2.11086	2.90806	2.13007	1.81927	2.22042	2.04223	1.44729	3.23838	0.340125
ENSG00000136098	4272	NEK3	4752	HSPK36	NIMA related kinase 3	2.20424	2.46534	2.54076	2.3678	2.19675	2.28395	2.07506	1.99383	2.22921	2.41111	2.43072	2.02673	1.85235	2.38009	2.2545	2.21747	2.23018	1.83879	2.03483	2.0638	2.29331	2.42808	2.4992	1.7358	2.06542	2.20604	2.35192	2.47932	2.32206	2.42186	2.31847	2.15871	0.340038
ENSG00000187824	3508	TMEM220	388335		transmembrane protein 220	2.15271	2.06556	1.66319	2.31015	1.42836	1.29157	1.24105	1.86496	1.64898	1.78557	1.92921	1.5697	1.0142	1.42148	1.79616	1.7915	1.66062	0.753621	1.54273	1.76617	1.73615	2.4773	1.8777	0.957648	1.3121	1.95685	1.63226	1.83151	1.8995	1.69004	1.17429	1.98408	0.340034
ENSG00000124191	3235	TOX2	84969	C20orf100|GCX-1|GCX1|dJ1108D11.2|dJ495O3.1	TOX high mobility group box family member 2	1.60521	1.39346	2.61533	1.79586	1.80857	1.70069	2.16289	1.62974	1.9099	2.2591	0.656206	1.79007	1.91729	1.71253	0.695788	1.91036	1.14874	1.53177	2.63597	1.19044	0.987961	1.60738	0.929532	0.83271	1.10798	2.04053	1.46664	0.928417	1.14767	1.30358	0.447287	1.56823	0.340027
ENSG00000168779	5045	SHOX2	6474	OG12|OG12X|SHOT	short stature homeobox 2	-0.21	0.393459	1.85169	1.57252	0.25227	0.884085	-0.21	0.425624	1.22017	2.5556	0.753116	1.36705	0.537079	1.25515	-0.21	-0.21	0.421742	-0.0245304	-0.0370538	-0.0400055	-0.21	-0.21	-0.21	0.0545584	-0.068114	1.54512	0.718451	-0.21	-0.0827741	-0.0581448	-0.21	-0.21	0.339772
ENSG00000107863	11156	ARHGAP21	57584	ARHGAP10	Rho GTPase activating protein 21	3.15983	3.03493	3.36517	3.00054	3.08029	2.87777	2.97815	2.68926	3.12667	2.61745	3.22879	3.1329	3.22461	2.94238	2.8306	2.93009	3.10479	3.03768	3.17219	2.86633	2.98316	2.31894	3.35401	2.69205	2.84781	2.85172	2.77915	3.08544	3.0325	3.2886	3.03011	3.18018	0.339544
ENSG00000214198	6495	TTC41P	253724	GNN|GNNP	tetratricopeptide repeat domain 41, pseudogene	0.894002	1.09243	1.00044	1.15152	0.905483	0.230872	0.70957	1.02768	1.26363	1.3956	0.832297	0.576996	0.360988	0.681119	0.774969	0.360135	0.54668	0.87856	0.808044	0.437116	0.686931	-0.21	0.327472	1.05456	0.834976	1.22985	0.621541	0.576235	0.917226	0.418976	-0.0298343	1.10239	0.339411
ENSG00000006712	2850	PAF1	54623	F23149_1|PD2	PAF1 homolog, Paf1/RNA polymerase II complex component	2.77236	2.85285	3.1591	2.88391	2.6747	2.7278	2.69724	2.76607	2.64983	2.47037	2.57528	2.9227	2.66741	2.78492	2.68345	2.54198	2.66971	2.66121	2.67728	2.60443	2.65913	2.60224	2.68445	2.63548	2.77136	2.80349	2.59926	2.68598	2.70256	2.6694	2.65141	2.86409	0.339357
ENSG00000165996	3854	HACD1	9200	CAP|PTPLA	3-hydroxyacyl-CoA dehydratase 1	1.75647	1.69449	2.34088	1.73337	1.62334	0.77494	1.75879	1.30069	1.82223	1.38224	1.30942	1.23021	2.10918	1.15824	1.25209	1.72186	1.8637	1.50695	1.92199	1.49147	1.57903	0.553019	1.67965	0.53168	1.57534	1.64482	0.320511	1.58696	1.60742	1.66613	1.68617	0.891539	0.339292
ENSG00000165434	8782	PGM2L1	283209	BM32A|PMMLP	phosphoglucomutase 2-like 1	2.04013	2.26852	2.49459	2.58507	2.41063	2.16029	2.45308	2.28596	2.38232	3.04322	1.94064	2.34167	2.5811	2.24043	2.27328	2.17305	2.49729	2.02855	2.48146	2.10921	2.09176	2.65796	2.16946	2.0088	1.97721	2.41737	2.26003	2.23899	2.23737	2.0174	1.59341	2.3387	0.339183
ENSG00000060138	8621	YBX3	8531	CSDA|CSDA1|DBPA|ZONAB	Y-box binding protein 3	3.48475	3.27541	3.54685	3.63633	3.47861	3.64901	3.46269	3.15194	3.35772	3.77284	3.62035	3.94658	3.39901	3.44248	3.33408	3.35114	3.5922	3.54753	3.44952	3.30202	3.42093	3.34001	3.68598	3.45973	3.38244	3.59484	3.41306	3.67617	3.42804	3.47308	3.36497	3.79598	0.339113
ENSG00000165188	3646	RNF183	138065		ring finger protein 183	0.747874	2.06556	0.301465	0.110122	2.16076	1.70069	2.58463	1.40335	1.02059	0.991029	1.41587	0.753088	2.16033	1.22519	-0.21	1.61541	0.64359	0.57753	1.32467	1.45136	0.833059	0.553019	1.25689	-0.21	0.533946	1.55891	0.973724	1.15027	0.996407	0.418976	0.271196	1.50696	0.339111
ENSG00000164162	4522	ANAPC10	10393	APC10|DOC1	anaphase promoting complex subunit 10	1.63997	2.05622	2.07598	1.80032	1.68363	1.7811	1.71817	1.96344	2.06199	2.08927	1.45209	1.577	1.65102	1.64726	1.62007	1.40153	1.59783	1.80154	1.80804	1.70036	1.73615	1.60738	1.70768	1.78695	1.68007	1.74395	1.69158	1.54238	1.6248	1.82267	1.58295	1.81452	0.339033
ENSG00000120457	6237	KCNJ5	3762	CIR|GIRK4|KATP1|KIR3.4|LQT13	potassium voltage-gated channel subfamily J member 5	1.42911	1.75519	1.68168	1.48119	1.99656	1.32778	1.61266	1.16599	0.786511	0.991029	0.832297	0.701935	1.62816	1.25515	1.03821	1.2352	0.54668	0.753621	1.64419	1.63209	1.46508	0.774868	0.804593	0.355588	0.973279	1.33251	1.29823	0.928417	1.25965	0.418976	0.924408	1.33087	0.33898
ENSG00000197181	5737	PIWIL2	55124	CT80|HILI|PIWIL1L|mili	piwi like RNA-mediated gene silencing 2	1.52602	0.393459	0.000435199	1.24046	0.729391	2.81123	0.61266	1.32871	0.418534	1.57606	0.0541457	0.753088	0.537079	0.924157	0.899908	1.01335	2.5959	0.2765	0.440067	0.738146	0.833059	0.553019	0.87154	0.0545584	0.834976	1.05376	0.496602	1.1203	0.218256	0.844945	1.11629	1.06763	0.338948
ENSG00000138434	9685	SSFA2	6744	CS-1|CS1|KRAP|SPAG13	sperm specific antigen 2	2.82196	3.13382	3.62821	3.07178	3.09892	2.63399	3.36509	2.74159	2.78152	3.24182	3.41017	3.11982	3.08567	2.69078	2.82933	2.6782	2.92599	2.872	3.39831	2.92284	2.78523	2.74148	3.05379	2.62743	2.73329	2.92122	2.65295	2.86849	2.81485	3.013	2.83586	3.09904	0.338928
ENSG00000198431	6710	TXNRD1	7296	GRIM-12|TR|TR1|TRXR1|TXNR	thioredoxin reductase 1	2.28443	3.40882	3.0438	2.97994	2.58572	2.48007	2.04402	2.51376	2.97964	3.50995	3.76528	2.91111	3.17524	2.56902	2.61487	2.08441	2.6754	2.35205	2.45988	2.21767	2.26671	2.69811	2.3187	2.18489	2.36486	3.17169	2.50803	2.49005	2.32035	2.67505	2.18501	2.97567	0.338904
ENSG00000153993	8062	SEMA3D	223117	Sema-Z2|coll-2	semaphorin 3D	2.27162	1.47264	0.301465	2.59013	0.85433	2.2063	-0.21	2.08364	1.66569	1.7909	0.531267	2.62297	-0.21	1.55618	0.996818	-0.21	2.66229	-0.21	0.808044	-0.21	-0.21	0.854049	1.14039	0.753528	-0.068114	2.09515	-0.21	2.22945	2.07859	0.543915	0.447287	2.11878	0.338877
ENSG00000168374	2595	ARF4	378	ARF2	ADP ribosylation factor 4	3.00073	3.09156	3.33125	3.52668	3.14769	3.28816	3.21635	3.32871	3.07813	2.89245	3.01793	3.33198	3.18152	3.11649	2.98089	3.02618	3.30332	3.14866	3.20449	3.07193	3.09449	2.9934	3.05501	3.16007	3.20326	3.27491	2.95398	2.94823	2.9413	3.14407	3.03612	3.1993	0.338542
ENSG00000074319	3558	TSG101	7251	TSG10|VPS23	tumor susceptibility 101	2.76155	2.8017	2.9464	2.7344	2.69865	2.81008	2.91423	2.88351	2.6549	2.45572	2.91328	2.72979	2.57451	2.66112	2.65387	2.75546	2.83336	2.87089	2.60837	2.72417	2.83738	2.86899	2.81106	2.52731	2.89615	2.7377	2.79327	2.74796	2.67689	2.77116	2.72144	2.7752	0.338469
ENSG00000155926	7491	SLA	6503	SLA1|SLAP	Src-like-adaptor	1.91223	2.10103	2.34483	2.65913	2.41811	2.36281	1.96484	2.35248	2.10577	2.36139	1.28459	2.51818	1.65102	2.05678	2.04214	2.17638	1.96581	1.08941	1.94067	1.94227	1.75139	2.01542	1.50356	1.89341	1.63086	2.94025	2.14659	1.66437	1.82032	1.28428	1.20061	2.53127	0.338439
ENSG00000109171	6306	SLAIN2	57606	KIAA1458	SLAIN motif family member 2	2.7126	2.889	3.13141	2.85285	2.80615	2.82138	2.84819	2.66241	2.78465	2.64126	2.72066	2.9091	2.7768	2.67345	2.67806	2.68749	2.78848	2.79105	2.85169	2.76685	2.68693	2.60094	2.79729	2.69702	2.78801	2.77885	2.70612	2.70009	2.63821	2.84873	2.77567	2.83725	0.33835
ENSG00000072135	5732	PTPN18	26469	BDP1|PTP-HSCF	protein tyrosine phosphatase, non-receptor type 18	3.23103	2.8483	2.94492	3.2382	2.9398	3.18463	3.04523	3.01836	2.77774	2.79877	3.48583	2.83025	3.03859	3.07513	3.16679	3.10638	3.19038	3.10419	3.03593	3.05131	3.23421	3.19779	3.23056	2.67573	3.10361	3.18216	3.23723	3.37986	3.23862	3.12626	2.67087	3.17878	0.338254
ENSG00000173930	5069	SLCO4C1	353189	OATP-H|OATP-M1|OATP4C1|OATPX|PRO2176|SLC21A20	solute carrier organic anion transporter family member 4C1	1.42911	3.32745	1.00044	2.75994	0.796338	1.36121	1.08978	1.55596	1.59463	-0.122914	2.3397	1.64394	1.70341	0.0790589	-0.00318228	0.059105	1.19989	0.753621	0.741097	1.23875	-0.21	1.03014	0.327472	0.656618	0.232916	1.28421	-0.21	1.05336	1.36438	0.242885	0.447287	1.83971	0.338251
ENSG00000169508	1685	GPR183	1880	EBI2	G protein-coupled receptor 183	1.69236	2.09243	2.08322	1.62864	2.27962	1.86434	1.70957	2.09308	1.72674	2.69465	0.832297	1.75789	1.29041	1.42148	1.64027	1.66116	1.57809	1.20592	2.01985	1.40715	1.3859	1.6441	1.10562	1.59863	1.21064	2.38619	1.29823	1.3166	1.37962	1.35683	0.924408	2.40007	0.338199
ENSG00000183023	21922	SLC8A1	6546	NCX1	solute carrier family 8 member A1	2.03568	2.06556	2.07232	2.24684	2.08478	1.81633	2.33282	2.19648	1.6896	1.94527	1.13333	1.97782	1.8795	2.33674	1.6096	1.92243	1.79588	2.14279	2.15885	2.07727	1.80087	1.18984	1.3052	1.68803	1.07801	2.4704	1.71845	1.42133	1.3322	1.41898	0.447287	2.08536	0.337996
ENSG00000135094	3005	SDS	10993	SDH	serine dehydratase	1.96272	1.64873	2.02982	1.80473	1.48272	1.82747	0.91369	1.8406	1.24244	1.84087	1.39657	1.33032	0.905056	0.924157	1.076	1.31438	1.4761	0.57753	1.07689	0.658965	1.34969	1.96799	-0.21	1.05456	0.776984	1.4517	1.58768	0.928417	1.27895	0.786953	0.572226	1.40342	0.337973
ENSG00000170298	2670	LGALS9B	284194		galectin 9B	0.349934	0.393459	1.27919	1.62201	1.41364	1.46132	0.91369	1.27072	0.543473	0.354207	0.0541457	1.90606	0.905056	0.778029	0.297848	1.33786	1.17507	0.2765	-0.0370538	0.658965	1.43512	1.37693	0.87154	-0.21	1.53395	1.05376	1.2236	1.20462	1.25965	1.14598	0.572226	1.28948	0.337967
ENSG00000198887	6606	SMC5	23137	SMC5L1	structural maintenance of chromosomes 5	3.09069	2.85735	3.14873	2.81641	2.99852	2.94184	3.0408	2.87045	2.84342	3.17463	3.01127	2.89956	2.8286	2.66789	2.81173	2.95563	2.95322	2.75579	2.76435	2.97072	2.91942	2.67904	3.13938	2.64339	2.9717	2.68621	2.9489	2.98363	3.09993	3.2996	3.11846	3.28468	0.3379
ENSG00000136802	5230	LRRC8A	56262	AGM5|LRRC8|SWELL1	leucine-rich repeat containing 8 family member A	2.54721	2.64388	3.25086	2.69332	2.85704	2.35472	3.04282	2.66742	2.69269	2.63296	2.99216	2.73183	2.59903	2.7639	2.28685	2.66763	2.63126	2.66655	2.87623	2.61896	2.53203	2.43383	2.69576	2.44195	2.53177	2.76218	2.70163	2.49005	2.50494	2.87382	2.58295	2.99534	0.337877
ENSG00000118482	10378	PHF3	23469		PHD finger protein 3	3.13597	3.252	3.56828	2.9362	3.09519	2.92328	2.95852	2.93884	2.94444	3.31626	2.94791	3.28979	2.83447	2.87355	2.94767	2.99209	3.07075	2.84411	2.96381	2.99462	2.94938	2.81784	3.09906	2.82467	2.91955	2.87592	2.90878	3.06584	2.97184	3.18564	2.95198	3.13178	0.337876
ENSG00000072736	8806	NFATC3	4775	NFAT4|NFATX	nuclear factor of activated T-cells 3	2.36697	2.3525	2.26051	2.5037	2.31297	2.27815	2.12119	2.09772	2.58189	2.59807	2.33061	2.48009	2.33642	2.30437	2.27098	2.32392	2.15414	2.1216	2.2618	2.17218	2.09855	2.21891	2.23863	2.05019	2.11373	2.44292	2.25248	2.25293	2.00713	2.18489	2.14335	2.27401	0.337589
ENSG00000236296	1989	GUSBP5	441046	GYPELOC441046	glucuronidase, beta pseudogene 5	0.827055	1.17161	1.20456	0.654191	0.729391	-0.0701578	0.855698	0.726654	0.418534	-0.21	0.531267	-0.201155	0.662018	0.380089	0.297848	0.536226	0.64359	0.452591	0.808044	0.658965	1.19208	1.25199	1.23056	0.0545584	0.886129	1.1677	0.621541	0.877265	0.762324	1.11795	0.447287	1.02984	0.337543
ENSG00000112081	7118	SRSF3	6428	SFRS3|SRp20	serine/arginine-rich splicing factor 3	3.51265	3.27598	3.62882	3.44518	3.4691	3.60406	3.49433	3.62879	3.43931	3.6602	3.52235	3.67994	3.42282	3.47105	3.48055	3.31798	3.48533	3.35857	3.46291	3.43798	3.45867	3.47384	3.46053	3.33605	3.60656	3.49277	3.43828	3.61684	3.51272	3.51612	3.4354	3.60744	0.337521
ENSG00000145335	4014	SNCA	6622	NACP|PARK1|PARK4|PD1	synuclein alpha	1.25302	2.01671	2.11771	0.809092	1.62334	0.628812	1.40854	0.823564	1.65742	2.31165	0.656206	0.643943	1.70341	1.193	1.67806	1.01335	0.84771	0.753621	0.808044	1.46514	0.686931	0.0758981	1.3052	-0.21	0.710037	1.53088	0.797632	0.673145	-0.21	0.242885	0.873256	0.590509	0.337403
ENSG00000149531	761	FRG1BP		C20orf80|FRG1B|bA348I14.2	FSHD region gene 1 family member B, pseudogene	2.22499	2.51731	2.37518	2.34565	2.00046	2.41556	2.14732	2.30929	2.47671	2.22344	2.36378	1.63135	1.95759	1.55618	2.36043	2.00849	2.27907	2.09274	2.07016	2.22951	2.38241	1.72911	1.99492	1.94665	2.24786	2.19677	2.09866	1.56524	2.29562	2.32207	2.38847	2.05663	0.337377
ENSG00000170629	5580	DPY19L2P2	349152		DPY19L2 pseudogene 2	1.58038	2.14933	1.65365	2.32761	1.12733	1.86936	0.855698	1.57175	1.32162	1.30845	1.83948	1.6501	0.838109	0.778029	1.54089	1.20523	1.24565	0.452591	1.26398	1.49147	0.942203	0.553019	1.20253	0.83271	1.01107	1.19988	1.24993	1.35439	1.31517	1.3398	1.17429	1.2189	0.337179
ENSG00000169379	4154	ARL13B	200894	ARL2L1|JBTS8	ADP ribosylation factor like GTPase 13B	2.19192	2.58098	2.69152	2.00222	2.27552	1.90297	2.03179	2.23518	2.26156	2.537	2.10336	2.16246	2.21225	2.29125	1.93634	2.02289	2.15414	2.10257	2.24398	2.12731	1.97023	2.1366	2.17257	1.89341	1.95719	2.19364	2.01948	1.92356	2.09332	1.97124	1.93865	2.20064	0.337164
ENSG00000143365	6512	RORC	6097	IMD42|NR1F3|RORG|RZR-GAMMA|RZRG|TOR	RAR related orphan receptor C	1.34993	2.69881	1.5445	1.67832	2.06518	1.40696	2.1144	1.62974	0.242443	1.13236	2.08353	0.643943	2.53708	1.57042	-0.00318228	1.66116	1.92689	2.20078	2.3014	2.20551	1.61121	0.376928	1.3052	0.83271	0.533946	2.12564	1.96396	1.20462	0.519286	0.720006	-0.21	1.83355	0.337098
ENSG00000144357	10063	UBR3	130507	ZNF650	ubiquitin protein ligase E3 component n-recognin 3 (putative)	2.72285	2.95813	2.92004	2.75751	2.85596	2.66062	2.7008	2.58399	2.99179	2.89454	2.82793	2.79928	2.79235	2.5339	2.76472	2.64569	2.71768	2.74779	2.86712	2.81186	2.77754	2.76521	2.79211	2.50016	2.74413	2.70889	2.60719	2.71768	2.62988	2.91591	2.80011	2.9625	0.337019
ENSG00000026751	4833	SLAMF7	57823	19A|CD319|CRACC|CS1	SLAM family member 7	2.38336	1.73588	1.81335	3.0178	1.8025	2.2154	1.66381	2.77587	1.24244	2.11008	1.13333	2.0977	2.08526	1.69184	1.75269	1.97292	2.03453	2.1658	1.69534	1.85209	1.68693	1.43763	1.59464	0.83271	1.89093	3.15585	1.69158	1.25293	1.70962	2.19713	2.3281	2.22649	0.336998
ENSG00000167984	6689	NLRC3	197358	CLR16.2|NOD3	NLR family, CARD domain containing 3	1.81233	1.73588	1.79283	2.63517	1.93801	2.12297	1.70957	2.12892	1.47289	2.00742	1.28459	1.90943	1.29041	1.80333	1.88891	2.07614	1.92689	0.97547	1.71113	1.65019	1.73615	1.72911	1.32747	1.58604	1.51167	2.53376	1.84556	1.51824	1.80372	1.52164	1.29238	2.07123	0.336922
ENSG00000221829	3614	FANCG	2189	FAG|XRCC9	Fanconi anemia complementation group G	2.06174	1.96166	2.52418	2.67301	2.33326	2.48007	2.28244	2.49008	2.43834	2.50853	2.87369	2.51568	2.14632	2.26939	2.22727	2.16969	2.34602	2.17137	2.15047	2.08385	2.278	2.52768	2.33607	2.09988	2.21292	2.34822	2.37359	2.19689	2.32035	2.08798	2.20569	2.1528	0.336833
ENSG00000178966	3507	RMI1	80010	BLAP75|C9orf76|FAAP75	RecQ mediated genome instability 1	2.12445	2.03691	2.99343	2.58434	2.02312	2.41556	2.05592	2.44056	2.11167	2.67711	2.63734	2.43332	2.05559	1.67012	1.68701	1.9936	1.93585	1.9925	1.90247	2.07727	1.83922	2.12122	1.82578	1.91189	2.12501	1.78615	2.40509	2.02339	1.91723	1.88634	1.80267	1.86351	0.33683
ENSG00000134532	10445	SOX5	6660	L-SOX5|L-SOX5B|L-SOX5F|LAMSHF	SRY-box 5	1.74787	1.17161	1.25571	1.74359	1.5423	0.77494	1.15673	1.35504	1.69729	0.831328	0.656206	1.14127	1.05996	1.67012	1.55312	1.42083	1.74396	1.08941	1.82028	1.46514	1.31018	0.677958	1.58274	1.0088	1.40901	1.85994	0.973724	1.08812	1.50829	1.26407	0.447287	1.91273	0.336749
ENSG00000234065	1359	MTND4P26			mitochondrially encoded NADH:ubiquinone oxidoreductase core subunit 4 pseudogene 26	0.894002	1.47264	0.845533	1.03954	0.25227	1.07597	0.964843	0.726654	1.43277	1.29206	-0.21	0.840238	-0.21	0.778029	0.598878	-0.21	1.22337	-0.0245304	0.565006	1.03918	0.766112	0.0758981	0.026442	0.355588	0.886129	0.530878	0.019481	1.01557	0.871468	0.418976	0.447287	0.687419	0.336662
ENSG00000135486	5093	HNRNPA1	3178	ALS19|ALS20|HNRPA1|HNRPA1L3|IBMPFD3|UP 1|hnRNP A1|hnRNP-A1	heterogeneous nuclear ribonucleoprotein A1	4.20064	4.07786	4.01889	4.11188	4.09156	4.15032	4.1194	4.01423	4.13445	4.3497	4.16685	4.32518	3.96022	3.97271	4.04859	3.93283	4.11253	3.97141	3.8897	4.02569	4.07207	3.98722	4.16522	4.12141	4.12174	4.05358	4.1563	4.09949	3.96094	4.0618	4.06296	4.18046	0.336633
ENSG00000277406	1466	CH17-385C13				0.747874	1.09243	0.778586	1.27149	-0.0487598	1.10593	0.70957	0.425624	0.418534	0.479146	0.753116	0.400905	0.360988	0.380089	0.695788	0.661165	1.12071	-0.0245304	0.661916	-0.0400055	0.833059	1.25199	0.725412	0.0545584	0.776984	1.28421	0.621541	1.22945	0.917226	0.896098	0.815264	0.833547	0.336576
ENSG00000102802	2294	MEDAG	84935	AWMS3|C13orf33|MEDA-4|MEDA4|hAWMS3	mesenteric estrogen dependent adipogenesis	1.12808	0.694489	2.25086	0.712182	1.42836	0.884085	1.40854	1.6928	1.56466	-0.122914	0.957236	0.944973	1.50712	1.91157	-0.00318228	0.360135	0.84771	0.929712	1.5862	1.19044	0.833059	0.376928	0.503563	0.53168	0.232916	1.93457	0.797632	-0.0258252	-0.0827741	0.896098	0.447287	1.67864	0.336564
ENSG00000196597	4622	ZNF782	158431		zinc finger protein 782	2.08233	2.04667	2.17362	2.02658	1.85433	1.94268	1.83668	1.64311	1.76749	2.35996	1.97842	2.02156	1.50712	1.64726	1.78215	1.9936	2.09384	1.61892	1.66192	2.0169	1.947	1.39812	1.99492	1.53168	2.02531	1.69721	2.04479	2.14149	2.04433	2.10022	1.95694	1.81452	0.336546
ENSG00000156973	2824	PDE6D	5147	JBTS22|PDED	phosphodiesterase 6D	2.10198	2.08366	2.45832	2.43646	2.2277	2.22431	2.18379	2.37257	2.05536	2.22733	2.09947	2.1333	2.08115	2.16896	2.2143	2.03223	2.26477	2.30385	2.12131	2.0169	2.231	2.5602	2.04763	1.8741	2.21064	2.29927	1.97852	2.10451	2.13207	2.14868	2.17699	2.12833	0.336321
ENSG00000188596	12914	CFAP54	144535	C12orf55|C12orf63	cilia and flagella associated 54	0.827055	1.09243	1.32265	1.32761	0.905483	0.406963	1.12454	1.62974	0.543473	1.21951	0.0541457	1.09988	0.963048	1.0333	0.774969	1.13829	1.0238	-0.0245304	1.1934	0.658965	0.686931	-0.21	1.32747	0.656618	0.886129	1.39618	1.32051	0.877265	0.820316	0.896098	-0.21	1.46557	0.336283
ENSG00000203650	3861	LINC01285	101928287		long intergenic non-protein coding RNA 1285	0.0489035	1.47264	1.5915	1.13131	0.905483	2.45876	0.61266	-0.21	1.65742	-0.122914	0.753116	0.912788	1.75015	1.0333	-0.00318228	0.962195	2.05183	0.929712	1.77586	0.437116	1.21841	1.59441	0.628502	0.0545584	0.409007	1.41548	0.718451	0.928417	0.519286	1.22061	0.271196	1.13458	0.336267
ENSG00000152465	6470	NMT2	9397		N-myristoyltransferase 2	2.27421	2.68793	2.67068	2.47091	2.33326	2.04711	2.18669	2.28296	2.72029	2.37263	2.51504	2.32389	2.53417	2.22828	2.00542	2.36013	2.31937	2.28297	2.3303	2.25885	1.97919	2.24616	2.312	1.98398	2.01467	2.33479	2.65092	2.40714	2.28271	2.21832	1.85098	2.27625	0.336177
ENSG00000153827	12594	TRIP12	9320	TRIP-12|ULF	thyroid hormone receptor interactor 12	3.31396	3.32339	3.4222	3.45402	3.37169	3.40624	3.34364	3.14371	3.21139	3.32113	3.28049	3.3918	3.37635	3.08381	3.32131	3.26132	3.23287	3.20207	3.34316	3.37128	3.32682	3.4721	3.3611	3.04312	3.30773	3.27984	3.25324	3.32228	3.34292	3.48356	3.36689	3.46412	0.335858
ENSG00000100060	3042	MFNG	4242		MFNG O-fucosylpeptide 3-beta-N-acetylglucosaminyltransferase	1.7391	1.43485	1.97356	1.84652	1.90063	1.49804	1.63385	1.86496	1.41853	2.66027	2.61763	1.78562	1.33871	1.91791	1.72921	1.70256	1.62586	1.35568	1.83801	1.28221	1.45036	1.35465	1.20253	1.28501	0.973279	2.33706	1.46664	1.1203	1.39435	0.983248	0.748317	1.43561	0.335431
ENSG00000263893	889	CTD-3010D24				0.827055	-0.21	1.00044	0.763335	1.06518	1.13396	0.61266	0.601716	0.786511	0.576056	0.531267	0.643943	0.963048	0.380089	0.95106	0.962195	1.12071	0.753621	0.263976	-0.0400055	0.891051	1.03014	1.02644	-0.21	1.27431	1.008	0.864579	0.877265	0.871468	0.983248	1.01156	0.687419	0.335377
ENSG00000070778	7670	PTPN21	11099	PTPD1|PTPRL10	protein tyrosine phosphatase, non-receptor type 21	2.62178	2.57244	2.7063	2.29197	2.43411	2.13936	2.28706	2.40335	2.44927	2.50547	2.12233	2.41163	2.32003	2.37132	2.37339	2.34014	2.65134	2.35928	2.37625	2.40715	2.55499	2.1658	2.56047	2.04133	2.41045	2.32791	2.49949	2.4766	2.5884	2.59795	2.40473	2.48951	0.335179
ENSG00000156587	2062	UBE2L6	9246	RIG-B|UBCH8	ubiquitin conjugating enzyme E2 L6	2.59668	2.49037	2.87781	3.26348	2.90452	3.24032	2.57527	3.1499	2.28384	2.70703	1.51654	2.81713	2.29295	2.51997	2.45772	2.38544	2.89205	2.54484	2.50202	2.34381	2.85895	3.27207	2.50932	2.15493	2.85149	2.88048	3.13542	2.5859	2.71032	2.47461	2.39992	2.94076	0.335111
ENSG00000102302	4343	FGD1	2245	AAS|FGDY|MRXS16|ZFYVE3	FYVE, RhoGEF and PH domain containing 1	1.7391	1.96166	2.36216	2.22739	1.85433	1.98292	1.62338	1.42562	2.43834	2.27676	2.3397	1.98918	1.52236	1.97115	1.86605	1.70256	1.89401	1.61892	1.93607	1.47851	1.66006	1.22203	1.96596	1.78695	1.43704	1.51615	1.51084	2.04606	1.6162	2.10621	1.62338	1.93293	0.335041
ENSG00000055332	10753	EIF2AK2	5610	EIF2AK1|PKR|PPP1R83|PRKR	eukaryotic translation initiation factor 2 alpha kinase 2	3.08951	3.07289	3.30793	3.29835	3.24261	3.16739	3.04322	3.12935	3.19402	3.36153	3.08636	3.3275	3.11072	3.06359	3.02089	3.06771	3.22337	3.00809	3.11828	3.05236	3.17435	3.20559	3.09426	2.97206	3.14033	2.94696	3.115	3.34041	3.05899	3.15298	3.08008	3.11975	0.335016
ENSG00000178199	6733	ZC3H12D	340152	C6orf95|MCPIP4|TFL|dJ281H8.1|p34	zinc finger CCCH-type containing 12D	1.19503	1.17161	1.36216	1.90946	1.79009	1.68572	1.44196	1.62974	1.1175	1.40856	0.355176	1.61176	0.537079	1.193	1.17291	1.63889	1.12071	0.452591	1.26398	1.5163	1.06714	0.677958	0.503563	0.899656	0.973279	2.07906	1.19557	1.05336	1.03117	0.720006	0.447287	1.6117	0.334787
ENSG00000152492	9183	CCDC50	152137	C3orf6|DFNA44|YMER	coiled-coil domain containing 50	3.11073	3.0486	3.29666	2.93229	3.07148	2.54684	2.89483	2.9085	3.08161	3.67924	2.90845	2.95871	2.81659	2.80903	2.78144	2.90358	3.08732	2.90591	2.91477	3.00921	3.01694	2.9052	2.99539	2.8356	2.85977	3.04365	2.75667	2.96629	3.04498	3.04737	2.94144	3.09836	0.334769
ENSG00000205683	6889	DPF3	8110	BAF45C|CERD4	double PHD fingers 3	0.894002	1.82482	1.89806	1.30045	0.5533	1.32778	0.487722	1.35504	1.02059	0.354207	-0.21	0.643943	0.662018	0.982149	0.996818	0.059105	1.05856	-0.21	1.07689	0.437116	0.686931	0.553019	0.725412	0.656618	-0.21	1.51615	1.19557	-0.21	0.917226	0.786953	0.271196	0.891539	0.334406
ENSG00000100191	2030	SLC5A4	6527	DJ90G24.4|SAAT1|SGLT3	solute carrier family 5 member 4	1.68237	1.47264	2.04183	1.24046	0.992633	1.00902	1.0106	1.23854	0.895655	1.5303	0.832297	0.974936	1.29041	1.49403	1.58788	0.360135	1.0238	0.820568	1.36089	1.19044	1.02935	0.677958	0.929532	0.753528	0.409007	1.41548	1.39969	1.49269	1.25965	1.19713	0.271196	1.19257	0.334369
ENSG00000074054	11052	CLASP1	23332	MAST1	cytoplasmic linker associated protein 1	2.88141	2.9159	2.91478	2.91664	3.03042	2.76363	3.0119	2.64311	2.91822	2.98055	2.62818	2.77885	3.06083	2.75849	2.75421	2.94333	2.99073	2.85284	3.00592	2.99462	2.99357	2.63819	3.02861	2.61922	2.96772	2.86197	2.76999	2.99371	3.06829	3.0307	2.89237	3.01211	0.334272
ENSG00000047644	7114	WWC3	55841	BM042	WWC family member 3	2.76323	2.58658	2.99563	2.81897	2.51709	2.57329	2.66574	2.55756	2.88934	2.76301	2.39854	2.37288	2.53417	2.74838	2.53715	2.67715	2.28108	2.70625	2.81482	2.6103	2.54184	2.0845	2.56426	2.49072	2.53719	2.75273	2.47433	2.52562	2.68065	2.66284	2.43999	2.72802	0.334266
ENSG00000242247	3273	ARFGAP3	26286	ARFGAP1	ADP ribosylation factor GTPase activating protein 3	2.61711	2.64631	2.89971	2.79542	2.73371	2.59542	2.747	2.48821	2.68414	2.87752	2.4215	2.76405	2.7302	2.6256	2.45772	2.45704	2.60832	2.48062	2.84604	2.39933	2.3284	2.4942	2.24655	2.66094	2.12501	2.92299	2.14005	2.32053	2.23109	2.36674	2.17699	2.72802	0.334054
ENSG00000102057	6082	KCND1	3750	KV4.1	potassium voltage-gated channel subfamily D member 1	2.0489	0.995519	2.22574	2.54866	2.05845	1.44836	1.82351	2.01109	2.49772	1.99436	1.37636	1.19679	2.03309	1.65884	1.97909	1.7493	1.96993	1.78165	1.65314	1.81125	1.86877	1.61997	2.01767	1.78695	1.62208	1.8733	1.81882	1.65542	1.97792	1.91958	1.67774	1.74432	0.333946
ENSG00000142552	1703	RCN3	57333	RLP49	reticulocalbin 3	2.00315	2.09243	3.12232	2.17458	2.36454	2.69102	2.08615	2.4729	2.53581	1.75215	2.353	2.01895	1.94645	2.58012	1.92624	1.92243	1.80195	1.97547	2.27258	1.81733	1.80087	1.18984	1.55792	2.13011	1.46336	2.48673	1.61055	1.61763	1.84151	1.44701	1.41732	1.77378	0.333715
ENSG00000117519	2783	CNN3	1266		calponin 3	3.11746	3.45566	3.06751	3.32218	3.00123	2.71446	2.94409	3.1769	2.9987	3.48379	2.90906	2.49782	3.24237	2.91284	2.73481	2.57893	2.4025	2.56093	3.12491	2.77557	2.75586	2.6249	2.53023	3.14092	2.89283	3.22343	2.33963	2.49531	2.67538	2.76987	2.41421	3.06654	0.333584
ENSG00000105376	3935	ICAM5	7087	TLCN|TLN	intercellular adhesion molecule 5	1.25302	0.694489	1.66319	1.8344	1.06518	2.32604	0.91369	0.902746	1.14553	2.5556	1.70736	1.6501	0.905056	0.778029	0.899908	0.962195	0.24565	1.01686	1.21822	0.863085	-0.0120392	1.52306	1.10562	1.1685	0.232916	1.61006	0.621541	0.576235	-0.21	0.543915	-0.21	1.13458	0.333582
ENSG00000106615	3533	RHEB	6009	RHEB2	Ras homolog enriched in brain	2.88077	3.0581	3.39976	2.87167	2.80372	3.06941	2.82285	3.17459	2.94141	3.02445	2.79451	2.98325	2.85445	2.87215	2.73082	2.7358	2.77392	2.90489	2.84944	2.73011	2.81983	2.84082	2.87216	2.71161	2.89567	2.81942	3.04108	2.81927	2.66464	2.85195	2.83527	2.84759	0.333472
ENSG00000145817	3698	YIPF5	81555	FinGER5|SB140|SMAP-5|SMAP5|YIP1A	Yip1 domain family member 5	2.8256	2.80843	3.17011	2.76043	2.82746	2.59354	2.9725	2.85618	2.69192	2.58974	2.44508	2.80445	2.75456	2.80497	2.63531	2.58673	2.96374	2.99749	2.49315	2.67933	2.79142	2.732	2.80096	2.65335	2.72076	2.829	2.63438	2.63314	2.71032	2.83228	2.74028	2.69687	0.333459
ENSG00000109445	2536	ZNF330	27309	HSA6591|NOA36	zinc finger protein 330	2.52166	2.85436	2.5915	2.52593	2.45775	2.63227	2.39621	2.31212	2.67701	3.09615	2.37429	2.36822	2.38424	2.34151	2.47249	2.29715	2.50572	2.48735	2.39431	2.43712	2.54184	2.26059	2.56927	2.47616	2.6578	2.49309	2.56106	2.46273	2.57619	2.58826	2.55788	2.67059	0.333304
ENSG00000065970	6297	FOXJ2	55810	FHX	forkhead box J2	2.63774	2.43878	2.77349	3.06988	2.61682	2.46387	2.48917	2.5102	2.60605	2.72032	2.78169	3.09088	2.5863	2.52154	2.64126	2.44827	2.58807	2.38877	2.60243	2.43129	2.46653	2.6249	2.57545	2.06316	2.39278	2.64259	2.48783	2.64535	2.48189	2.57532	2.59341	2.50828	0.333102
ENSG00000180660	3028	MAB21L1	4081	CAGR1|Nbla00126	mab-21 like 1	1.34993	0.393459	1.32265	0.809092	1.06518	-0.21	1.26587	2.10232	1.59463	-0.21	-0.21	0.275966	0.537079	0.0790589	-0.00318228	0.059105	0.722772	-0.21	0.661916	0.261025	-0.21	0.376928	1.28171	-0.21	0.630856	0.831908	-0.21	1.29639	0.519286	1.1723	1.17429	0.833547	0.332881
ENSG00000146112	4599	PPP1R18	170954|107987457	HKMT1098|KIAA1949	protein phosphatase 1 regulatory subunit 18	2.69629	2.39778	3.2078	2.64983	3.01532	2.66941	2.75646	2.73525	2.81763	2.70575	1.94064	2.45494	2.94588	2.91029	2.41842	2.58544	2.65979	2.60995	2.95061	2.40715	2.66098	2.43192	2.07952	2.44016	2.38059	3.06278	2.36973	2.18369	2.47713	2.71418	2.19547	2.53622	0.332873
ENSG00000166313	5244	APBB1	322	FE65|MGC:9072|RIR	amyloid beta precursor protein binding family B member 1	1.7813	2.5488	2.04965	2.11012	2.32415	1.36121	1.66381	1.97585	2.18939	2.28192	0.531267	1.72312	1.42169	2.10025	1.78215	2.00359	1.50092	1.15156	1.97998	1.59346	1.95644	1.37693	2.25175	1.25868	1.80695	2.30903	1.57578	2.29432	2.15275	2.00631	1.2712	2.14378	0.332814
ENSG00000157827	6574	FMNL2	114793	FHOD2	formin like 2	2.75305	3.47804	3.24248	2.58288	2.52295	2.19701	2.25611	2.39411	2.9626	3.19431	2.86168	3.00269	2.80503	2.18627	2.5967	2.55187	2.7005	2.30181	2.38783	2.42389	2.47368	2.2773	2.82578	1.89966	2.65205	2.69324	2.43778	2.93796	2.79632	2.74051	2.72298	2.78294	0.332781
ENSG00000145113	21021	MUC4	4585	ASGP|HSA276359|MUC-4	mucin 4, cell surface associated	1.39133	1.73588	1.20456	3.75278	2.61776	3.28433	2.04402	1.87278	1.33935	2.76188	4.76098	2.13128	1.80815	0.681119	1.98359	2.20832	1.81385	1.68304	1.6064	1.71587	1.31018	2.43001	0.87154	1.09595	1.42325	2.47536	2.40865	2.14149	1.58932	1.6231	0.572226	3.66523	0.332626
ENSG00000148019	14355	CEP78	84131	C9orf81|IP63	centrosomal protein 78	2.46886	2.62391	3.12494	2.7813	2.54342	2.63996	2.37233	2.78356	2.70708	3.18735	3.005	2.79096	2.29041	2.5023	2.20364	2.69559	2.49116	2.30992	2.30537	2.41024	2.51688	2.49087	2.43468	2.24208	2.45433	2.2686	2.59351	2.52195	2.57044	2.48218	2.51299	2.50959	0.332605
ENSG00000241506	1320	PSMC1P1		PSMC1P|bcm3415	proteasome 26S subunit, ATPase 1 pseudogene 1	0.951994	1.43485	1.72471	1.31424	0.992633	1.10593	1.24105	1.53957	1.45993	1.23881	1.05415	1.23021	1.26408	0.924157	0.899908	0.536226	0.986013	1.08941	0.962946	1.21527	1.1019	1.18984	1.14039	1.20069	1.23292	1.008	1.24993	1.15027	0.871468	1.19713	0.815264	1.10239	0.332595
ENSG00000102781	8172	KATNAL1	84056		katanin catalytic subunit A1 like 1	1.88775	2.57815	2.63892	2.26088	2.14714	1.00902	1.61266	1.93077	2.02777	2.49722	1.09554	2.22536	1.88603	1.8784	1.88331	1.75807	2.13775	1.45259	1.89237	1.71587	1.68693	1.03014	1.88976	1.13374	1.3121	2.01754	1.61055	2.12951	1.65759	1.80518	1.48868	1.88608	0.332295
ENSG00000122958	5116	VPS26A	9559	HB58|Hbeta58|PEP8A|VPS26	VPS26 retromer complex component A	2.8285	3.08366	2.99869	2.94423	2.92988	3.01727	2.90436	2.76508	2.7324	2.85572	3.0231	3.05628	2.95759	2.73802	2.8306	2.75807	2.91497	2.87693	2.76913	2.7769	2.8465	2.93982	2.94657	2.80119	2.87587	2.78776	2.85707	2.84981	2.71032	2.94272	2.84523	2.91221	0.332199
ENSG00000077514	5508	POLD3	10714	P66|P68|PPP1R128	polymerase (DNA) delta 3, accessory subunit	2.74175	2.37118	3.01747	2.70617	2.424	2.6047	2.54463	2.62838	2.37758	2.78288	2.68356	2.37403	2.29295	2.38009	2.44086	2.34241	2.25849	2.44529	2.37119	2.43856	2.41771	2.70633	2.28171	2.44726	2.43568	2.39815	2.48635	2.32636	2.28271	2.35347	2.33	2.36866	0.332145
ENSG00000108861	4997	DUSP3	1845	VHR	dual specificity phosphatase 3	2.69629	3.38157	2.9921	2.72974	2.94863	2.87432	2.92441	2.88351	2.84775	3.00645	2.80233	2.78066	2.89183	2.77976	2.72027	2.68749	2.79832	2.6549	2.7447	2.67432	2.71631	2.95154	2.82232	2.82908	2.67696	3.06108	2.8423	2.65269	2.53318	2.61488	2.62241	2.907	0.331957
ENSG00000109332	10044	UBE2D3	7323	E2(17)KB3|UBC4/5|UBCH5C	ubiquitin conjugating enzyme E2 D3	3.47785	3.51205	3.59582	3.39455	3.4256	3.45372	3.48365	3.4787	3.41998	3.60381	3.02496	3.31246	3.37065	3.36326	3.32966	3.37717	3.44279	3.45158	3.37675	3.4056	3.44005	3.38998	3.52969	3.38921	3.50394	3.45204	3.34623	3.40199	3.37887	3.53977	3.45017	3.55876	0.331543
ENSG00000136167	4962	LCP1	3936	CP64|HEL-S-37|L-PLASTIN|LC64P|LPL|PLS2	lymphocyte cytosolic protein 1	2.31608	2.56955	3.44385	3.58127	2.99421	2.9856	3.18698	3.21872	3.13731	2.8937	1.54551	3.27914	3.2258	2.84099	3.00923	2.74305	3.16967	2.42572	3.02137	2.68345	2.45925	2.35693	2.87892	2.37053	2.15199	3.56923	2.60831	1.99121	2.33387	2.5318	2.37329	3.02388	0.331532
ENSG00000097033	6881	SH3GLB1	51100	Bif-1|CGI-61|PPP1R70|dJ612B15.2	SH3 domain containing GRB2 like endophilin B1	3.21444	3.10103	3.25763	3.23593	3.20142	3.40609	3.19101	3.01836	2.9453	2.9559	3.21701	3.16076	3.11188	3.10885	3.14326	3.13611	3.31439	3.13443	3.18748	3.1132	3.18579	3.40059	3.37997	2.93651	3.20697	3.21121	3.08506	3.23994	3.15653	3.33858	3.25886	3.32411	0.33153
ENSG00000134283	12155	PPHLN1	51535	CR|HSPC206|HSPC232	periphilin 1	3.06342	2.94491	3.22211	2.85127	2.88473	2.78536	2.86186	2.9734	3.22652	2.94042	2.99066	3.20793	2.82189	2.78407	2.8388	2.87931	3.01057	2.77961	2.8018	2.85927	2.95551	2.76963	3.03844	2.82541	2.97682	2.88945	2.85454	2.94172	2.94253	2.9688	2.96843	2.9349	0.331495
ENSG00000237298	20654	TTN-AS1	100506866|101927055		TTN antisense RNA 1	2.03568	2.08366	1.69063	1.54946	1.51944	1.75592	1.473	1.98792	1.91454	2.04144	1.9054	1.17906	1.87287	1.73227	1.93634	1.77511	2.19504	1.64757	1.45431	1.79884	2.09855	2.02529	2.28651	0.656618	1.96531	1.75273	1.72705	2.15027	1.89035	1.8961	2.07397	1.88608	0.331388
ENSG00000250133	2216	HOXC-AS2	100874364		HOXC cluster antisense RNA 2	0.349934	1.99552	1.17653	1.58724	0.65021	1.40696	0.487722	0.902746	1.64038	1.3956	0.753116	1.0776	0.537079	1.193	-0.21	0.360135	-0.21	-0.21	1.21822	-0.21	0.590021	0.920996	0.026442	-0.21	0.232916	0.831908	0.320511	-0.21	-0.21	-0.21	0.271196	-0.21	0.331334
ENSG00000171067	3403	C11orf24	53838	DM4E3	chromosome 11 open reading frame 24	2.16948	2.32796	2.8801	2.61663	2.43554	2.47515	2.32657	2.56234	2.71226	2.11008	2.47739	2.18978	2.50712	2.45197	2.29128	2.23808	2.47737	2.43936	2.44151	2.11836	2.49984	2.52615	2.41561	2.3747	2.48939	2.71651	2.21538	2.26421	2.28829	2.43601	2.48471	2.34256	0.33112
ENSG00000102837	2843	OLFM4	10562	GC1|GW112|OLM4|OlfD|UNQ362|bA209J19.1|hGC-1|hOLfD	olfactomedin 4	-0.21	-0.21	-0.21	3.21512	2.7721	-0.21	3.03672	-0.21	0.844503	3.07049	2.20027	2.36351	-0.21	-0.21	-0.21	-0.21	-0.21	-0.0245304	0.741097	1.73085	-0.21	-0.21	-0.21	-0.21	-0.21	3.74959	-0.21	0.275205	-0.0827741	-0.21	-0.21	0.46557	0.33103
ENSG00000172845	17223	SP3	6670	SPR2	Sp3 transcription factor	2.91814	2.9966	3.13874	3.08807	3.04431	3.12519	2.97107	2.87278	3.21649	3.12824	3.0282	3.25839	3.00592	2.71855	3.00414	2.8515	2.92234	2.95136	3.07589	3.03809	2.91172	3.05681	3.06027	2.7068	2.98304	2.98215	2.95499	2.95463	2.89723	3.14051	3.06742	3.09566	0.330893
ENSG00000137558	7159	PI15	51050	CRISP8|P24TI|P25TI	peptidase inhibitor 15	-0.21	0.694489	2.18228	2.09239	0.992633	2.04711	2.18379	0.124594	1.86569	1.17812	0.531267	2.23501	1.66202	0.982149	1.31904	-0.21	2.61672	-0.21	2.09328	-0.21	-0.21	1.11729	0.725412	-0.21	0.232916	1.77803	0.019481	1.1203	0.519286	0.543915	0.669136	0.687419	0.33086
ENSG00000144681	4396	STAC	6769	STAC1	SH3 and cysteine rich domain	0.747874	0.995519	1.07962	1.61527	0.796338	0.628812	-0.21	0.969692	0.982806	-0.122914	-0.21	1.75789	0.963048	0.85721	0.996818	0.536226	1.96993	-0.21	0.565006	-0.21	0.686931	-0.21	1.64969	0.753528	-0.21	1.70697	0.320511	1.20462	0.394347	1.72001	-0.21	1.69602	0.330311
ENSG00000163568	1874	AIM2	9447	PYHIN4	absent in melanoma 2	1.63997	-0.21	2.77568	2.49033	2.70559	1.27226	2.01492	2.4124	0.786511	1.10753	0.355176	2.80787	2.25029	1.73227	0.899908	0.661165	3.10599	0.452591	1.48146	0.562055	2.55616	2.12898	2.96546	0.53168	2.59747	1.67701	2.36387	1.37211	2.75921	2.79555	1.97449	2.74962	0.33031
ENSG00000138279	2862	ANXA7	310	ANX7|SNX|SYNEXIN	annexin A7	2.86911	3.1432	3.10697	3.01131	2.96744	2.88069	2.90658	2.79391	2.7752	2.62605	2.93094	2.89576	2.99243	2.7493	2.92058	2.76411	2.82486	2.76222	2.8556	2.84024	2.94748	2.90262	2.95227	2.77056	3.05802	3.0199	2.81536	2.88051	2.7969	3.03668	2.95334	3.10206	0.330268
ENSG00000129518	2021	EAPP	55837	BM036|C14orf11	E2F associated phosphoprotein	2.55945	2.65828	2.66789	2.55182	2.50633	2.59165	2.55714	2.55916	2.5888	2.53984	2.47575	2.671	2.26408	2.40539	2.47249	2.33786	2.45517	2.53177	2.48669	2.5187	2.69892	2.64292	2.59229	2.44901	2.6793	2.5788	2.52191	2.64812	2.5884	2.57228	2.58083	2.64646	0.330194
ENSG00000168060	4048	NAALADL1	10004	I100|NAALADASEL	N-acetylated alpha-linked acidic dipeptidase-like 1	1.54027	-0.21	0.699405	1.32761	1.18169	1.4212	0.788752	1.27072	1.35639	0.956267	0.899244	0.701935	0.963048	1.40128	1.50197	1.2352	1.14874	0.929712	1.59641	1.21527	1.70396	0.978988	1.14039	0.53168	1.07801	1.68722	0.973724	0.752326	1.48543	1.14598	-0.0298343	1.13458	0.330189
ENSG00000129116	10128	PALLD	23022	CGI-151|CGI151|MYN|PNCA1|SIH002	palladin, cytoskeletal associated protein	2.61593	3.2097	3.42138	2.93587	3.07607	2.55102	2.82949	2.87741	2.85787	3.43711	3.05109	2.86925	2.81735	3.11047	2.74963	2.67295	2.67297	2.54014	3.12581	2.61801	2.71306	2.4975	2.7846	2.60233	2.7745	3.45048	2.51503	2.75593	2.7648	2.84003	2.78839	2.97343	0.33013
ENSG00000119471	3307	HSDL2	84263	C9orf99|SDR13C1	hydroxysteroid dehydrogenase like 2	3.09384	3.11855	2.80184	2.39116	2.76282	3.04811	2.7902	3.19574	3.12695	3.10677	2.82793	2.61575	2.56781	2.43699	2.71698	2.80183	2.99654	2.7608	2.51195	2.74318	2.94269	2.99288	3.01052	2.44016	3.00634	2.61724	2.86644	2.76022	2.80709	2.97928	2.99752	3.04037	0.330125
ENSG00000112182	9787	BACH2	60468	BTBD25	BTB domain and CNC homolog 2	1.27935	1.17161	1.56864	1.1893	1.62334	1.00902	1.21472	1.12459	0.895655	1.89827	0.531267	1.49782	1.98938	1.12045	1.11076	1.56425	1.37598	1.17959	0.962946	1.55106	0.833059	-0.21	1.17257	-0.21	0.232916	1.51615	0.496602	1.29639	1.25965	1.30358	1.01156	1.16454	0.330073
ENSG00000059758	6467	CDK17	5128	PCTAIRE2|PCTK2	cyclin-dependent kinase 17	2.73732	2.62391	2.77276	2.52006	2.85541	2.7394	2.80089	2.40563	2.82337	2.78664	2.59945	2.66157	2.7302	2.51681	2.54089	2.57365	2.7058	2.67876	2.81298	2.64484	2.53941	2.24025	2.72367	2.67884	2.58316	2.64147	2.48188	2.56189	2.54664	2.79616	2.65411	2.79122	0.329878
ENSG00000163840	5768	DTX3L	151636	BBAP	deltex 3 like, E3 ubiquitin ligase	2.94488	2.75139	2.97953	3.24062	2.98507	3.31042	2.7785	2.92531	2.85681	3.04499	2.85072	3.3044	2.78012	2.7105	2.92265	2.84727	3.09904	2.70301	2.77116	2.82628	3.01286	3.07372	2.95993	2.74119	3.10038	2.92063	3.1733	3.10515	3.0345	2.97407	2.91907	3.1352	0.329859
ENSG00000175354	8718	PTPN2	5771	PTN2|PTPT|TC-PTP|TCELLPTP|TCPTP	protein tyrosine phosphatase, non-receptor type 2	2.94044	2.9185	2.97125	3.08117	2.82398	3.10997	2.93797	2.88577	2.54779	2.89119	2.94345	2.89471	2.53417	2.7054	2.81306	2.90296	2.86942	2.83461	2.71268	2.96945	2.88117	2.89015	2.92899	2.81271	2.89045	2.97752	2.77915	2.8309	2.92497	2.97164	2.93584	3.03063	0.32985
ENSG00000181126	5662	HLA-V	352962	HLA-75|dJ377H14.4	major histocompatibility complex, class I, V (pseudogene)	0.650964	1.75519	2.22574	1.70119	2.15536	1.91211	1.5669	0.726654	1.17186	0.722184	-0.21	0.0998751	1.98938	1.35781	0.899908	1.2352	1.98205	0.57753	1.89744	1.35793	0.987961	0.978988	0.980684	0.355588	1.57534	1.22985	1.38121	1.43657	1.23945	1.55464	0.970166	1.95224	0.329832
ENSG00000186105	2163	LRRC70	100130733	SLRN	leucine rich repeat containing 70	0.894002	1.23856	0.903525	0.712182	1.27346	0.628812	0.91369	0.726654	1.1175	1.21951	0.832297	0.753088	0.662018	1.0333	0.297848	0.360135	0.722772	0.67444	1.16707	0.914237	0.766112	0.0758981	0.628502	0.753528	-0.068114	1.22985	0.864579	0.451296	0.695377	0.983248	0.669136	1.19257	0.329704
ENSG00000145996	4602	CDKAL1	54901		CDK5 regulatory subunit associated protein 1 like 1	2.21326	2.26852	2.68528	2.26999	2.31297	2.34146	2.32447	2.32049	2.32702	2.45458	2.42521	2.58203	2.32478	2.16896	2.09373	2.20832	2.2689	2.2565	2.14764	2.2433	2.2028	2.40428	2.21396	2.15493	2.20835	2.20909	2.24479	2.08812	2.1844	2.25783	2.20061	2.25327	0.329683
ENSG00000176401	1865	EID2B	126272	EID-2B|EID-3	EP300 interacting inhibitor of differentiation 2B	1.12808	1.94976	1.5445	1.5251	1.29366	0.628812	0.855698	0.902746	1.44656	2.11261	1.23024	0.878026	1.33871	1.22519	0.841916	1.0591	1.0238	0.452591	1.07689	1.13609	0.987961	0.854049	0.327472	0.899656	0.630856	1.28421	0.019481	-0.21	0.519286	0.720006	0.271196	0.7666	0.329631
ENSG00000152422	2676	XRCC4	7518	SSMED	X-ray repair complementing defective repair in Chinese hamster cells 4	1.721	1.7914	2.23088	1.94581	1.93351	1.97906	1.84311	1.94414	1.82223	2.09457	2.16136	2.1452	1.79235	1.88524	1.66892	1.70256	1.76416	1.94395	1.44007	1.70036	1.76611	1.91475	1.77463	1.83271	1.79521	2.07495	1.90597	1.78035	1.47353	1.75477	1.81526	1.99277	0.329616
ENSG00000170113	8686	NIPA1	123606	FSP3|SPG6	non imprinted in Prader-Willi/Angelman syndrome 1	2.32994	2.69231	2.73443	2.68761	2.42253	2.93373	2.43874	2.17381	2.47289	2.47478	2.61165	2.37519	2.69645	1.93639	2.42979	2.37508	2.50092	2.26327	2.48277	1.96432	2.27576	2.48752	2.50211	2.37884	2.20604	2.22402	2.33963	2.69018	2.29744	2.39822	2.37841	2.41005	0.329382
ENSG00000187627	7166	RGPD1	400966	RGP1|RGPD2|RanBP2L2	RANBP2-like and GRIP domain containing 1	1.62869	1.09243	0.845533	1.88464	-0.0487598	0.628812	0.0106003	0.969692	1.05536	0.831328	-0.21	1.36705	0.838109	0.0790589	0.297848	0.962195	0.898863	-0.0245304	1.2417	1.00139	1.8075	-0.21	0.980684	0.0545584	0.409007	0.956846	1.01948	1.35439	0.519286	0.242885	0.447287	0.988449	0.329377
ENSG00000054148	1612	PHPT1	29085	CGI-202|HEL-S-132P|HSPC141|PHP14	phosphohistidine phosphatase 1	2.48347	2.68572	2.69063	2.61459	2.72062	2.74142	2.76188	2.86179	2.84667	2.6853	2.97997	2.44328	2.59525	2.65077	2.39476	2.58673	2.72205	2.58825	2.35211	2.13026	2.64502	2.8526	2.58395	2.53312	2.51281	2.4603	2.5052	2.39413	2.51929	2.35515	2.5488	2.38639	0.329356
ENSG00000131375	5596	CAPN7	23473	CALPAIN7|PALBH	calpain 7	2.84059	2.8483	2.80184	2.74861	2.69397	2.80083	2.67618	2.52253	2.95761	2.62605	2.6441	2.82579	2.71317	2.55907	2.70778	2.59313	2.81209	2.59456	2.66365	2.77291	2.72116	2.60992	2.81532	2.6309	2.63518	2.61126	2.59235	2.77831	2.7648	2.84277	2.8165	2.87324	0.329325
ENSG00000133703	7302	KRAS	3845	C-K-RAS|CFC2|K-RAS2A|K-RAS2B|K-RAS4A|K-RAS4B|KI-RAS|KRAS1|KRAS2|NS|NS3|RALD|RASK2	KRAS proto-oncogene, GTPase	2.63097	2.67221	2.99519	2.8401	2.90161	3.07286	2.87392	2.74888	2.91129	3.16129	2.91925	3.11586	2.87019	2.59228	2.74423	2.66549	2.82601	2.68643	2.78249	2.7709	2.73692	2.74707	2.81248	2.71732	2.77884	2.67493	2.9585	2.77558	2.68438	2.92277	2.69852	2.97834	0.329299
ENSG00000140043	8072	PTGR2	145482	HEL-S-298|PGR2|ZADH1	prostaglandin reductase 2	1.86182	2.18585	1.86376	1.9129	1.56402	1.47391	1.59038	1.61596	1.7338	2.03545	1.79451	1.50642	1.60403	1.22519	1.67806	1.50626	1.95746	1.7389	1.54273	1.81125	1.80087	1.65568	1.88377	1.30983	1.73807	1.57227	1.89454	1.94266	1.77456	1.70528	1.86779	1.78779	0.329241
ENSG00000165916	2276	PSMC3	5702	TBP1	proteasome 26S subunit, ATPase 3	2.6264	2.79486	3.05004	2.99378	2.82514	2.86686	2.85756	3.13995	2.91083	2.84697	2.93267	2.9758	2.72082	2.79423	2.70694	2.61541	2.74944	2.87419	2.79225	2.61609	2.84044	2.89148	2.75398	2.69504	2.80346	2.91229	2.87013	2.66348	2.67386	2.72361	2.77362	2.76732	0.329101
ENSG00000204261	1951	PSMB8-AS1	100507463	TAP1-AS1|TAPSAR1	PSMB8 antisense RNA 1 (head to head)	1.77318	1.98452	2.09735	2.24046	2.09112	2.2972	1.55467	2.46702	1.17186	1.974	1.05415	1.90265	1.33871	1.67012	1.66892	1.81498	2.29097	1.3372	1.63504	1.59346	1.80087	2.17281	1.57051	1.37678	1.78314	2.3256	2.33963	1.78709	1.80932	1.51006	1.46153	2.05291	0.329095
ENSG00000148300	2654	REXO4	57109	REX4|XPMC2|XPMC2H	REX4 homolog, 3'-5' exonuclease	2.39915	2.49726	2.57678	2.54309	2.43554	2.47017	2.39977	2.52771	2.52005	2.80956	2.51051	2.61575	2.1935	2.25804	2.12715	2.44827	2.50691	2.37167	2.11523	2.31024	2.41447	2.51365	2.48884	2.27204	2.40464	2.31383	2.50803	2.55052	2.36747	2.33455	2.48604	2.27175	0.328964
ENSG00000107341	4477	UBE2R2	54926	CDC34B|E2-CDC34B|UBC3B	ubiquitin conjugating enzyme E2 R2	3.01363	3.13461	3.20156	3.03466	3.08637	3.04345	2.95161	3.2063	2.96672	2.88781	3.05933	3.06906	2.86817	2.95528	2.96948	3.00703	3.10689	2.89192	2.88307	2.84817	3.12941	3.15217	2.98309	2.84625	3.0854	2.89071	3.00759	2.9587	2.94984	3.08643	3.01037	3.05515	0.328899
ENSG00000112282	7426	MED23	9439	ARC130|CRSP130|CRSP133|CRSP3|DRIP130|MRT18|SUR-2|SUR2	mediator complex subunit 23	2.82269	2.79829	3.14842	2.87392	2.7951	2.78293	2.78439	2.72448	2.8499	2.98362	2.75312	2.94092	2.73298	2.6256	2.83187	2.69759	3.01871	2.77135	2.76229	2.89094	2.87105	2.70836	2.95688	2.70194	2.8195	2.61246	2.80124	2.90461	2.91374	2.92907	2.81153	2.88553	0.328819
ENSG00000179841	7512	AKAP5	9495	AKAP75|AKAP79|H21	A-kinase anchoring protein 5	1.19503	1.09243	1.79978	2.05213	1.64144	2.15773	1.24105	1.87278	1.49772	1.7579	1.53127	1.76263	1.0142	1.33433	1.22727	1.43932	1.72277	1.39044	1.57573	1.16411	1.06714	1.59441	1.5178	1.20069	1.46336	1.53088	1.65295	1.25293	1.27895	1.43322	1.52647	1.77378	0.328662
ENSG00000165264	1386	NDUFB6	4712	B17|CI	NADH:ubiquinone oxidoreductase subunit B6	2.18562	2.54268	2.50694	2.43646	2.32782	2.43904	2.12787	2.51905	2.31248	2.32424	2.62585	2.3067	1.97904	2.13596	2.26399	2.21444	2.27503	2.27213	2.10283	2.06037	2.33431	2.49914	2.3253	1.94665	2.36164	2.21811	2.38497	2.35257	2.11035	2.30358	2.36984	2.25562	0.328549
ENSG00000005812	7076	FBXL3	26224	FBL3|FBL3A|FBXL3A	F-box and leucine-rich repeat protein 3	2.40684	2.85586	2.77786	2.59867	2.54674	2.77741	2.58114	2.82008	2.39778	2.78824	2.58306	2.69976	2.56646	2.39081	2.47394	2.59818	2.65558	2.52447	2.61904	2.70507	2.57567	2.47384	2.7548	2.39301	2.69231	2.66442	2.53535	2.69927	2.6415	2.67745	2.58612	2.76515	0.328451
ENSG00000204428	2621	LY6G5C	80741	C6orf20|G5C|LY6G5CA|LY6G5CB|NG33	lymphocyte antigen 6 complex, locus G5C	1.34993	1.43485	1.41541	1.68415	1.34918	1.377	1.28935	1.61596	1.59463	1.08121	1.16809	1.23021	1.20609	1.35781	1.39476	1.1005	1.7005	1.39044	1.6064	1.32172	1.54426	1.43763	1.45781	0.899656	1.50009	1.57227	1.06087	1.3359	1.48543	1.49816	1.60363	1.2672	0.328086
ENSG00000228630	2602	HOTAIR	100124700	HOXAS|HOXC-AS4|HOXC11-AS1|NCRNA00072	HOX transcript antisense RNA	1.83423	0.995519	1.83294	1.32761	1.36621	1.58305	0.788752	1.50481	2.07175	2.43938	0.531267	1.85954	1.33871	1.82725	0.297848	1.42083	0.421742	1.25422	1.39431	1.26102	1.06714	0.553019	0.327472	0.83271	0.630856	1.80963	0.973724	0.576235	1.19598	0.941855	-0.0298343	0.891539	0.32801
ENSG00000103274	1955	NUBP1	4682	NBP|NBP1|NBP35	nucleotide binding protein 1	1.95739	1.91197	2.02982	2.07391	2.06183	1.91211	1.83014	2.02768	1.95425	1.86386	2.11484	1.94806	1.96844	1.87145	1.89991	1.93417	1.78972	2.03237	1.8018	2.00139	1.98796	1.76609	1.8777	1.8539	2.07177	2.01754	1.96396	1.91866	1.88101	2.02464	1.89958	2.064	0.327947
ENSG00000166402	6722	TUB	7275	RDOB|rd5	tubby bipartite transcription factor	2.65956	2.213	2.20995	2.83481	1.74363	1.13396	1.63385	1.73738	2.66895	2.82107	1.63393	2.45781	1.31523	1.62313	2.37522	1.83726	1.94894	0.87856	1.61616	2.1853	1.90704	0.677958	2.21396	0.83271	2.10215	1.96757	1.96887	2.5784	2.22686	2.05913	2.01938	2.19257	0.327843
ENSG00000158092	5510	NCK1	4690	NCK|NCKalpha|nck-1	NCK adaptor protein 1	2.26109	2.63151	2.68258	2.71972	2.32964	2.42677	2.53694	2.27688	2.48796	3.06092	2.62818	3.11733	2.35221	2.26658	2.40675	2.33326	2.53457	2.25422	2.42083	2.29645	2.23838	2.37475	2.57422	2.2694	2.28019	2.62196	2.21538	2.51199	2.21389	2.37802	2.3026	2.86409	0.327834
ENSG00000158813	7002	EDA	1896	ECTD1|ED1|ED1-A1|ED1-A2|EDA-A1|EDA-A2|EDA1|EDA2|HED|HED1|ODT1|STHAGX1|TNLG7C|XHED|XLHED	ectodysplasin A	1.61711	1.67221	1.53191	1.25625	0.905483	1.72918	0.91369	1.27072	1.26363	1.72834	1.46912	1.72826	1.7412	1.40128	1.64027	1.49047	1.81968	0.2765	0.661916	0.959995	1.31018	0.774868	1.83936	0.53168	1.27431	1.41548	0.864579	1.78709	1.37962	1.44701	1.61362	1.50696	0.327815
ENSG00000204267	6380	TAP2	6891	ABC18|ABCB3|APT2|D6S217E|PSF-2|PSF2|RING11	transporter 2, ATP-binding cassette, sub-family B (MDR/TAP)	2.2819	2.16431	2.73363	2.95211	2.52873	2.7668	2.35104	2.59146	1.93264	2.79249	2.29469	2.66157	2.18053	2.30437	2.36417	2.19264	2.33907	2.08268	2.20598	2.2478	2.62244	2.79107	2.12681	2.0674	2.69004	2.69225	3.02337	2.51199	2.59937	2.5077	2.16329	2.88276	0.327794
ENSG00000115806	4705	GORASP2	26003	GOLPH6|GRASP55|GRS2|p59	golgi reassembly stacking protein 2	2.86115	2.89177	3.11505	3.13131	2.96492	3.0672	3.06214	3.06311	3.06133	2.86698	3.09947	3.12722	3.00837	2.8651	2.97818	2.82922	3.09446	3.05175	3.01061	2.88324	3.05167	3.27839	2.99164	2.77883	3.06797	3.09198	2.90029	2.9	2.87099	3.03528	3.00036	2.95365	0.327476
ENSG00000231466	780	CTA-246H3				1.0903	0.393459	0.699405	1.11012	0.95124	1.18511	0.0106003	0.425624	1.37278	1.1993	1.37636	0.643943	0.662018	1.12045	1.076	1.28955	1.14874	0.67444	-0.0370538	0.658965	1.1019	0.978988	0.980684	0.0545584	0.834976	0.956846	0.621541	1.2752	1.23945	1.0558	0.815264	1.06763	0.327455
ENSG00000150764	8509	DIXDC1	85458	CCD1	DIX domain containing 1	2.16285	2.81176	2.19356	2.08325	2.13593	1.81633	1.97439	2.18905	2.08129	2.48987	2.16136	2.05892	2.0142	2.15094	1.85415	1.70256	2.07816	1.60894	2.15607	2.05342	1.85128	1.65568	2.23056	1.83989	1.27431	2.70793	1.73548	2.03487	1.7433	2.02464	2.05295	1.83355	0.327427
ENSG00000163563	2025	MNDA	4332	PYHIN3	myeloid cell nuclear differentiation antigen	1.25302	2.12585	2.18796	2.02658	1.77078	1.77494	1.80299	2.04367	1.5542	1.55833	0.899244	1.76733	1.42169	1.73227	1.48818	1.74035	1.5574	0.820568	1.83801	1.50406	1.45036	1.43763	1.17257	1.7358	1.23292	2.52943	1.45084	1.29639	1.48543	1.38901	0.447287	1.88608	0.32737
ENSG00000092850	1959	TEKT2	27285	TEKTB1|TEKTIN-T|h-tektin-t	tektin 2	0.650964	1.09243	1.27919	1.68415	1.12733	0.707993	0.487722	1.07884	1.26363	1.1993	0.656206	0.753088	0.758928	0.380089	1.11076	0.536226	1.53569	0.2765	0.808044	0.658965	1.28899	0.920996	1.6285	1.09595	0.409007	0.655816	0.320511	1.42133	1.14767	1.11795	0.873256	1.2189	0.327303
ENSG00000125730	8328	C3	718	AHUS5|ARMD9|ASP|C3a|C3b|CPAMD1|HEL-S-62p	complement component 3	2.04454	4.16819	2.36027	3.806	3.59548	4.19466	3.7608	2.21802	2.13731	1.95263	3.68172	2.76499	2.52385	3.06806	2.29567	2.69759	2.88514	2.91995	2.70014	3.10581	2.42253	2.14778	2.37279	3.23783	2.25411	4.14816	2.3417	2.79372	2.54459	2.27227	1.50164	3.88054	0.327176
ENSG00000255112	3054	CHMP1B	57132	C10orf2|C18-ORF2|C18orf2|CHMP1.5|Vps46-2|Vps46B|hVps46-2	charged multivesicular body protein 1B	2.72468	2.9159	2.48899	2.61459	2.76013	2.83402	2.76342	2.98011	2.7352	3.06798	2.72809	2.73736	2.30051	2.71755	2.49236	2.68545	2.75887	2.76222	2.68228	2.67767	2.79819	2.83253	2.88014	2.51395	2.88805	2.87066	2.70968	2.75377	2.66464	2.81459	2.7268	2.99018	0.327159
ENSG00000125944	8676	HNRNPR	10236	HNRPR|hnRNP-R	heterogeneous nuclear ribonucleoprotein R	3.19503	3.17808	3.46537	3.28953	3.28125	3.35927	3.189	3.11671	3.30011	3.59501	3.22587	3.47011	3.25613	3.19831	3.13512	3.11064	3.09507	3.15788	3.25961	3.20944	3.18303	3.15904	3.15645	3.19695	3.21337	3.27098	3.19499	3.05082	3.13207	3.23896	3.15287	3.30041	0.32714
ENSG00000137076	9876	TLN1	7094	ILWEQ|TLN	talin 1	3.36926	3.18725	3.36197	3.47766	3.37136	3.28433	3.29571	3.24747	3.33744	3.40484	3.26793	3.45408	3.25558	3.3967	3.40028	3.34376	3.27827	3.0101	3.32974	3.17085	3.25136	3.12317	3.25791	3.18425	3.24002	3.59906	3.19004	3.33703	3.32479	3.35314	3.27852	3.36956	0.327086
ENSG00000148339	4936	SLC25A25	114789	MCSC|PCSCL|SCAMC-2	solute carrier family 25 member 25	2.0489	2.11773	2.40698	2.02394	2.23227	1.88888	2.23591	2.16202	2.10577	2.76358	2.12233	2.12313	1.92328	2.02845	1.88331	2.17968	1.85311	1.86196	2.23479	1.96859	2.05984	1.97899	2.12335	2.0088	2.20835	2.48189	2.17482	1.72236	2.0345	2.00631	1.91956	2.95082	0.327073
ENSG00000113811	2132	SELK	58515	HSPC030|HSPC297|SelK	selenoprotein K	2.51577	2.73588	2.94787	2.41115	2.41959	2.5782	2.6061	2.83216	2.43417	2.24444	2.47079	2.36351	2.50556	2.60926	2.40506	2.27921	2.51749	2.69397	2.58516	2.44287	2.5345	2.59834	2.48281	2.41439	2.54678	2.73227	2.26003	2.41978	2.31863	2.44701	2.38847	2.66878	0.327057
ENSG00000123643	6971	SLC36A1	206358	Dct1|LYAAT1|PAT1|TRAMD3	solute carrier family 36 member 1	2.31608	2.23231	2.69941	2.23397	2.48527	2.61469	2.07879	2.43209	2.44927	2.49093	2.58944	2.22536	2.61986	2.31961	2.36043	2.35136	2.49729	2.32377	2.27044	2.25666	2.3478	2.22819	2.64658	2.25596	2.32105	2.62313	2.51364	2.49005	2.61706	2.67021	2.39505	2.34828	0.326988
ENSG00000141404	8137	GNAL	2774	DYT25	G protein subunit alpha L	1.80478	2.12585	1.67253	2.37847	1.62334	1.78717	1.61266	1.77781	1.79875	2.46255	1.43436	2.26719	1.47493	1.45927	1.86605	1.93417	1.65219	1.62868	1.56501	1.77954	1.63141	1.6441	1.7668	1.0088	1.87141	2.15413	1.48188	2.07108	1.94253	1.8961	1.63292	1.69602	0.32698
ENSG00000124767	2356	GLO1	2739	GLOD1|GLYI|HEL-S-74	glyoxalase I	3.0609	3.11937	3.2732	3.07415	2.95899	2.93373	2.98141	3.26479	3.25843	3.62597	3.06951	3.21781	3.13	2.93215	2.95202	2.87535	3.0701	3.10645	2.91136	2.90497	3.0646	3.0772	2.96795	2.89215	3.12417	2.92997	2.9875	2.92503	2.8241	3.03911	2.88292	2.98584	0.326935
ENSG00000162630	3274	B3GALT2	8707	BETA3GALT2|GLCT2|beta3Gal-T2	beta-1,3-galactosyltransferase 2	0.894002	1.09243	1.07962	1.20703	1.15536	1.23087	1.12454	0.969692	1.05536	1.974	0.355176	1.36705	0.059958	1.0333	1.25209	0.536226	0.64359	0.67444	0.917189	1.19044	1.26671	0.553019	1.3052	0.899656	0.776984	1.48512	0.496602	0.673145	0.958619	1.14598	0.815264	1.13458	0.326906
ENSG00000059377	6271	TBXAS1	6916	BDPLT14|CYP5|CYP5A1|GHOSAL|THAS|TS|TXAS|TXS	thromboxane A synthase 1	1.86182	1.96166	1.86376	1.9362	2.07509	1.32778	1.86793	2.03841	1.44656	2.22539	1.61045	1.9632	2.35221	1.49403	1.86605	1.7493	1.75753	0.753621	1.66192	1.58324	1.51944	1.11729	1.10562	1.77883	1.62208	2.63354	1.4966	1.53048	1.3322	1.11795	0.572226	1.98845	0.326852
ENSG00000166451	3568	CENPN	55839	BM039|C16orf60|CENP-N|ICEN32	centromere protein N	1.19503	1.77367	2.33085	2.39455	1.76415	2.04711	1.5788	1.95067	2.23808	2.34838	1.98356	2.17176	2.04673	1.62313	1.25209	1.1005	1.28704	1.57753	1.78902	1.55106	1.50647	1.60738	1.5178	1.58604	1.60398	2.02224	1.90029	1.17829	1.43574	0.941855	1.58295	1.73664	0.326843
ENSG00000139971	7565	C14orf37	145407	c14_5376	chromosome 14 open reading frame 37	1.78927	1.93753	1.91951	1.37729	1.09737	2.47885	0.487722	1.02768	1.79875	0.831328	1.77015	1.59124	0.963048	1.12045	1.27557	1.28955	1.93585	1.05465	1.51925	0.658965	0.288991	1.28002	1.02644	0.53168	0.710037	1.39618	0.718451	2.03863	1.31517	1.43322	0.924408	1.54475	0.326693
ENSG00000177917	3349	ARL6IP6	151188	AIP-6|AIP6|PFAAP1	ADP ribosylation factor like GTPase 6 interacting protein 6	2.32075	2.17161	2.59703	2.32497	2.40303	2.51304	2.47895	2.45703	2.34453	2.54079	2.5269	2.40523	2.35221	2.18627	2.36231	2.17638	2.48244	2.59142	2.38946	2.28837	2.29759	2.18311	2.45941	1.92379	2.29924	2.008	2.36973	2.31063	2.40295	2.26614	2.42041	2.32491	0.326487
ENSG00000068323	4207	TFE3	7030	RCCP2|RCCX1|TFEA|bHLHe33	transcription factor binding to IGHM enhancer 3	2.78049	2.81506	2.77495	2.79272	2.8349	2.63313	2.89709	2.67726	2.97604	2.92084	2.72253	2.49607	2.8593	2.78235	2.7178	2.88388	2.81385	2.69231	2.84774	2.79758	2.75734	2.72426	2.83936	2.69998	2.80579	2.95467	2.49805	2.79306	2.79113	2.81576	2.77567	2.89424	0.326453
ENSG00000135502	4276	SLC26A10	65012		solute carrier family 26 member 10	1.00315	-0.21	1.14656	1.54946	1.4426	0.707993	0.61266	0.726654	1.60417	2.35709	0.899244	-0.201155	0.360988	1.35781	0.841916	0.758075	0.986013	0.67444	1.44007	0.261025	0.686931	0.677958	0.804593	1.13374	0.533946	1.33251	0.496602	0.974175	1.27895	0.786953	-0.0298343	1.10239	0.326192
ENSG00000197632	2741	SERPINB2	5055	HsT1201|PAI|PAI-2|PAI2|PLANH2	serpin family B member 2	2.02203	-0.21	1.4318	2.84492	-0.0487598	0.707993	0.31163	1.12459	0.719564	0.655237	2.81078	1.48904	0.537079	0.55618	1.33924	-0.21	0.986013	0.452591	-0.0370538	-0.0400055	-0.0120392	1.37693	1.42438	-0.21	1.04583	0.655816	1.13342	-0.0258252	0.218256	1.30358	0.924408	1.28948	0.326182
ENSG00000114982	9015	KANSL3	55683	KIAA1310|NSL3|Rcd1	KAT8 regulatory NSL complex subunit 3	3.04585	3.08806	3.0208	2.86523	2.95513	2.96567	3.05788	2.95002	3.06884	3.14566	2.84513	2.93142	2.9379	2.90965	2.97179	3.08318	2.85203	3.00889	3.00037	3.07058	3.1655	2.90905	3.06427	2.79334	3.05015	3.01184	2.96396	2.98995	3.07165	3.0185	2.88924	3.04114	0.326131
ENSG00000256262	656	USP30-AS1			USP30 antisense RNA 1	0.650964	0.393459	0.477556	1.66642	0.905483	0.971235	0.487722	0.823564	0.242443	0.576056	-0.21	-0.201155	0.537079	-0.21	0.841916	0.536226	0.722772	0.452591	0.440067	0.261025	1.16405	1.30635	0.628502	-0.21	1.29361	0.831908	1.27475	-0.0258252	0.762324	0.543915	0.748317	1.02984	0.326067
ENSG00000070495	5969	JMJD6	23210	PSR|PTDSR|PTDSR1	arginine demethylase and lysine hydroxylase	2.42365	2.53334	2.44134	2.51921	2.6971	2.39966	2.49632	2.59146	2.3288	2.54733	2.55794	2.44818	2.41789	2.38226	2.38598	2.38952	2.36126	2.25877	2.46537	2.12435	2.24323	2.43573	2.34866	2.50634	2.46844	2.50707	2.23167	2.30863	2.32377	2.2823	2.19288	2.59375	0.325896
ENSG00000062716	6854	VMP1	81671	EPG3|TANGO5|TMEM49	vacuole membrane protein 1	3.73972	3.98951	3.79902	3.39478	4.02426	3.41684	3.91634	3.84118	3.5102	3.39704	3.50838	3.69614	3.73454	3.40947	3.67048	3.35379	3.64929	3.70971	3.60313	3.43055	3.72236	3.8216	3.68273	3.72859	3.75301	3.74182	3.57227	3.30398	3.76232	3.50829	2.95514	3.97189	0.32586
ENSG00000231105	2479	RP5-1071N3	100506801			0.526025	0.995519	1.04183	1.22407	1.15536	0.971235	0.70957	0.601716	1.08754	0.479146	0.531267	0.497815	0.537079	0.778029	0.598878	0.904203	0.24565	0.452591	1.07689	1.03918	1.19208	0.553019	1.23056	0.656618	0.886129	1.30903	1.01948	1.15027	0.871468	0.720006	0.669136	1.2189	0.325737
ENSG00000224424	3917	PRKAR2A-AS1	100506637		PRKAR2A antisense RNA 1	1.55405	1.5074	1.00044	1.95522	1.33145	1.32778	1.18669	1.53957	1.17186	1.5303	1.05415	0.974936	1.31523	0.55618	0.899908	1.36013	1.60738	1.08941	1.21822	1.34021	1.40293	1.35465	1.3052	1.20069	1.32983	1.37598	1.46664	1.37211	1.31517	1.08798	1.36811	1.13458	0.325677
ENSG00000260630	5037	SNAI3-AS1	197187		SNAI3 antisense RNA 1	1.49606	1.43485	1.00044	1.80909	1.34918	0.884085	1.44196	1.27072	1.35639	1.29206	1.05415	1.16057	1.33871	1.55618	0.695788	1.45704	1.22337	1.55525	1.16707	1.16411	1.55616	0.376928	1.06783	1.30983	0.834976	1.37598	1.19557	1.58696	1.4487	0.941855	0.447287	1.38639	0.325609
ENSG00000170584	8809	NUDCD2	134492		NudC domain containing 2	2.38336	2.72387	2.71977	2.58652	2.43125	2.55721	2.412	2.58096	2.59559	2.79512	2.53702	2.52882	2.42169	2.45746	2.39822	2.46394	2.44841	2.58825	2.33216	2.45136	2.70229	2.64056	2.6748	2.47286	2.57829	2.52651	2.41568	2.36156	2.56461	2.39056	2.46012	2.35952	0.325564
ENSG00000165502	746	RPL36AL	6166	RPL36A	ribosomal protein L36a like	3.02203	3.13853	3.24471	2.88208	2.78883	2.96727	2.94812	3.3107	2.92997	2.61108	2.92396	2.85803	2.83811	2.58285	2.94621	2.47741	2.91029	3.07029	2.91622	2.76413	2.98096	3.26172	3.07098	2.7965	2.92708	3.03148	2.74702	2.83211	2.73743	2.80991	2.82386	2.85944	0.325434
ENSG00000204287	1244	HLA-DRA	3122	HLA-DRA1|MLRW	major histocompatibility complex, class II, DR alpha	3.11672	3.56926	3.47582	3.84428	3.49531	3.2477	3.39639	4.00202	2.64556	3.20872	2.00354	3.48637	3.12404	3.11047	3.03225	3.01141	3.28605	2.72829	3.04895	3.15228	2.9783	3.2245	2.44969	2.60601	2.87587	4.1181	4.10552	2.73157	2.92198	2.43601	2.07054	4.18054	0.325324
ENSG00000171051	2594	FPR1	2357	FMLP|FPR	formyl peptide receptor 1	1.12808	1.47264	1.65365	1.66642	1.69943	1.47391	1.7008	1.6928	1.35639	1.61745	0.355176	1.53124	0.963048	1.22519	1.39476	1.26322	1.22337	0.452591	1.39431	1.16411	0.987961	1.39812	1.23056	1.57307	0.533946	2.5221	1.16561	1.1203	0.996407	0.418976	0.271196	2.064	0.325306
ENSG00000247746	4407	USP51	158880		ubiquitin specific peptidase 51	1.69236	2.43485	2.01747	1.77758	1.31297	0.832932	1.40854	1.48632	2.052	2.1226	0.753116	1.38991	1.67274	1.28318	1.35855	1.49047	1.68498	1.29769	1.8018	1.69239	1.59002	1.0759	1.59464	0.753528	1.37904	1.80194	1.01948	1.7376	1.6162	1.58531	1.46153	1.45085	0.325262
ENSG00000143226	5314	FCGR2A	2212|9103	CD32|CD32A|CDw32|FCG2|FCGR2|FCGR2A1|FcGR|IGFR2	Fc fragment of IgG receptor IIa	2.01269	2.69012	3.21075	2.45745	2.34394	1.97906	2.25115	2.4787	2.14281	2.4149	1.57266	2.57336	2.17723	2.15824	1.93132	1.85845	2.04842	1.3372	2.18826	1.95563	1.90177	2.00532	1.54496	2.39301	1.64789	2.79174	1.81187	1.92356	1.93426	1.64943	1.17429	2.4084	0.325147
ENSG00000233178	4007	RP11-88I18				1.41063	0.87058	0.477556	0.850485	0.905483	1.00902	0.855698	1.02768	0.543473	0.877086	0.531267	0.0998751	0.838109	0.681119	1.03821	0.837256	1.12071	0.2765	0.962946	0.805093	0.686931	0.553019	0.980684	0.0545584	0.630856	0.655816	0.718451	0.928417	1.12135	1.02104	0.873256	0.833547	0.3251
ENSG00000249476	5471	CTD-2587M2	285638			1.39133	1.09243	1.00044	1.83848	1.46975	1.16029	1.0106	1.53957	1.43277	1.45687	0.656206	0.974936	0.905056	1.0333	1.25209	1.20523	1.75753	0.452591	1.00434	1.35793	1.02935	0.854049	1.4736	1.05456	1.34686	1.35479	0.922571	1.50565	1.27895	1.53292	1.38514	1.54475	0.324903
ENSG00000146282	2969	RARS2	57038	ArgRS|DALRD2|PCH6|PRO1992|RARSL	arginyl-tRNA synthetase 2, mitochondrial	2.65956	2.8167	2.82195	2.62533	2.63698	2.65083	2.69545	2.59881	2.61535	2.68933	2.61285	2.69261	2.57583	2.59493	2.61695	2.56965	2.71252	2.62187	2.7088	2.60443	2.72911	2.74984	2.73231	2.48107	2.76821	2.62779	2.55351	2.72852	2.6784	2.77116	2.73359	2.73664	0.324848
ENSG00000180182	9668	MED14	9282	CRSP150|CRSP2|CSRP|CXorf4|DRIP150|EXLM1|RGR1|TRAP170	mediator complex subunit 14	2.80249	2.889	3.2166	3.03518	2.86133	2.93759	2.83473	2.86889	2.97323	2.9843	2.90966	2.76779	2.93444	2.70745	2.85052	2.74125	2.69513	2.77756	2.95151	2.92473	2.97428	2.75985	2.98117	2.89466	2.87489	2.86867	2.89628	2.91915	2.90889	2.96716	2.95514	3.03999	0.324599
ENSG00000139269	3046	INHBE	83729		inhibin beta E	0.0489035	1.85586	1.04183	1.49033	0.796338	0.77494	0.61266	0.601716	0.844503	1.54918	0.355176	0.400905	1.0142	0.55618	0.695788	0.059105	1.17507	0.2765	-0.21	0.658965	0.891051	0.677958	1.02644	0.656618	0.409007	0.752726	0.320511	1.01557	0.820316	0.941855	0.873256	0.46557	0.32457
ENSG00000232352	338	SEMA3B-AS1	101928931		SEMA3B antisense RNA 1 (head to head)	1.0489	0.393459	1.17653	1.72291	1.18169	0.884085	1.05199	-0.21	1.56466	0.178116	1.43436	0.497815	0.360988	0.778029	0.297848	1.0591	1.40702	0.67444	-0.0370538	1.00139	1.02935	-0.21	0.628502	1.05456	0.533946	0.530878	1.32051	0.928417	1.1725	0.786953	0.572226	0.942691	0.324497
ENSG00000111912	7647	NCOA7	135112	ERAP140|ESNA1|NCOA7-AS|Nbla00052|Nbla10993|TLDC4|dJ187J11.3	nuclear receptor coactivator 7	2.55541	3.19692	3.39559	2.7266	3.30918	2.7768	3.00138	2.94742	2.75299	3.14986	3.24167	3.32142	2.79155	2.63657	2.56736	2.87402	2.5988	2.80798	2.95814	2.83852	2.80816	2.03014	2.67088	2.7248	2.78982	3.2094	2.53403	2.53168	2.70113	2.61395	2.56786	3.078	0.324243
ENSG00000175216	8538	CKAP5	9793	CHTOG|MSPS|TOG|TOGp|ch-TOG	cytoskeleton associated protein 5	2.91578	3.00199	3.19882	3.09307	2.99342	3.2154	2.939	2.89545	3.31359	3.36167	3.23341	3.3025	2.86478	2.821	2.79685	2.88712	2.88414	2.92192	2.79673	2.89348	2.88559	2.94922	2.92242	2.94554	2.90594	2.89574	3.0525	2.97634	2.89632	2.95763	2.94697	2.96526	0.324196
ENSG00000121297	8391	TSHZ3	57616	TSH3|ZNF537	teashirt zinc finger homeobox 3	2.18878	1.09243	3.00303	2.41115	1.99656	1.04379	1.79593	1.96344	2.1536	1.23881	1.25827	2.05892	2.19668	2.04285	1.83567	2.11601	1.85843	2.00889	2.08352	1.81733	1.96568	0.774868	1.99957	1.75353	2.05899	2.51012	1.48188	1.17829	1.82571	2.38433	0.669136	2.00129	0.324166
ENSG00000155827	4692	RNF20	56254	BRE1|BRE1A|hBRE1	ring finger protein 20	2.69531	3.21102	2.94983	2.61933	2.65796	2.60745	2.61806	2.69397	2.62084	3.04174	2.75398	2.83467	2.32947	2.54295	2.48396	2.60565	2.52555	2.40844	2.4681	2.58838	2.53574	2.63099	2.59111	2.40674	2.66508	2.58905	2.63543	2.62156	2.66619	2.64256	2.52647	2.61479	0.32398
ENSG00000179476	3884	C14orf28	122525	DRIP-1|DRIP1|c14_5270	chromosome 14 open reading frame 28	2.21027	2.11773	2.13077	2.22573	1.98466	2.03365	1.87983	2.00541	1.90045	1.69663	1.99863	1.92918	1.71317	1.58421	1.88891	1.82996	2.26477	1.93926	1.98825	1.91424	2.04866	1.921	2.13025	1.89966	1.94049	1.95685	1.89454	2.14444	2.09041	2.12938	2.17699	1.93293	0.323696
ENSG00000243147	1532	MRPL33	9553	C2orf1|L33mt|MRP-L33|RPL33L	mitochondrial ribosomal protein L33	2.46388	2.68572	2.77276	2.42819	2.34218	2.32778	2.44835	2.73949	2.46646	2.47588	2.61045	2.19504	2.37171	2.34857	2.36231	2.09253	2.39794	2.59872	2.36262	2.23184	2.43975	2.79853	2.47049	2.28755	2.45823	2.477	2.49224	2.29846	2.19826	2.3651	2.29855	2.34447	0.323567
ENSG00000267554	560	RP11-686D22				1.37112	-0.21	1.38065	1.78222	1.34918	1.46132	1.0106	1.58699	0.786511	0.722184	0.355176	1.33032	0.059958	1.07906	1.27557	1.13829	0.84771	0.2765	1.00434	0.805093	0.766112	1.15508	0.503563	0.0545584	0.232916	1.72585	1.45084	0.275205	0.616196	0.543915	0.447287	1.41981	0.323524
ENSG00000154803	9786	FLCN	201163	BHD|FLCL	folliculin	2.68136	2.81834	2.75859	2.90635	2.60734	2.48614	2.54968	2.70779	2.66405	2.86386	2.62469	2.48459	2.5148	2.78407	2.69492	2.7931	2.70655	2.51954	2.42384	2.44287	2.50779	2.14408	2.54364	2.29009	2.64789	2.58651	2.49224	2.69763	2.81043	2.48343	2.59134	2.61888	0.323514
ENSG00000048991	7898	R3HDM1	23518	R3HDM	R3H domain containing 1	2.49295	2.62899	2.72798	3.02101	2.73799	2.62269	2.61266	2.58549	2.61902	2.95044	2.96317	2.7453	2.62698	2.6015	2.62928	2.58024	2.52326	2.46962	2.65137	2.57699	2.53819	2.76786	2.54496	2.43477	2.61583	2.72493	2.64582	2.66437	2.62903	2.57024	2.52887	2.69346	0.323399
ENSG00000166073	5119	GPR176	11245	HB-954	G protein-coupled receptor 176	1.90624	1.84062	1.71644	1.64794	1.75742	2.75915	1.37233	2.02222	1.93264	1.43339	1.28459	1.48904	1.69343	2.0919	1.33924	1.57762	1.54668	1.40683	1.82627	1.39136	1.24323	1.0759	1.42438	1.70777	0.834976	2.2356	1.06087	1.3359	1.34859	1.47333	1.24892	1.43561	0.323168
ENSG00000175182	8925	FAM131A	131408	C3orf40|FLAT715|PRO1378	family with sequence similarity 131 member A	2.2819	2.10946	2.59038	2.22407	2.46579	2.32778	2.56083	2.07884	2.40231	2.59559	2.61285	2.11691	2.28267	2.32703	2.32926	2.22047	2.31937	2.23554	2.45571	2.09353	2.01327	2.29601	2.39751	2.39698	2.00007	2.38214	2.22088	2.25064	2.08454	2.29016	2.01549	2.65121	0.323153
ENSG00000160285	7238	LSS	4047	CTRCT44|OSC	lanosterol synthase (2,3-oxidosqualene-lanosterol cyclase)	2.40493	2.53334	2.87953	2.59442	2.3186	2.55823	2.412	2.50299	2.66814	2.97918	2.35081	2.20878	3.21102	2.78492	2.43773	2.33557	2.60738	2.2655	2.43277	2.34738	2.43201	2.48583	2.81673	2.14446	2.62385	2.78048	2.17784	2.76376	2.68289	2.47715	2.70656	2.5959	0.323058
ENSG00000101868	6336	POLA1	5422	NSX|POLA|p180	polymerase (DNA) alpha 1, catalytic subunit	2.24203	2.15689	2.67438	2.53826	2.40303	2.39374	2.22544	2.46702	2.65238	3.09034	2.5593	2.4663	2.4004	2.13596	2.05372	2.23229	2.03804	2.13081	2.2254	2.30044	2.16405	2.22203	2.18178	2.1685	2.16993	2.18409	2.37359	2.22459	2.0962	2.2137	2.20821	2.27625	0.322983
ENSG00000181004	3431	BBS12	166379	C4orf24	Bardet-Biedl syndrome 12	1.59297	2.25678	1.85169	1.86217	1.8025	1.68572	1.78145	1.92393	1.66569	1.97051	0.957236	1.51485	1.44017	1.42148	1.50197	1.78338	2.03098	1.61892	1.32467	1.71587	1.83922	1.748	1.96094	1.54592	1.82951	1.66654	1.71845	1.81302	1.6162	1.79919	1.66036	1.74432	0.322913
ENSG00000156052	6629	GNAQ	2776	CMC1|G-ALPHA-q|GAQ|SWS	G protein subunit alpha q	3.03388	3.29437	3.40544	3.04209	3.10138	2.92548	3.16013	3.4831	3.00587	3.24649	3.18832	3.14107	2.86136	2.86225	2.8306	3.08277	3.13439	2.79435	2.91719	2.99702	3.04181	3.22543	3.21845	3.02491	3.0635	2.94752	2.99903	3.16952	2.9843	3.10202	2.93678	3.14439	0.322879
ENSG00000158985	6024	CDC42SE2	56990	SPEC2	CDC42 small effector 2	2.86115	2.93504	2.9324	3.00472	3.02642	2.88793	3.0093	2.78641	2.72029	2.88696	2.8576	3.14812	3.01709	2.70745	2.76841	2.93648	2.85042	2.8328	2.7497	2.94855	2.79414	2.75076	2.9084	2.77306	2.92222	3.02364	2.73548	2.93322	2.73081	2.9313	2.88767	3.09498	0.322862
ENSG00000117020	9475	AKT3	10000	MPPH|MPPH2|PKB-GAMMA|PKBG|PRKBG|RAC-PK-gamma|RAC-gamma|STK-2	AKT serine/threonine kinase 3	2.604	2.80508	2.93392	1.98807	2.37449	1.81633	2.16594	2.67114	2.67541	3.09457	2.42521	2.42313	2.39037	2.59757	2.38951	1.9512	1.974	1.71583	2.53582	2.4087	1.89645	1.49087	2.49182	2.1685	1.79521	2.71934	1.90029	1.84341	2.06951	2.22966	1.52647	2.36866	0.322631
[truncated: 19,352 more rows]

## Sheet: 下拉選單
樣本性質		DEG 預設參數		HISAT2 參考基因體列表		參考基因體名稱與俗名	資料庫版本	註釋資料庫版本	GO_KEGG_物種縮寫	GSEA 對應選擇					Human GSEA geneset		Mouse GSEA geneset		Arabidopsis GSEA geneset	其他 GSEA 基因組	大鼠	果蠅	雞	犬	斑馬魚	水稻	番茄	豬	兔	黃豆	牛
請先選擇樣本類型→		請由選單中選擇 DEG 預設篩選參數→		請由選單中選擇分析物種→		Homo sapiens (Human)	hsa_GRCh38	ENSEMBL_96	Homo sapiens (hsa/hsa)	人類
[truncated: 23 more rows]
